# Supplementary material for: Integrating single‐cell RNA sequencing with spatial transcriptomics reveals an immune landscape of human myometrium during labour
Source: Clin Transl Med. 2023 Apr 24;13(4):e1234. doi: 10.1002/ctm2.1234 (PMC10126311; doi:10.1002/ctm2.1234)
Supplement: Supplementary file 8 — Supporting Information [file CTM2-13-e1234-s005.xlsx]

## Sheet: Table S1
Table S1. Clinical characteristics of TNL and TIL samples profiled by scRNA-seq and spatial transcriptomics in this study.
group	Number	Maternal age (Years)	Gestational age at delivery (weeks+days)	Surgery	Cervical dilation (cm) before surgery	BMI (kg/m2)	Birthweight (g)	Apgar score at 1 min	Apgar score at 5 min
TNL	TNL_1 scRNA-seq	34	37+3	cesarean	0	36.89	3100	9	10
	TNL_2 scRNA-seq	31	38+6	cesarean	0	28.38	2980	10	10
	TNL_3 scRNA-seq	31	38+5	cesarean	0	25.98	3500	8	10
	TNL_4 scRNA-seq	29	39	cesarean	0	23.24	3130	9	10
	TNL_5 scRNA-seq	32	38+6	cesarean	0	25.39	3080	9	10
	TNL ST	37	39	cesarean	0	28.9	2720	9	10
TIL	TIL_1 scRNA-seq	30	41+1	cesarean	2	28.53	3020	9	10
	TIL_2 scRNA-seq	25	39+6	cesarean	2	25.89	2920	10	10
	TIL_3 scRNA-seq	34	40+3	cesarean	2	26.18	3550	9	9
	TIL_4 scRNA-seq	28	40+3	cesarean	7	27.05	3600	9	10
	TIL_5 scRNA-seq	30	39+4	cesarean	2	28.68	3990	9	10
	TIL ST	32	39+5	cesarean	3	25.65	3250	10	10
	p value (TNL vs TIL)	0.175	0.001	-	-	0.587	0.149	0.341	0.341
Notes: TNL, term non- labor; TIL, term in labor; BMI, Body mass index.
Group comparisons were performed using two-tailed, unpaired t-test.

## Sheet: Table S2
Table S2. Cell numbers for each sample in scRNA-seq.
Samples	TIL_1	TIL_2	TIL_3	TIL_4	TIL_5	TNL_1	TNL_2	TNL_3	TNL_4	TNL_5	Total
B_cells	118	242	8	19	21	6	133	48	12	2	609
Endothelial_cells	2308	2653	882	809	1749	2490	2287	4016	2517	862	20573
Fibroblasts	388	2662	2190	367	862	840	1521	778	1415	362	11385
LEC	1007	2365	71	476	134	475	859	899	1342	364	7992
Mast_cells	35	49	2	21	65	122	91	37	44	0	466
Monocytic	6616	2958	5531	1840	1710	2825	4593	4342	1670	751	32836
Neutrophils	273	14	352	3055	2848	212	44	29	28	16	6871
NK_cells	282	271	18	119	50	53	219	338	134	5	1489
Red_blood_cells	206	345	47	201	97	24	934	136	393	16	2399
SMC	1216	1865	1246	1127	1335	2290	4408	2637	1741	903	18768
T_cells	1719	1658	162	389	247	238	1064	1892	678	145	8192
Trophectoderm_cells	119	36	271	43	48	5	62	1142	1070	6166	8962
Total	14287	15118	10780	8466	9166	9580	16215	16294	11044	9592	120542

## Sheet: Table S3
Table S3. Cluster-specific marker genes via differential gene expression analysis by scRNA-seq.
gene	p_val	avg_log2FC	pct.1	pct.2	p_val_adj	cluster
LYZ	0	3.67715	0.909	0.247	0	Monocytic
S100A9	0	3.59591	0.886	0.472	0	Monocytic
SPP1	0	3.50346	0.54	0.423	0	Monocytic
C1QB	0	3.49106	0.663	0.439	0	Monocytic
C1QA	0	3.42966	0.682	0.434	0	Monocytic
CD14	0	3.23845	0.941	0.324	0	Monocytic
TYROBP	0	3.2122	0.955	0.364	0	Monocytic
AIF1	0	3.04724	0.933	0.27	0	Monocytic
C1QC	0	3.00895	0.582	0.197	0	Monocytic
FCER1G	0	2.87502	0.937	0.296	0	Monocytic
CCL3	0	2.86803	0.634	0.196	0	Monocytic
SRGN	0	2.70378	0.956	0.594	0	Monocytic
HLA-DRA	0	2.63147	0.96	0.596	0	Monocytic
CTSS	0	2.59742	0.93	0.338	0	Monocytic
S100A8	0	2.54154	0.683	0.322	0	Monocytic
MS4A6A	0	2.44599	0.852	0.139	0	Monocytic
MAFB	0	2.44586	0.883	0.229	0	Monocytic
CYBB	0	2.43987	0.859	0.106	0	Monocytic
CD163	0	2.43613	0.798	0.151	0	Monocytic
FCGR3A	0	2.41983	0.72	0.134	0	Monocytic
FTL	0	2.40947	0.999	0.992	0	Monocytic
LAPTM5	0	2.37415	0.928	0.334	0	Monocytic
IL1B	0	2.30201	0.521	0.109	0	Monocytic
CTSB	0	2.29218	0.957	0.671	0	Monocytic
CCL3L1	0	2.28648	0.476	0.125	0	Monocytic
HLA-DPA1	0	2.28097	0.851	0.415	0	Monocytic
FCGR2A	0	2.17618	0.838	0.166	0	Monocytic
CD74	0	2.12622	0.957	0.659	0	Monocytic
HLA-DPB1	0	2.09646	0.807	0.424	0	Monocytic
ITGB2	0	2.08422	0.857	0.158	0	Monocytic
CCL4	0	2.08102	0.452	0.187	0	Monocytic
FCN1	0	2.06353	0.505	0.063	0	Monocytic
CYBA	0	2.05941	0.942	0.559	0	Monocytic
TYMP	0	2.05825	0.926	0.462	0	Monocytic
F13A1	0	2.05525	0.575	0.103	0	Monocytic
MS4A7	0	2.04998	0.724	0.075	0	Monocytic
SELENOP	0	2.0325	0.51	0.474	0	Monocytic
C5AR1	0	1.98225	0.786	0.117	0	Monocytic
VSIG4	0	1.96563	0.631	0.109	0	Monocytic
RNASE1	0	1.95902	0.66	0.479	0	Monocytic
CTSD	0	1.94312	0.914	0.612	0	Monocytic
S100A12	0	1.92838	0.359	0.09	0	Monocytic
CCL4L2	0	1.91434	0.338	0.111	0	Monocytic
HLA-DRB1	0	1.88512	0.888	0.484	0	Monocytic
C1orf162	0	1.88457	0.796	0.112	0	Monocytic
MS4A4A	0	1.86448	0.675	0.095	0	Monocytic
MNDA	0	1.84317	0.751	0.113	0	Monocytic
HLA-DQA1	0	1.84217	0.552	0.163	0	Monocytic
LCP1	0	1.83571	0.829	0.217	0	Monocytic
MRC1	0	1.81853	0.626	0.174	0	Monocytic
SERPINA1	0	1.78702	0.679	0.142	0	Monocytic
LST1	0	1.78343	0.788	0.147	0	Monocytic
SLA	0	1.75677	0.753	0.161	0	Monocytic
HCST	0	1.75641	0.762	0.183	0	Monocytic
CXCL3	0	1.73675	0.424	0.09	0	Monocytic
MSR1	0	1.72098	0.595	0.065	0	Monocytic
FOLR2	0	1.71873	0.484	0.096	0	Monocytic
SPI1	0	1.71226	0.805	0.103	0	Monocytic
HBEGF	0	1.70475	0.613	0.107	0	Monocytic
SLC11A1	0	1.70022	0.662	0.102	0	Monocytic
FPR1	0	1.69863	0.704	0.116	0	Monocytic
VAMP8	0	1.69419	0.828	0.269	0	Monocytic
HLA-DRB5	0	1.6838	0.59	0.226	0	Monocytic
PTPRC	0	1.66802	0.875	0.241	0	Monocytic
FYB1	0	1.65254	0.806	0.192	0	Monocytic
CSF1R	0	1.64201	0.705	0.128	0	Monocytic
PLEK	0	1.60714	0.768	0.14	0	Monocytic
FGL2	0	1.60284	0.737	0.138	0	Monocytic
CTSZ	0	1.60135	0.876	0.543	0	Monocytic
CD53	0	1.59295	0.811	0.186	0	Monocytic
GPX1	0	1.59122	0.927	0.658	0	Monocytic
VCAN	0	1.58825	0.649	0.352	0	Monocytic
FBP1	0	1.58682	0.467	0.043	0	Monocytic
HLA-DQB1	0	1.58027	0.631	0.243	0	Monocytic
APOBEC3A	0	1.54359	0.36	0.054	0	Monocytic
ADAP2	0	1.54169	0.654	0.076	0	Monocytic
PSAP	0	1.52963	0.967	0.78	0	Monocytic
MARCO	0	1.52716	0.413	0.053	0	Monocytic
SAMHD1	0	1.52342	0.858	0.376	0	Monocytic
STAB1	0	1.51845	0.746	0.302	0	Monocytic
MPEG1	0	1.50133	0.705	0.054	0	Monocytic
ALOX5AP	0	1.49886	0.649	0.202	0	Monocytic
EREG	0	1.48054	0.288	0.027	0	Monocytic
COTL1	0	1.47011	0.83	0.433	0	Monocytic
KLF6	0	1.46199	0.927	0.703	0	Monocytic
PLTP	0	1.45725	0.478	0.267	0	Monocytic
CCR1	0	1.45543	0.713	0.095	0	Monocytic
NCF2	0	1.45298	0.692	0.092	0	Monocytic
LGMN	0	1.44484	0.52	0.318	0	Monocytic
RNASET2	0	1.4359	0.768	0.237	0	Monocytic
HLA-DMA	0	1.42526	0.714	0.25	0	Monocytic
HLA-DRB6	0	1.4124	0.639	0.2	0	Monocytic
NPC2	0	1.4045	0.898	0.613	0	Monocytic
HMOX1	0	1.39546	0.615	0.157	0	Monocytic
ZEB2	0	1.39046	0.888	0.328	0	Monocytic
2023-03-01	0	1.37674	0.659	0.05	0	Monocytic
TNFSF13B	0	1.37239	0.677	0.109	0	Monocytic
CTSL	0	1.37232	0.768	0.556	0	Monocytic
IGSF6	0	1.37068	0.639	0.089	0	Monocytic
SH3BGRL3	0	1.37041	0.939	0.799	0	Monocytic
CD83	0	1.35821	0.514	0.084	0	Monocytic
C3AR1	0	1.35719	0.609	0.055	0	Monocytic
LILRB2	0	1.31365	0.641	0.061	0	Monocytic
DUSP6	0	1.3132	0.786	0.343	0	Monocytic
MAF	0	1.30643	0.677	0.342	0	Monocytic
GLUL	0	1.29403	0.876	0.511	0	Monocytic
CPVL	0	1.28853	0.69	0.176	0	Monocytic
RNASE6	0	1.28709	0.613	0.053	0	Monocytic
CXCL16	0	1.28195	0.639	0.126	0	Monocytic
CLEC7A	0	1.27487	0.654	0.07	0	Monocytic
DAB2	0	1.27309	0.639	0.416	0	Monocytic
PYCARD	0	1.26837	0.731	0.232	0	Monocytic
CD300E	0	1.26609	0.446	0.038	0	Monocytic
DUSP1	0	1.24322	0.917	0.744	0	Monocytic
NR4A2	0	1.23641	0.583	0.163	0	Monocytic
TNFRSF1B	0	1.23591	0.768	0.267	0	Monocytic
HCLS1	0	1.23481	0.749	0.219	0	Monocytic
BCL2A1	0	1.23252	0.587	0.138	0	Monocytic
TMEM176B	0	1.23012	0.537	0.15	0	Monocytic
ARRB2	0	1.22834	0.712	0.132	0	Monocytic
CORO1A	0	1.22222	0.666	0.152	0	Monocytic
AC020916.1	0	1.21435	0.767	0.392	0	Monocytic
STXBP2	0	1.21298	0.576	0.107	0	Monocytic
LAIR1	0	1.20901	0.603	0.069	0	Monocytic
RETN	0	1.19607	0.335	0.031	0	Monocytic
RGS2	0	1.19468	0.671	0.258	0	Monocytic
ARHGAP18	0	1.19309	0.655	0.246	0	Monocytic
NCKAP1L	0	1.1877	0.657	0.072	0	Monocytic
IER3	0	1.18543	0.839	0.46	0	Monocytic
CXCL2	0	1.18421	0.428	0.131	0	Monocytic
LILRB3	0	1.17935	0.64	0.078	0	Monocytic
HLA-DMB	0	1.17796	0.552	0.136	0	Monocytic
AC020656.1	0	1.17777	0.452	0.048	0	Monocytic
SLCO2B1	0	1.17262	0.497	0.117	0	Monocytic
FAM49B	0	1.17057	0.722	0.22	0	Monocytic
SAMSN1	0	1.17027	0.637	0.136	0	Monocytic
SGK1	0	1.16623	0.622	0.28	0	Monocytic
FCGRT	0	1.16354	0.842	0.527	0	Monocytic
APOE	0	1.16197	0.371	0.285	0	Monocytic
KCTD12	0	1.15535	0.809	0.388	0	Monocytic
EFHD2	0	1.15515	0.762	0.373	0	Monocytic
PLAUR	0	1.13974	0.68	0.299	0	Monocytic
CD84	0	1.13579	0.542	0.055	0	Monocytic
CD86	0	1.13382	0.573	0.034	0	Monocytic
FPR3	0	1.13237	0.46	0.034	0	Monocytic
GPR183	0	1.12947	0.485	0.069	0	Monocytic
BLVRB	0	1.12594	0.734	0.358	0	Monocytic
LYN	0	1.12409	0.711	0.219	0	Monocytic
ASAH1	0	1.10777	0.813	0.453	0	Monocytic
ITGAM	0	1.09999	0.619	0.06	0	Monocytic
FCGR1A	0	1.09733	0.503	0.038	0	Monocytic
ARHGDIB	0	1.09574	0.859	0.521	0	Monocytic
CD37	0	1.09249	0.672	0.144	0	Monocytic
GRN	0	1.08707	0.904	0.613	0	Monocytic
GPNMB	0	1.08642	0.451	0.209	0	Monocytic
IFI30	0	1.08473	0.498	0.035	0	Monocytic
FCGR2B	0	1.08419	0.413	0.043	0	Monocytic
METRNL	0	1.08045	0.727	0.277	0	Monocytic
LILRA5	0	1.07435	0.444	0.046	0	Monocytic
SERPINB1	0	1.06772	0.724	0.391	0	Monocytic
GRB2	0	1.0637	0.785	0.422	0	Monocytic
LILRB5	0	1.06234	0.357	0.051	0	Monocytic
RBM47	0	1.06167	0.619	0.089	0	Monocytic
CXCL8	0	1.06136	0.479	0.198	0	Monocytic
FOS	0	1.05907	0.95	0.79	0	Monocytic
TREM2	0	1.05753	0.312	0.026	0	Monocytic
TGFBI	0	1.05439	0.789	0.324	0	Monocytic
MCEMP1	0	1.05375	0.321	0.053	0	Monocytic
SIGLEC1	0	1.05345	0.522	0.059	0	Monocytic
UCP2	0	1.04985	0.572	0.096	0	Monocytic
CCL2	0	1.0439	0.576	0.355	0	Monocytic
GPR34	0	1.03325	0.411	0.034	0	Monocytic
SMIM25	0	1.03288	0.52	0.1	0	Monocytic
DOK2	0	1.03242	0.569	0.069	0	Monocytic
MYO1F	0	1.03205	0.639	0.106	0	Monocytic
TPP1	0	1.02879	0.769	0.367	0	Monocytic
ACSL1	0	1.02699	0.588	0.168	0	Monocytic
HCK	0	1.02075	0.573	0.056	0	Monocytic
CEBPB	0	1.01632	0.878	0.569	0	Monocytic
EVI2B	0	1.01423	0.596	0.107	0	Monocytic
LYVE1	0	1.01343	0.442	0.24	0	Monocytic
CD4	0	1.0021	0.535	0.08	0	Monocytic
AP1S2	0	1.00184	0.699	0.322	0	Monocytic
PTPN6	0	1.0009	0.608	0.091	0	Monocytic
CREG1	0	0.99868	0.623	0.281	0	Monocytic
OAZ1	0	0.996969	0.947	0.826	0	Monocytic
S100A4	0	0.99631	0.917	0.649	0	Monocytic
MFSD1	0	0.993999	0.652	0.232	0	Monocytic
CCDC88A	0	0.990045	0.706	0.3	0	Monocytic
ZFP36L1	0	0.989655	0.914	0.769	0	Monocytic
FOSB	0	0.981347	0.796	0.505	0	Monocytic
LRRC25	0	0.979858	0.556	0.037	0	Monocytic
GPSM3	0	0.970839	0.656	0.179	0	Monocytic
RGS1	0	0.969784	0.274	0.073	0	Monocytic
FERMT3	0	0.968591	0.582	0.096	0	Monocytic
MCL1	0	0.966422	0.85	0.606	0	Monocytic
DSE	0	0.965199	0.643	0.232	0	Monocytic
SYK	0	0.965191	0.558	0.044	0	Monocytic
CSTA	0	0.962766	0.486	0.038	0	Monocytic
LSP1	0	0.958262	0.541	0.17	0	Monocytic
NFKBIA	0	0.957002	0.807	0.622	0	Monocytic
LCP2	0	0.95461	0.592	0.133	0	Monocytic
LILRB1	0	0.952475	0.51	0.028	0	Monocytic
HAVCR2	0	0.951942	0.51	0.039	0	Monocytic
IQGAP2	0	0.949369	0.517	0.102	0	Monocytic
RNF130	0	0.948937	0.703	0.306	0	Monocytic
ADA2	0	0.948458	0.54	0.066	0	Monocytic
TREM1	0	0.944992	0.476	0.117	0	Monocytic
TNFAIP3	0	0.934992	0.54	0.26	0	Monocytic
TPM3	0	0.931533	0.906	0.671	0	Monocytic
LY96	0	0.930373	0.642	0.248	0	Monocytic
THEMIS2	0	0.929499	0.561	0.088	0	Monocytic
NAMPT	0	0.925626	0.792	0.431	0	Monocytic
NINJ1	0	0.923573	0.62	0.215	0	Monocytic
CD52	0	0.923297	0.402	0.151	0	Monocytic
RGS10	0	0.92161	0.648	0.269	0	Monocytic
MX2	0	0.919242	0.627	0.238	0	Monocytic
ACTR2	0	0.919188	0.86	0.601	0	Monocytic
APLP2	0	0.916229	0.889	0.634	0	Monocytic
ARPC3	0	0.915449	0.894	0.735	0	Monocytic
NABP1	0	0.911214	0.665	0.256	0	Monocytic
CTSH	0	0.910653	0.717	0.311	0	Monocytic
EMP3	0	0.910487	0.887	0.571	0	Monocytic
VMP1	0	0.91024	0.828	0.544	0	Monocytic
GMFG	0	0.906493	0.763	0.365	0	Monocytic
IER2	0	0.898927	0.852	0.652	0	Monocytic
CYTH4	0	0.8981	0.544	0.075	0	Monocytic
RAP2B	0	0.896996	0.575	0.184	0	Monocytic
FTH1	0	0.89694	0.997	0.984	0	Monocytic
CAPG	0	0.892626	0.599	0.221	0	Monocytic
RNF149	0	0.890876	0.685	0.316	0	Monocytic
RHOG	0	0.890416	0.719	0.36	0	Monocytic
SKAP2	0	0.887559	0.676	0.268	0	Monocytic
LY86	0	0.883797	0.478	0.03	0	Monocytic
SMAP2	0	0.883041	0.63	0.227	0	Monocytic
PTPRE	0	0.882481	0.731	0.337	0	Monocytic
NCF4	0	0.879856	0.53	0.073	0	Monocytic
RBPJ	0	0.87797	0.759	0.489	0	Monocytic
UNC93B1	0	0.871478	0.564	0.145	0	Monocytic
SLC43A2	0	0.867618	0.495	0.088	0	Monocytic
LPAR6	0	0.867577	0.504	0.17	0	Monocytic
FGR	0	0.866752	0.451	0.072	0	Monocytic
LIPA	0	0.866444	0.526	0.251	0	Monocytic
TBXAS1	0	0.866358	0.522	0.05	0	Monocytic
HNMT	0	0.864653	0.58	0.173	0	Monocytic
ATF3	0	0.86247	0.605	0.32	0	Monocytic
PTAFR	0	0.860139	0.505	0.064	0	Monocytic
OGFRL1	0	0.859098	0.527	0.15	0	Monocytic
ATP6V0B	0	0.856935	0.842	0.574	0	Monocytic
CR1	0	0.856253	0.448	0.046	0	Monocytic
EPSTI1	0	0.851435	0.563	0.226	0	Monocytic
PLEKHO1	0	0.85124	0.655	0.28	0	Monocytic
KLF4	0	0.850318	0.632	0.325	0	Monocytic
DMXL2	0	0.849475	0.523	0.094	0	Monocytic
NPL	0	0.847289	0.46	0.046	0	Monocytic
POU2F2	0	0.846288	0.39	0.051	0	Monocytic
TLR2	0	0.844988	0.495	0.048	0	Monocytic
H2AFY	0	0.843374	0.758	0.442	0	Monocytic
IFI44L	0	0.843142	0.574	0.292	0	Monocytic
ATP2B1-AS1	0	0.842927	0.489	0.127	0	Monocytic
RASSF4	0	0.842138	0.483	0.087	0	Monocytic
WAS	0	0.841832	0.537	0.079	0	Monocytic
CLEC10A	0	0.841091	0.318	0.027	0	Monocytic
EPB41L3	0	0.839057	0.599	0.185	0	Monocytic
SLC7A7	0	0.836843	0.527	0.083	0	Monocytic
CYP1B1	0	0.834404	0.37	0.131	0	Monocytic
APBB1IP	0	0.827239	0.546	0.122	0	Monocytic
ALOX5	0	0.826091	0.502	0.062	0	Monocytic
NEAT1	0	0.823026	0.975	0.863	0	Monocytic
ARHGAP30	0	0.822626	0.527	0.083	0	Monocytic
THBD	0	0.821523	0.508	0.241	0	Monocytic
PLD3	0	0.818579	0.6	0.404	0	Monocytic
HSPA1A	0	0.81781	0.803	0.617	0	Monocytic
JAML	0	0.815295	0.419	0.063	0	Monocytic
TMEM176A	0	0.814071	0.443	0.128	0	Monocytic
AQP9	0	0.810276	0.374	0.076	0	Monocytic
LITAF	0	0.809854	0.773	0.491	0	Monocytic
LUCAT1	0	0.808613	0.352	0.087	0	Monocytic
LILRB4	0	0.808489	0.446	0.028	0	Monocytic
LGALS9	0	0.807766	0.611	0.219	0	Monocytic
RASGEF1B	0	0.80494	0.442	0.061	0	Monocytic
FMNL1	0	0.803448	0.55	0.126	0	Monocytic
CD48	0	0.801087	0.468	0.115	0	Monocytic
OTUD1	0	0.799056	0.426	0.159	0	Monocytic
MXD1	0	0.794806	0.472	0.15	0	Monocytic
PGD	0	0.79141	0.531	0.162	0	Monocytic
IL10RA	0	0.790093	0.505	0.071	0	Monocytic
PILRA	0	0.789822	0.493	0.071	0	Monocytic
IFIT2	0	0.789025	0.358	0.182	0	Monocytic
TTYH3	0	0.785019	0.457	0.101	0	Monocytic
EVI2A	0	0.784642	0.473	0.061	0	Monocytic
GLIPR1	0	0.783656	0.671	0.268	0	Monocytic
RAC2	0	0.782288	0.548	0.149	0	Monocytic
ATP6V1B2	0	0.779307	0.586	0.209	0	Monocytic
IFNGR2	0	0.775973	0.668	0.324	0	Monocytic
DOCK8	0	0.77402	0.539	0.128	0	Monocytic
SLC16A3	0	0.771507	0.673	0.296	0	Monocytic
RB1	0	0.769522	0.552	0.253	0	Monocytic
PIK3AP1	0	0.768432	0.467	0.043	0	Monocytic
LAT2	0	0.759099	0.459	0.046	0	Monocytic
ACTB	0	0.758666	0.995	0.985	0	Monocytic
WSB1	0	0.754893	0.868	0.626	0	Monocytic
RAB31	0	0.753348	0.734	0.358	0	Monocytic
DNAJB1	0	0.752027	0.624	0.442	0	Monocytic
ARPC5	0	0.746591	0.878	0.688	0	Monocytic
C2	0	0.745964	0.333	0.081	0	Monocytic
IDH1	0	0.743155	0.468	0.168	0	Monocytic
XAF1	0	0.741446	0.696	0.407	0	Monocytic
EMILIN2	0	0.74006	0.591	0.182	0	Monocytic
BMP2K	0	0.736917	0.487	0.165	0	Monocytic
TSPO	0	0.733911	0.853	0.643	0	Monocytic
SIRPA	0	0.731392	0.536	0.155	0	Monocytic
GCA	0	0.729098	0.562	0.193	0	Monocytic
ACP5	0	0.728208	0.329	0.069	0	Monocytic
SCIMP	0	0.725983	0.413	0.023	0	Monocytic
SNX2	0	0.725519	0.652	0.362	0	Monocytic
ID2	0	0.722407	0.572	0.301	0	Monocytic
IER5	0	0.718955	0.589	0.334	0	Monocytic
ARPC1B	0	0.717979	0.774	0.517	0	Monocytic
AC124319.1	0	0.717561	0.766	0.522	0	Monocytic
AGFG1	0	0.717549	0.562	0.266	0	Monocytic
VSIR	0	0.717533	0.628	0.322	0	Monocytic
SAT1	0	0.711581	0.964	0.753	0	Monocytic
GPR65	0	0.711483	0.437	0.076	0	Monocytic
DOCK2	0	0.708487	0.457	0.053	0	Monocytic
CASP1	0	0.706756	0.505	0.143	0	Monocytic
SHTN1	0	0.706035	0.463	0.077	0	Monocytic
MKNK1	0	0.703258	0.499	0.141	0	Monocytic
SLC40A1	0	0.70165	0.315	0.211	0	Monocytic
PHACTR1	0	0.70092	0.375	0.099	0	Monocytic
CELF2	0	0.700041	0.595	0.233	0	Monocytic
IL10	0	0.699523	0.261	0.019	0	Monocytic
MPP1	0	0.697813	0.458	0.113	0	Monocytic
LAP3	0	0.696069	0.666	0.396	0	Monocytic
TRIB1	0	0.695824	0.553	0.249	0	Monocytic
ITGAX	0	0.692958	0.397	0.056	0	Monocytic
PARVG	0	0.690366	0.445	0.058	0	Monocytic
WIPF1	0	0.689643	0.624	0.293	0	Monocytic
CLEC5A	0	0.686519	0.25	0.018	0	Monocytic
TFEC	0	0.68533	0.413	0.023	0	Monocytic
CNPY3	0	0.680692	0.629	0.297	0	Monocytic
ADGRE2	0	0.677305	0.389	0.049	0	Monocytic
ITGA4	0	0.676112	0.421	0.107	0	Monocytic
RGL1	0	0.674876	0.385	0.094	0	Monocytic
HSP90AA1	0	0.673973	0.968	0.878	0	Monocytic
KLF2	0	0.673555	0.792	0.535	0	Monocytic
DAZAP2	0	0.672724	0.745	0.467	0	Monocytic
IL17RA	0	0.672704	0.492	0.15	0	Monocytic
INTS6	0	0.671276	0.602	0.367	0	Monocytic
GGTA1P	0	0.670314	0.34	0.111	0	Monocytic
ARL4C	0	0.669999	0.394	0.205	0	Monocytic
PARP14	0	0.667876	0.697	0.43	0	Monocytic
CAP1	0	0.667745	0.84	0.632	0	Monocytic
NAIP	0	0.665059	0.47	0.103	0	Monocytic
JUN	0	0.663854	0.901	0.739	0	Monocytic
MX1	0	0.662743	0.611	0.373	0	Monocytic
MYO1G	0	0.661217	0.395	0.055	0	Monocytic
CD36	0	0.660971	0.372	0.092	0	Monocytic
PLA2G7	0	0.65923	0.303	0.044	0	Monocytic
ATP6V0D1	0	0.657359	0.623	0.323	0	Monocytic
TCIRG1	0	0.656994	0.54	0.214	0	Monocytic
HERPUD1	0	0.655886	0.723	0.479	0	Monocytic
TLR4	0	0.653322	0.494	0.133	0	Monocytic
SERPINB9	0	0.651871	0.454	0.181	0	Monocytic
TRA2B	0	0.651747	0.732	0.5	0	Monocytic
RUNX1	0	0.651289	0.571	0.198	0	Monocytic
ARHGAP4	0	0.650566	0.45	0.082	0	Monocytic
ST8SIA4	0	0.649369	0.429	0.076	0	Monocytic
EGR2	0	0.648826	0.286	0.057	0	Monocytic
NFKBIZ	0	0.647399	0.56	0.323	0	Monocytic
NLRP3	0	0.646163	0.357	0.026	0	Monocytic
CST3	0	0.644479	0.98	0.812	0	Monocytic
SNX10	0	0.642982	0.481	0.149	0	Monocytic
DDIT3	0	0.640258	0.529	0.273	0	Monocytic
EGR1	0	0.640068	0.628	0.388	0	Monocytic
RGS19	0	0.635116	0.475	0.149	0	Monocytic
STK17B	0	0.631335	0.492	0.177	0	Monocytic
EMB	0	0.631015	0.371	0.073	0	Monocytic
IQGAP1	0	0.630717	0.852	0.654	0	Monocytic
PMAIP1	0	0.630042	0.355	0.101	0	Monocytic
GPCPD1	0	0.626852	0.48	0.191	0	Monocytic
ZFP36	0	0.626372	0.783	0.518	0	Monocytic
SELL	0	0.625582	0.321	0.076	0	Monocytic
IFI44	0	0.625522	0.487	0.191	0	Monocytic
GRINA	0	0.623263	0.68	0.377	0	Monocytic
H3F3A	0	0.620692	0.92	0.822	0	Monocytic
IFNGR1	0	0.619043	0.622	0.366	0	Monocytic
PPT1	0	0.619042	0.58	0.289	0	Monocytic
TAOK3	0	0.618609	0.593	0.32	0	Monocytic
MAP3K1	0	0.617593	0.487	0.153	0	Monocytic
FPR2	0	0.617466	0.312	0.056	0	Monocytic
KYNU	0	0.616707	0.377	0.028	0	Monocytic
MARCKS	0	0.616581	0.859	0.672	0	Monocytic
NAGK	0	0.616461	0.54	0.244	0	Monocytic
PLIN2	0	0.61599	0.587	0.38	0	Monocytic
MOB1A	0	0.615447	0.702	0.454	0	Monocytic
BLVRA	0	0.615047	0.508	0.2	0	Monocytic
CD93	0	0.614445	0.742	0.325	0	Monocytic
FKBP15	0	0.613387	0.469	0.149	0	Monocytic
CSTB	0	0.61206	0.783	0.599	0	Monocytic
FGD4	0	0.611331	0.498	0.161	0	Monocytic
IL18	0	0.610402	0.34	0.038	0	Monocytic
CMTM6	0	0.60942	0.681	0.433	0	Monocytic
REL	0	0.607826	0.515	0.204	0	Monocytic
GNA15	0	0.605688	0.385	0.037	0	Monocytic
SNX6	0	0.60346	0.728	0.553	0	Monocytic
SLC15A3	0	0.601774	0.475	0.144	0	Monocytic
ARPC2	0	0.599298	0.91	0.79	0	Monocytic
UPP1	0	0.598789	0.601	0.367	0	Monocytic
NR4A1	0	0.597405	0.519	0.274	0	Monocytic
SECTM1	0	0.596194	0.398	0.06	0	Monocytic
ISG15	0	0.596168	0.74	0.636	0	Monocytic
MTSS1	0	0.593379	0.374	0.089	0	Monocytic
PLXDC2	0	0.592278	0.589	0.236	0	Monocytic
OAS1	0	0.590287	0.471	0.194	0	Monocytic
C9orf72	0	0.588382	0.422	0.092	0	Monocytic
CD44	0	0.586664	0.789	0.482	0	Monocytic
HSPA1B	0	0.586602	0.603	0.452	0	Monocytic
CLEC12A	0	0.586118	0.314	0.03	0	Monocytic
RNASE2	0	0.583285	0.267	0.012	0	Monocytic
GK	0	0.58127	0.341	0.064	0	Monocytic
PREX1	0	0.581116	0.432	0.1	0	Monocytic
CD300A	0	0.580369	0.355	0.034	0	Monocytic
M6PR	0	0.579461	0.596	0.336	0	Monocytic
ATP6V1F	0	0.575883	0.727	0.523	0	Monocytic
CREM	0	0.574573	0.535	0.306	0	Monocytic
SDCBP	0	0.573319	0.844	0.629	0	Monocytic
TRIM38	0	0.570024	0.559	0.278	0	Monocytic
MERTK	0	0.568336	0.34	0.053	0	Monocytic
DBI	0	0.567915	0.732	0.533	0	Monocytic
ARHGAP26	0	0.565946	0.484	0.173	0	Monocytic
AOAH	0	0.565589	0.354	0.042	0	Monocytic
ACTR3	0	0.565453	0.779	0.57	0	Monocytic
RCSD1	0	0.56515	0.476	0.158	0	Monocytic
CAPZA1	0	0.562308	0.707	0.472	0	Monocytic
ABCA1	0	0.562278	0.438	0.182	0	Monocytic
SELPLG	0	0.56113	0.382	0.064	0	Monocytic
LHFPL2	0	0.560422	0.358	0.131	0	Monocytic
ZNF331	0	0.560291	0.312	0.13	0	Monocytic
ARPC4	0	0.558638	0.715	0.478	0	Monocytic
AP1B1	0	0.556315	0.45	0.167	0	Monocytic
CCNL1	0	0.556117	0.687	0.454	0	Monocytic
SLC8A1	0	0.556018	0.431	0.13	0	Monocytic
PRKCB	0	0.555054	0.367	0.059	0	Monocytic
MGAT1	0	0.553573	0.683	0.434	0	Monocytic
FGD2	0	0.551463	0.346	0.026	0	Monocytic
PLBD1	0	0.547968	0.416	0.141	0	Monocytic
JARID2	0	0.546677	0.418	0.157	0	Monocytic
BTG2	0	0.545892	0.612	0.442	0	Monocytic
C6orf62	0	0.545006	0.663	0.438	0	Monocytic
CD33	0	0.544699	0.341	0.02	0	Monocytic
SPRED1	0	0.543996	0.374	0.172	0	Monocytic
CDKN1A	0	0.543182	0.559	0.318	0	Monocytic
PLXNC1	0	0.542239	0.358	0.064	0	Monocytic
CARD16	0	0.542132	0.561	0.289	0	Monocytic
MYO5A	0	0.541793	0.412	0.14	0	Monocytic
ANPEP	0	0.540615	0.351	0.095	0	Monocytic
RAB20	0	0.539889	0.367	0.062	0	Monocytic
S100A11	0	0.538009	0.97	0.914	0	Monocytic
SIGLEC7	0	0.537554	0.331	0.02	0	Monocytic
DPYD	0	0.535259	0.436	0.138	0	Monocytic
LRP1	0	0.535235	0.691	0.304	0	Monocytic
AP2S1	0	0.532444	0.795	0.578	0	Monocytic
MCOLN1	0	0.532337	0.425	0.142	0	Monocytic
OSCAR	0	0.532008	0.316	0.02	0	Monocytic
RNF13	0	0.531704	0.643	0.403	0	Monocytic
FRMD4B	0	0.531171	0.501	0.285	0	Monocytic
COLEC12	0	0.528564	0.354	0.145	0	Monocytic
MAP3K8	0	0.52822	0.479	0.23	0	Monocytic
ATF5	0	0.527709	0.333	0.123	0	Monocytic
TET2	0	0.527605	0.443	0.152	0	Monocytic
TALDO1	0	0.526537	0.688	0.489	0	Monocytic
CXorf21	0	0.524854	0.277	0.016	0	Monocytic
IRF7	0	0.523614	0.435	0.183	0	Monocytic
CLIC1	0	0.523152	0.89	0.778	0	Monocytic
COLGALT1	0	0.522012	0.511	0.238	0	Monocytic
CXCR4	0	0.52153	0.38	0.165	0	Monocytic
GNAI2	0	0.521342	0.887	0.682	0	Monocytic
TMEM106A	0	0.518342	0.36	0.066	0	Monocytic
PTPRJ	0	0.517334	0.358	0.058	0	Monocytic
SLC2A3	0	0.516885	0.642	0.516	0	Monocytic
CAB39	0	0.516738	0.497	0.252	0	Monocytic
ITPR2	0	0.516706	0.496	0.25	0	Monocytic
KDM6B	0	0.515969	0.457	0.226	0	Monocytic
PRR13	0	0.515765	0.659	0.407	0	Monocytic
CSF3R	0	0.515599	0.422	0.106	0	Monocytic
KIAA0930	0	0.514628	0.461	0.165	0	Monocytic
OAS2	0	0.513584	0.428	0.181	0	Monocytic
CSK	0	0.513278	0.459	0.191	0	Monocytic
GLIPR2	0	0.512722	0.515	0.265	0	Monocytic
PTGER4	0	0.509452	0.291	0.064	0	Monocytic
USP15	0	0.509296	0.593	0.334	0	Monocytic
TAGAP	0	0.506822	0.323	0.073	0	Monocytic
TKT	0	0.506743	0.669	0.437	0	Monocytic
ME2	0	0.505038	0.425	0.185	0	Monocytic
MYO9B	0	0.504904	0.528	0.256	0	Monocytic
DOCK10	0	0.504545	0.359	0.082	0	Monocytic
IRF8	0	0.504219	0.309	0.055	0	Monocytic
HRH2	0	0.503792	0.353	0.067	0	Monocytic
ARHGAP45	0	0.502883	0.389	0.084	0	Monocytic
RIN3	0	0.500772	0.428	0.131	0	Monocytic
IKZF1	0	0.498048	0.396	0.096	0	Monocytic
CTSC	0	0.496244	0.752	0.5	0	Monocytic
TFRC	0	0.496191	0.397	0.186	0	Monocytic
SAMD9L	0	0.496153	0.443	0.245	0	Monocytic
PLEKHO2	0	0.496006	0.447	0.18	0	Monocytic
FUCA1	0	0.493586	0.321	0.133	0	Monocytic
PFN1	0	0.492983	0.924	0.824	0	Monocytic
GNS	0	0.492273	0.606	0.342	0	Monocytic
SLC1A3	0	0.492101	0.291	0.063	0	Monocytic
TRPS1	0	0.491082	0.409	0.145	0	Monocytic
ATG3	0	0.490087	0.555	0.332	0	Monocytic
GM2A	0	0.489563	0.428	0.16	0	Monocytic
TENT5A	0	0.488765	0.49	0.221	0	Monocytic
IFIT3	0	0.488698	0.43	0.312	0	Monocytic
HNRNPU	0	0.487826	0.849	0.684	0	Monocytic
RPS6KA1	0	0.48673	0.347	0.056	0	Monocytic
OSBPL11	0	0.485911	0.426	0.157	0	Monocytic
HSPA6	0	0.4857	0.319	0.052	0	Monocytic
GRK2	0	0.485241	0.501	0.229	0	Monocytic
SLC31A2	0	0.480872	0.329	0.062	0	Monocytic
CKLF	0	0.480294	0.508	0.322	0	Monocytic
BTK	0	0.479369	0.319	0.021	0	Monocytic
ATP2B1	0	0.479168	0.564	0.35	0	Monocytic
UBE2D1	0	0.478442	0.492	0.263	0	Monocytic
AHR	0	0.478327	0.426	0.191	0	Monocytic
BLOC1S1	0	0.475094	0.714	0.495	0	Monocytic
GPRIN3	0	0.473711	0.33	0.078	0	Monocytic
VASP	0	0.471333	0.652	0.422	0	Monocytic
PDXK	0	0.471021	0.502	0.255	0	Monocytic
LRRFIP1	0	0.469368	0.833	0.637	0	Monocytic
SASH3	0	0.469336	0.317	0.04	0	Monocytic
PLSCR1	0	0.469305	0.731	0.504	0	Monocytic
ADCY7	0	0.46879	0.354	0.067	0	Monocytic
ALCAM	0	0.464527	0.308	0.116	0	Monocytic
PPP1R18	0	0.462988	0.572	0.332	0	Monocytic
GAS7	0	0.461737	0.429	0.141	0	Monocytic
SP110	0	0.461292	0.54	0.35	0	Monocytic
SYNGR2	0	0.461243	0.548	0.314	0	Monocytic
RHBDF2	0	0.461199	0.344	0.076	0	Monocytic
OSTF1	0	0.460938	0.531	0.306	0	Monocytic
PFKFB3	0	0.460294	0.354	0.122	0	Monocytic
ZFAND5	0	0.460022	0.682	0.462	0	Monocytic
LTA4H	0	0.459602	0.375	0.206	0	Monocytic
NUP214	0	0.459369	0.429	0.179	0	Monocytic
SIGLEC9	0	0.457579	0.284	0.014	0	Monocytic
PLAU	0	0.457523	0.308	0.115	0	Monocytic
TLE4	0	0.456833	0.532	0.299	0	Monocytic
QKI	0	0.456745	0.725	0.522	0	Monocytic
CHST15	0	0.456419	0.398	0.152	0	Monocytic
ANKH	0	0.456057	0.315	0.121	0	Monocytic
ETS2	0	0.455353	0.691	0.447	0	Monocytic
BACH1	0	0.454664	0.498	0.25	0	Monocytic
CLEC4E	0	0.454307	0.269	0.033	0	Monocytic
ATP6V0A1	0	0.453608	0.431	0.186	0	Monocytic
PAK1	0	0.453377	0.335	0.083	0	Monocytic
EHBP1L1	0	0.45327	0.52	0.246	0	Monocytic
OTULINL	0	0.452594	0.356	0.089	0	Monocytic
GNG2	0	0.452519	0.344	0.087	0	Monocytic
TLR1	0	0.45247	0.304	0.035	0	Monocytic
CTSA	0	0.452088	0.642	0.432	0	Monocytic
RSAD2	0	0.44991	0.255	0.121	0	Monocytic
STK10	0	0.449134	0.393	0.135	0	Monocytic
BAZ1A	0	0.447329	0.544	0.323	0	Monocytic
CMTM7	0	0.446488	0.383	0.12	0	Monocytic
RCBTB2	0	0.446459	0.319	0.082	0	Monocytic
CSF2RA	0	0.445804	0.34	0.069	0	Monocytic
CMKLR1	0	0.445236	0.306	0.074	0	Monocytic
IFIT1	0	0.444867	0.304	0.207	0	Monocytic
IL6R	0	0.444579	0.353	0.097	0	Monocytic
GADD45B	0	0.443164	0.722	0.579	0	Monocytic
IRAK3	0	0.442356	0.43	0.179	0	Monocytic
STK4	0	0.441753	0.538	0.297	0	Monocytic
RASSF2	0	0.441702	0.382	0.112	0	Monocytic
CPEB4	0	0.440624	0.445	0.202	0	Monocytic
ADGRE5	0	0.440407	0.507	0.291	0	Monocytic
JUNB	0	0.440016	0.877	0.72	0	Monocytic
TWF2	0	0.439379	0.464	0.236	0	Monocytic
NAGA	0	0.439361	0.369	0.118	0	Monocytic
RHOB	0	0.438666	0.736	0.54	0	Monocytic
TSC22D3	0	0.438548	0.748	0.553	0	Monocytic
PLEKHB2	0	0.438376	0.508	0.287	0	Monocytic
AC009951.1	0	0.437918	0.286	0.034	0	Monocytic
RAB8A	0	0.435969	0.506	0.297	0	Monocytic
DBNL	0	0.434794	0.551	0.329	0	Monocytic
DDX60L	0	0.433803	0.469	0.227	0	Monocytic
ABRACL	0	0.43378	0.47	0.231	0	Monocytic
LAMTOR4	0	0.4328	0.745	0.559	0	Monocytic
BID	0	0.43113	0.382	0.156	0	Monocytic
RGS18	0	0.430956	0.269	0.024	0	Monocytic
CHMP1B	0	0.430164	0.426	0.262	0	Monocytic
PPP1R15A	0	0.429126	0.709	0.551	0	Monocytic
FMN1	0	0.427452	0.292	0.043	0	Monocytic
SH3BGRL	0	0.426846	0.719	0.481	0	Monocytic
NCOA4	0	0.42652	0.569	0.358	0	Monocytic
TLE3	0	0.426269	0.403	0.189	0	Monocytic
INPP5D	0	0.425695	0.368	0.111	0	Monocytic
MYD88	0	0.422544	0.38	0.151	0	Monocytic
LTB4R	0	0.422186	0.275	0.047	0	Monocytic
CNDP2	0	0.422184	0.504	0.293	0	Monocytic
CD164	0	0.421119	0.72	0.53	0	Monocytic
B2M	0	0.420737	0.999	0.992	0	Monocytic
HIF1A	0	0.419619	0.709	0.509	0	Monocytic
CNTRL	0	0.419396	0.354	0.127	0	Monocytic
CLTC	0	0.41906	0.682	0.504	0	Monocytic
RXRA	0	0.419045	0.468	0.239	0	Monocytic
CEP170	0	0.418528	0.424	0.2	0	Monocytic
SH3KBP1	0	0.418139	0.471	0.244	0	Monocytic
LYL1	0	0.41712	0.386	0.134	0	Monocytic
AD000864.1	0	0.416141	0.27	0.06	0	Monocytic
PLCB2	0	0.412929	0.282	0.03	0	Monocytic
MGAT4A	0	0.412926	0.427	0.201	0	Monocytic
SLC9A9	0	0.412752	0.301	0.079	0	Monocytic
DOK3	0	0.412338	0.291	0.033	0	Monocytic
PTPN2	0	0.412053	0.479	0.255	0	Monocytic
ADPGK	0	0.411149	0.4	0.158	0	Monocytic
FES	0	0.410869	0.392	0.143	0	Monocytic
TNFAIP8L2	0	0.409924	0.265	0.02	0	Monocytic
FAM20A	0	0.409299	0.281	0.059	0	Monocytic
AP2A2	0	0.40897	0.456	0.294	0	Monocytic
ZNF385A	0	0.407875	0.337	0.093	0	Monocytic
MAPKAPK3	0	0.407222	0.314	0.073	0	Monocytic
SH3BP2	0	0.406879	0.468	0.213	0	Monocytic
TRIM14	0	0.405965	0.34	0.114	0	Monocytic
ATP6AP1	0	0.404865	0.554	0.346	0	Monocytic
PTPN18	0	0.403538	0.423	0.199	0	Monocytic
GRK3	0	0.402253	0.287	0.046	0	Monocytic
P2RX4	0	0.401643	0.363	0.146	0	Monocytic
TMED5	0	0.400932	0.483	0.275	0	Monocytic
SERP1	0	0.398967	0.793	0.632	0	Monocytic
TBC1D14	0	0.398516	0.317	0.096	0	Monocytic
PLK3	0	0.398497	0.392	0.188	0	Monocytic
ZSWIM6	0	0.398274	0.346	0.116	0	Monocytic
C19orf38	0	0.396668	0.25	0.017	0	Monocytic
CFL1	0	0.39342	0.939	0.837	0	Monocytic
GNPDA1	0	0.392625	0.358	0.165	0	Monocytic
SCAMP2	0	0.392188	0.485	0.293	0	Monocytic
PPIF	0	0.39209	0.302	0.131	0	Monocytic
SORL1	0	0.391585	0.325	0.109	0	Monocytic
LILRA6	0	0.389963	0.251	0.02	0	Monocytic
CALM3	0	0.388426	0.657	0.482	0	Monocytic
BTG1	0	0.388162	0.868	0.77	0	Monocytic
SULT1A1	0	0.386878	0.276	0.05	0	Monocytic
FUOM	0	0.385766	0.296	0.08	0	Monocytic
RILPL2	0	0.385228	0.461	0.27	0	Monocytic
GAA	0	0.382823	0.468	0.255	0	Monocytic
KCNE3	0	0.382652	0.268	0.03	0	Monocytic
DRAM2	0	0.38235	0.379	0.196	0	Monocytic
WASHC4	0	0.382279	0.535	0.338	0	Monocytic
PNPLA6	0	0.38191	0.392	0.172	0	Monocytic
IL13RA1	0	0.381355	0.476	0.292	0	Monocytic
ETV5	0	0.381158	0.264	0.079	0	Monocytic
USF2	0	0.380865	0.452	0.279	0	Monocytic
FKBP5	0	0.379621	0.517	0.302	0	Monocytic
IDI1	0	0.379519	0.423	0.243	0	Monocytic
ARAP1	0	0.37896	0.34	0.109	0	Monocytic
PPP1R15B	0	0.378923	0.384	0.212	0	Monocytic
AC011462.1	0	0.377297	0.624	0.41	0	Monocytic
RIPK2	0	0.377271	0.303	0.107	0	Monocytic
FNBP1	0	0.377007	0.517	0.321	0	Monocytic
WDFY2	0	0.376725	0.332	0.123	0	Monocytic
LACTB	0	0.376638	0.395	0.195	0	Monocytic
VEGFA	0	0.376153	0.432	0.22	0	Monocytic
CYTH1	0	0.375636	0.406	0.186	0	Monocytic
CYFIP1	0	0.373423	0.487	0.319	0	Monocytic
MILR1	0	0.372992	0.255	0.027	0	Monocytic
C4orf48	0	0.372279	0.624	0.357	0	Monocytic
SLC43A3	0	0.372174	0.408	0.215	0	Monocytic
NUP62	0	0.370993	0.389	0.192	0	Monocytic
SLC31A1	0	0.370757	0.326	0.122	0	Monocytic
IVNS1ABP	0	0.370409	0.547	0.344	0	Monocytic
BIN2	0	0.368542	0.349	0.102	0	Monocytic
GALM	0	0.368369	0.253	0.097	0	Monocytic
MAT2A	0	0.367371	0.526	0.333	0	Monocytic
CD302	0	0.366984	0.498	0.268	0	Monocytic
RAB11FIP1	0	0.366912	0.438	0.218	0	Monocytic
VAV1	0	0.366375	0.258	0.028	0	Monocytic
BST1	0	0.366346	0.324	0.124	0	Monocytic
CHCHD7	0	0.364461	0.355	0.166	0	Monocytic
ITSN2	0	0.363419	0.481	0.277	0	Monocytic
PLA2G15	0	0.363292	0.267	0.075	0	Monocytic
RAP1A	0	0.363113	0.593	0.409	0	Monocytic
TUT7	0	0.362832	0.414	0.215	0	Monocytic
AC104695.4	0	0.361729	0.29	0.098	0	Monocytic
PIK3R5	0	0.36121	0.25	0.027	0	Monocytic
GNA13	0	0.360093	0.398	0.204	0	Monocytic
PIK3CG	0	0.358988	0.266	0.054	0	Monocytic
TRIM22	0	0.358617	0.443	0.251	0	Monocytic
SOAT1	0	0.358039	0.377	0.173	0	Monocytic
ADAM9	0	0.357582	0.434	0.257	0	Monocytic
SIPA1L1	0	0.357298	0.309	0.124	0	Monocytic
MEGF9	0	0.356153	0.275	0.092	0	Monocytic
DRAM1	0	0.355957	0.355	0.169	0	Monocytic
HLA-B	0	0.355122	0.977	0.851	0	Monocytic
AKIRIN2	0	0.3535	0.452	0.274	0	Monocytic
SHKBP1	0	0.35261	0.392	0.185	0	Monocytic
AC007950.1	0	0.352327	0.391	0.198	0	Monocytic
PAG1	0	0.352226	0.352	0.139	0	Monocytic
LBR	0	0.351292	0.464	0.278	0	Monocytic
ALDH3B1	0	0.351035	0.276	0.058	0	Monocytic
TNFAIP2	0	0.35084	0.501	0.257	0	Monocytic
CYTIP	0	0.350202	0.283	0.086	0	Monocytic
AC027290.2	0	0.349859	0.311	0.137	0	Monocytic
LIMD2	0	0.349853	0.338	0.167	0	Monocytic
CPPED1	0	0.349789	0.324	0.131	0	Monocytic
DDX3X	0	0.348958	0.772	0.623	0	Monocytic
SH2B3	0	0.348927	0.407	0.187	0	Monocytic
LINC00963	0	0.347206	0.381	0.186	0	Monocytic
STX7	0	0.346037	0.491	0.305	0	Monocytic
LRRK2	0	0.345394	0.258	0.07	0	Monocytic
TCN2	0	0.345064	0.38	0.163	0	Monocytic
GBP1	0	0.344522	0.405	0.289	0	Monocytic
HERC5	0	0.344298	0.257	0.145	0	Monocytic
BCAT1	0	0.343716	0.381	0.185	0	Monocytic
CAPZB	0	0.343321	0.787	0.604	0	Monocytic
SCPEP1	0	0.342474	0.415	0.213	0	Monocytic
SGK3	0	0.342433	0.325	0.126	0	Monocytic
ATP13A3	0	0.341962	0.418	0.245	0	Monocytic
GIMAP4	0	0.341825	0.645	0.355	0	Monocytic
ANKRD44	0	0.341563	0.316	0.113	0	Monocytic
TMEM167A	0	0.341325	0.593	0.441	0	Monocytic
LPXN	0	0.341314	0.252	0.048	0	Monocytic
NUMB	0	0.340835	0.45	0.266	0	Monocytic
PYGL	0	0.340759	0.398	0.191	0	Monocytic
MT-ND1	0	0.340675	0.97	0.893	0	Monocytic
GPR137B	0	0.340477	0.269	0.091	0	Monocytic
KCNAB2	0	0.340239	0.253	0.045	0	Monocytic
RBP7	0	0.339081	0.263	0.078	0	Monocytic
HMGN2	0	0.338733	0.732	0.585	0	Monocytic
BRD2	0	0.337453	0.624	0.479	0	Monocytic
ELF1	0	0.337233	0.61	0.431	0	Monocytic
SLFN11	0	0.336395	0.346	0.153	0	Monocytic
MBP	0	0.335759	0.393	0.177	0	Monocytic
THUMPD3-AS1	0	0.335724	0.419	0.272	0	Monocytic
RNF141	0	0.334876	0.337	0.167	0	Monocytic
TMEM123	0	0.334493	0.644	0.471	0	Monocytic
PLEKHA2	0	0.333687	0.345	0.151	0	Monocytic
FAM49A	0	0.332317	0.328	0.14	0	Monocytic
SRGAP2	0	0.332058	0.381	0.185	0	Monocytic
YME1L1	0	0.331972	0.624	0.475	0	Monocytic
SLC44A1	0	0.330909	0.332	0.25	0	Monocytic
HMGA1	0	0.330076	0.307	0.096	0	Monocytic
ARL8A	0	0.329822	0.434	0.246	0	Monocytic
PRNP	0	0.329777	0.554	0.352	0	Monocytic
RASSF5	0	0.328939	0.258	0.06	0	Monocytic
HACD4	0	0.327284	0.296	0.098	0	Monocytic
SAP30	0	0.325735	0.338	0.207	0	Monocytic
JMJD1C	0	0.325398	0.626	0.462	0	Monocytic
MAP2K1	0	0.324781	0.36	0.178	0	Monocytic
SLC20A1	0	0.322181	0.35	0.179	0	Monocytic
SERPINB8	0	0.321868	0.267	0.074	0	Monocytic
NUFIP2	0	0.321756	0.571	0.409	0	Monocytic
MOB3A	0	0.321674	0.352	0.16	0	Monocytic
ARF6	0	0.321615	0.559	0.408	0	Monocytic
PTK2B	0	0.321564	0.305	0.105	0	Monocytic
GNAI3	0	0.320424	0.574	0.396	0	Monocytic
SNX18	0	0.319593	0.387	0.204	0	Monocytic
TNFAIP8	0	0.319297	0.41	0.2	0	Monocytic
ARHGAP9	0	0.318623	0.252	0.048	0	Monocytic
FAM20C	0	0.317816	0.317	0.149	0	Monocytic
MEF2C	0	0.317703	0.645	0.398	0	Monocytic
LPCAT2	0	0.317594	0.367	0.176	0	Monocytic
TXNIP	0	0.317145	0.918	0.78	0	Monocytic
ZYX	0	0.316866	0.671	0.447	0	Monocytic
PGK1	0	0.316583	0.766	0.625	0	Monocytic
DOCK11	0	0.316348	0.294	0.101	0	Monocytic
BAX	0	0.315851	0.521	0.369	0	Monocytic
SMCO4	0	0.315782	0.292	0.105	0	Monocytic
ATP5F1E	0	0.315188	0.952	0.907	0	Monocytic
B3GNT5	0	0.314237	0.277	0.115	0	Monocytic
PABPC1	0	0.31378	0.898	0.772	0	Monocytic
DENND3	0	0.313735	0.299	0.111	0	Monocytic
MANBA	0	0.312672	0.269	0.078	0	Monocytic
PIM1	0	0.31152	0.371	0.243	0	Monocytic
RAB5C	0	0.31146	0.672	0.503	0	Monocytic
RAB10	0	0.311378	0.608	0.435	0	Monocytic
TRMT1	0	0.311322	0.298	0.114	0	Monocytic
NEU1	0	0.310719	0.386	0.252	0	Monocytic
CAPZA2	0	0.309659	0.655	0.497	0	Monocytic
YWHAH	0	0.309388	0.643	0.506	0	Monocytic
SDF2L1	0	0.309311	0.47	0.342	0	Monocytic
PPP1CA	0	0.309281	0.641	0.473	0	Monocytic
TPMT	0	0.307618	0.3	0.122	0	Monocytic
OAS3	0	0.307388	0.314	0.162	0	Monocytic
SELENOT	0	0.307054	0.542	0.391	0	Monocytic
SNX5	0	0.306572	0.47	0.319	0	Monocytic
CHD1	0	0.30656	0.509	0.354	0	Monocytic
CIAO2A	0	0.306533	0.358	0.193	0	Monocytic
PARP9	0	0.306448	0.467	0.306	0	Monocytic
LTC4S	0	0.305521	0.253	0.124	0	Monocytic
CYB5R4	0	0.303691	0.281	0.092	0	Monocytic
FCHO2	0	0.302464	0.358	0.208	0	Monocytic
DSC2	0	0.301657	0.276	0.078	0	Monocytic
CDV3	0	0.301572	0.721	0.549	0	Monocytic
CORO7	0	0.301565	0.268	0.081	0	Monocytic
RNF166	0	0.301366	0.286	0.101	0	Monocytic
SQOR	0	0.301258	0.396	0.213	0	Monocytic
STAT2	0	0.300782	0.454	0.277	0	Monocytic
MBOAT7	0	0.30071	0.396	0.243	0	Monocytic
MEF2A	0	0.300043	0.497	0.34	0	Monocytic
DNM2	0	0.299301	0.395	0.222	0	Monocytic
PICALM	0	0.299028	0.587	0.414	0	Monocytic
FAM53C	0	0.297322	0.305	0.153	0	Monocytic
CLTA	0	0.296646	0.761	0.619	0	Monocytic
PHC2	0	0.296195	0.5	0.336	0	Monocytic
NOP10	0	0.295927	0.714	0.603	0	Monocytic
ATM	0	0.295493	0.428	0.271	0	Monocytic
CREB5	0	0.295345	0.348	0.171	0	Monocytic
ADAM17	0	0.294855	0.381	0.216	0	Monocytic
DAPP1	0	0.29439	0.251	0.065	0	Monocytic
CREBL2	0	0.294216	0.299	0.153	0	Monocytic
MLKL	0	0.29363	0.312	0.137	0	Monocytic
MPHOSPH6	0	0.293475	0.301	0.151	0	Monocytic
EPS15	0	0.293143	0.441	0.3	0	Monocytic
ZNF267	0	0.291283	0.287	0.12	0	Monocytic
CLK1	0	0.29063	0.469	0.318	0	Monocytic
RP2	0	0.290531	0.267	0.091	0	Monocytic
ZNF217	0	0.289906	0.365	0.198	0	Monocytic
CCDC112	0	0.289517	0.256	0.102	0	Monocytic
IFI35	0	0.28894	0.428	0.285	0	Monocytic
COMMD9	0	0.288639	0.328	0.16	0	Monocytic
IRAK1	0	0.288133	0.372	0.208	0	Monocytic
RESF1	0	0.287854	0.504	0.374	0	Monocytic
LAMP2	0	0.287421	0.613	0.454	0	Monocytic
DPP7	0	0.286865	0.558	0.402	0	Monocytic
AKR1A1	0	0.285099	0.512	0.356	0	Monocytic
IFIH1	0	0.284815	0.323	0.201	0	Monocytic
DENND4B	0	0.284334	0.285	0.101	0	Monocytic
ATP6V1A	0	0.284146	0.374	0.206	0	Monocytic
ALDH2	0	0.284089	0.43	0.262	0	Monocytic
ACAP2	0	0.283445	0.559	0.396	0	Monocytic
IRF2BP2	0	0.283266	0.624	0.46	0	Monocytic
CSGALNACT2	0	0.282295	0.367	0.195	0	Monocytic
HMGB2	0	0.282183	0.432	0.315	0	Monocytic
HEIH	0	0.281958	0.298	0.136	0	Monocytic
TGOLN2	0	0.281824	0.68	0.531	0	Monocytic
PPM1M	0	0.280827	0.254	0.08	0	Monocytic
SSH2	0	0.280697	0.341	0.175	0	Monocytic
VPS13C	0	0.280449	0.539	0.381	0	Monocytic
STAT1	0	0.278878	0.504	0.381	0	Monocytic
RNPEPL1	0	0.277755	0.428	0.258	0	Monocytic
SNX27	0	0.276977	0.372	0.21	0	Monocytic
GSTO1	0	0.276368	0.758	0.571	0	Monocytic
ZDHHC20	0	0.275762	0.357	0.203	0	Monocytic
CDC42	0	0.275373	0.856	0.727	0	Monocytic
NISCH	0	0.273034	0.321	0.174	0	Monocytic
ZNF106	0	0.272961	0.607	0.445	0	Monocytic
SETX	0	0.272731	0.523	0.36	0	Monocytic
PCF11	0	0.272374	0.429	0.282	0	Monocytic
LFNG	0	0.272156	0.265	0.089	0	Monocytic
ARHGAP27	0	0.271538	0.273	0.099	0	Monocytic
SPINT2	0	0.271138	0.402	0.16	0	Monocytic
MRPL23	0	0.271057	0.455	0.281	0	Monocytic
FAM214B	0	0.270676	0.265	0.103	0	Monocytic
MIDN	0	0.270619	0.61	0.454	0	Monocytic
ETV6	0	0.270377	0.38	0.213	0	Monocytic
CSRNP1	0	0.269876	0.336	0.195	0	Monocytic
DICER1	0	0.269293	0.522	0.365	0	Monocytic
MCUB	0	0.267727	0.353	0.195	0	Monocytic
IFRD1	0	0.265749	0.365	0.268	0	Monocytic
CYBC1	0	0.264917	0.415	0.257	0	Monocytic
DTX3L	0	0.264895	0.386	0.239	0	Monocytic
SAMD9	0	0.264698	0.403	0.283	0	Monocytic
AC010618.1	0	0.264064	0.607	0.437	0	Monocytic
AKR1B1	0	0.263281	0.314	0.204	0	Monocytic
RAPGEF1	0	0.263275	0.364	0.212	0	Monocytic
GNB4	0	0.263255	0.429	0.279	0	Monocytic
H3F3B	0	0.262857	0.96	0.913	0	Monocytic
NXF1	0	0.262347	0.313	0.155	0	Monocytic
FBXL5	0	0.260648	0.437	0.288	0	Monocytic
WDFY3	0	0.260395	0.332	0.18	0	Monocytic
PDE4B	0	0.258542	0.358	0.229	0	Monocytic
VPS35	0	0.258384	0.602	0.447	0	Monocytic
RASA2	0	0.258255	0.312	0.161	0	Monocytic
AFTPH	0	0.256114	0.336	0.18	0	Monocytic
LAMTOR2	0	0.256063	0.589	0.436	0	Monocytic
MTMR14	0	0.255843	0.279	0.124	0	Monocytic
IFNAR2	0	0.255349	0.317	0.161	0	Monocytic
SAT2	0	0.255138	0.53	0.361	0	Monocytic
ITSN1	0	0.254643	0.344	0.233	0	Monocytic
MR1	0	0.254538	0.257	0.101	0	Monocytic
ADAMTSL4	0	0.253953	0.33	0.144	0	Monocytic
RAB5IF	0	0.253752	0.394	0.273	0	Monocytic
PCED1B-AS1	0	0.253315	0.258	0.089	0	Monocytic
VMA21	0	0.253292	0.412	0.266	0	Monocytic
TMBIM6	0	0.2532	0.877	0.755	0	Monocytic
ACER3	0	0.252686	0.314	0.166	0	Monocytic
RHOA	0	0.25209	0.871	0.742	0	Monocytic
HEXA	0	0.252072	0.463	0.321	0	Monocytic
GGA2	0	0.252063	0.298	0.147	0	Monocytic
SFT2D1	0	0.251894	0.455	0.31	0	Monocytic
AGPAT2	0	0.251537	0.358	0.202	0	Monocytic
DNAJC7	0	0.250798	0.533	0.385	0	Monocytic
HSPH1	1.14165e-287	0.31979	0.521	0.421	4.04807e-283	Monocytic
ACTA2	0	3.52266	0.879	0.501	0	SMC
RGS5	0	3.35469	0.568	0.088	0	SMC
TAGLN	0	3.23078	0.936	0.661	0	SMC
ACTG2	0	3.05682	0.592	0.355	0	SMC
MYH11	0	2.95783	0.624	0.231	0	SMC
MYL9	0	2.93272	0.903	0.525	0	SMC
TPM2	0	2.80861	0.921	0.564	0	SMC
C11orf96	0	2.68854	0.853	0.36	0	SMC
DES	0	2.63766	0.488	0.277	0	SMC
MYLK	0	2.63468	0.746	0.247	0	SMC
CALD1	0	2.55154	0.956	0.674	0	SMC
SYNPO2	0	2.53485	0.775	0.171	0	SMC
NDUFA4L2	0	2.51634	0.527	0.073	0	SMC
PPP1R14A	0	2.34632	0.722	0.182	0	SMC
COL18A1	0	2.11982	0.826	0.381	0	SMC
LPP	0	2.11749	0.833	0.478	0	SMC
NOTCH3	0	2.11453	0.68	0.107	0	SMC
CNN1	0	2.09674	0.518	0.169	0	SMC
NR2F2	0	2.01342	0.838	0.405	0	SMC
IGFBP5	0	1.99741	0.855	0.448	0	SMC
ADIRF	0	1.99564	0.695	0.384	0	SMC
STEAP4	0	1.95042	0.536	0.14	0	SMC
GUCY1A2	0	1.91979	0.63	0.083	0	SMC
PDGFRB	0	1.87789	0.747	0.146	0	SMC
EPS8	0	1.86645	0.753	0.288	0	SMC
DSTN	0	1.82394	0.872	0.686	0	SMC
TPM1	0	1.81509	0.915	0.606	0	SMC
PMEPA1	0	1.76677	0.694	0.237	0	SMC
COL4A1	0	1.75146	0.86	0.524	0	SMC
CARMN	0	1.71848	0.616	0.098	0	SMC
NEXN	0	1.71532	0.612	0.156	0	SMC
LMOD1	0	1.69829	0.634	0.098	0	SMC
MAP1B	0	1.69195	0.757	0.257	0	SMC
CSRP1	0	1.6684	0.69	0.464	0	SMC
FILIP1L	0	1.64803	0.665	0.271	0	SMC
PI15	0	1.62192	0.287	0.035	0	SMC
SELENOM	0	1.58493	0.822	0.454	0	SMC
CPE	0	1.58005	0.624	0.11	0	SMC
THY1	0	1.57275	0.635	0.286	0	SMC
COL4A2	0	1.54552	0.867	0.516	0	SMC
SOD3	0	1.53236	0.686	0.21	0	SMC
ID4	0	1.52634	0.571	0.098	0	SMC
COL14A1	0	1.49549	0.643	0.131	0	SMC
PALLD	0	1.4778	0.694	0.311	0	SMC
IGFBP7	0	1.46211	0.943	0.77	0	SMC
FLNA	0	1.46018	0.821	0.624	0	SMC
CAMK2N1	0	1.43878	0.669	0.2	0	SMC
GJA4	0	1.42468	0.485	0.038	0	SMC
FHL1	0	1.39524	0.556	0.227	0	SMC
SLIT3	0	1.38758	0.625	0.111	0	SMC
CRYAB	0	1.38522	0.594	0.219	0	SMC
HIGD1B	0	1.36828	0.365	0.018	0	SMC
ENAH	0	1.36082	0.587	0.186	0	SMC
CKB	0	1.35444	0.574	0.154	0	SMC
BGN	0	1.35437	0.738	0.276	0	SMC
MFGE8	0	1.35191	0.802	0.341	0	SMC
JAG1	0	1.33737	0.618	0.204	0	SMC
ITGA1	0	1.32382	0.674	0.252	0	SMC
MRGPRF	0	1.32246	0.573	0.084	0	SMC
APOE1	0	1.29566	0.567	0.261	0	SMC
AP002956.1	0	1.28748	0.678	0.268	0	SMC
PTP4A3	0	1.25799	0.391	0.047	0	SMC
C2orf40	0	1.24885	0.384	0.032	0	SMC
PRRX1	0	1.24615	0.698	0.146	0	SMC
PDGFA	0	1.22793	0.553	0.126	0	SMC
MT1M	0	1.22398	0.365	0.085	0	SMC
TINAGL1	0	1.22349	0.686	0.319	0	SMC
CPM	0	1.20608	0.503	0.182	0	SMC
AEBP1	0	1.20272	0.7	0.268	0	SMC
HSPB6	0	1.20086	0.696	0.243	0	SMC
RGS16	0	1.18324	0.417	0.154	0	SMC
ITGB1	0	1.18079	0.9	0.765	0	SMC
PPP1R12B	0	1.16978	0.539	0.124	0	SMC
CSRP2	0	1.15047	0.488	0.157	0	SMC
PLN	0	1.15011	0.338	0.04	0	SMC
LHFPL6	0	1.14474	0.678	0.33	0	SMC
SEPT7	0	1.13188	0.829	0.704	0	SMC
INPP4B	0	1.12504	0.492	0.107	0	SMC
CAVIN3	0	1.121	0.622	0.275	0	SMC
KANK2	0	1.10956	0.652	0.196	0	SMC
TGFB1I1	0	1.10899	0.628	0.224	0	SMC
CNN3	0	1.107	0.71	0.357	0	SMC
COL6A2	0	1.10591	0.877	0.44	0	SMC
GJC1	0	1.09784	0.499	0.043	0	SMC
MT1E	0	1.0958	0.633	0.301	0	SMC
HES4	0	1.09259	0.572	0.193	0	SMC
GPX3	0	1.0921	0.661	0.312	0	SMC
LBH	0	1.0795	0.473	0.142	0	SMC
PARM1	0	1.07677	0.497	0.044	0	SMC
LGI4	0	1.04554	0.441	0.026	0	SMC
ABCC9	0	1.03982	0.406	0.034	0	SMC
AOC3	0	1.00994	0.488	0.069	0	SMC
ADCY3	0	1.00742	0.523	0.106	0	SMC
AVPR1A	0	1.00049	0.408	0.028	0	SMC
VCL	0	0.998346	0.637	0.323	0	SMC
H2AFJ	0	0.983972	0.708	0.462	0	SMC
TNS1	0	0.979303	0.663	0.304	0	SMC
COL6A1	0	0.973882	0.822	0.371	0	SMC
MSRB3	0	0.961974	0.583	0.234	0	SMC
CHCHD10	0	0.953105	0.6	0.336	0	SMC
MAP3K20	0	0.952927	0.63	0.299	0	SMC
GGT5	0	0.932931	0.494	0.185	0	SMC
TCEAL4	0	0.921363	0.805	0.555	0	SMC
WFDC1	0	0.918923	0.258	0.027	0	SMC
MYO1B	0	0.914751	0.467	0.112	0	SMC
COL6A3	0	0.911764	0.685	0.283	0	SMC
FBLIM1	0	0.910368	0.579	0.166	0	SMC
MRVI1	0	0.910235	0.491	0.107	0	SMC
EBF1	0	0.909402	0.551	0.165	0	SMC
DDR2	0	0.90926	0.613	0.158	0	SMC
ITGA7	0	0.908986	0.439	0.03	0	SMC
ARID5B	0	0.907737	0.702	0.379	0	SMC
C9orf3	0	0.906281	0.538	0.163	0	SMC
CCDC102B	0	0.889199	0.325	0.05	0	SMC
KCNE4	0	0.885896	0.43	0.075	0	SMC
SLC7A2	0	0.88447	0.426	0.052	0	SMC
NDRG2	0	0.879724	0.479	0.099	0	SMC
GUCY1A1	0	0.875129	0.445	0.058	0	SMC
LDHB	0	0.872233	0.673	0.374	0	SMC
PCSK5	0	0.87182	0.349	0.115	0	SMC
MYL6	0	0.871276	0.954	0.954	0	SMC
CAVIN1	0	0.868749	0.791	0.497	0	SMC
SORBS1	0	0.868402	0.405	0.115	0	SMC
FHL5	0	0.866473	0.378	0.014	0	SMC
MT1A	0	0.866202	0.275	0.058	0	SMC
EDNRA	0	0.864639	0.439	0.043	0	SMC
MALAT1	0	0.860484	0.993	0.994	0	SMC
TNC	0	0.857082	0.409	0.203	0	SMC
RBPMS	0	0.854553	0.659	0.309	0	SMC
SORBS2	0	0.849819	0.323	0.132	0	SMC
C1R	0	0.845094	0.808	0.349	0	SMC
HSPB1	0	0.844045	0.871	0.717	0	SMC
NTRK2	0	0.836814	0.282	0.017	0	SMC
C1S	0	0.834105	0.735	0.26	0	SMC
COX4I2	0	0.833192	0.289	0.012	0	SMC
SORBS3	0	0.833064	0.575	0.278	0	SMC
CRISPLD2	0	0.827014	0.655	0.245	0	SMC
PPP1R12A	0	0.825626	0.691	0.504	0	SMC
RPL3	0	0.825221	0.937	0.904	0	SMC
LTBP1	0	0.824703	0.472	0.22	0	SMC
SMTN	0	0.820996	0.509	0.19	0	SMC
CCND1	0	0.820572	0.425	0.195	0	SMC
AP000892.3	0	0.818773	0.385	0.101	0	SMC
FERMT2	0	0.817521	0.63	0.317	0	SMC
PTMS	0	0.810438	0.833	0.629	0	SMC
MPRIP	0	0.810034	0.581	0.285	0	SMC
TPPP3	0	0.806933	0.456	0.106	0	SMC
C1QTNF1	0	0.80428	0.438	0.122	0	SMC
SPARC	0	0.803118	0.917	0.691	0	SMC
PDLIM7	0	0.802992	0.56	0.299	0	SMC
OLFML2B	0	0.800606	0.429	0.139	0	SMC
RASL11A	0	0.799666	0.411	0.042	0	SMC
NRP1	0	0.791842	0.589	0.368	0	SMC
GUCY1B1	0	0.789188	0.41	0.054	0	SMC
PDE5A	0	0.787427	0.403	0.04	0	SMC
INAFM1	0	0.784516	0.525	0.163	0	SMC
PDLIM3	0	0.784498	0.405	0.135	0	SMC
SMOC2	0	0.782345	0.399	0.093	0	SMC
COL5A3	0	0.778382	0.362	0.074	0	SMC
PTK2	0	0.771748	0.541	0.235	0	SMC
EFHD1	0	0.770775	0.524	0.139	0	SMC
SERPINH1	0	0.770477	0.715	0.414	0	SMC
EHD2	0	0.769231	0.65	0.318	0	SMC
KCNJ8	0	0.768471	0.33	0.024	0	SMC
SEPT4	0	0.765483	0.334	0.028	0	SMC
ACTN4	0	0.76535	0.722	0.574	0	SMC
TCEAL3	0	0.761597	0.525	0.259	0	SMC
RPL10A	0	0.759412	0.899	0.863	0	SMC
TBX2	0	0.757753	0.358	0.031	0	SMC
RHOQ	0	0.749901	0.626	0.357	0	SMC
CD441	0	0.745323	0.777	0.526	0	SMC
RRAS	0	0.74343	0.656	0.396	0	SMC
ZEB21	0	0.742644	0.718	0.437	0	SMC
CAV1	0	0.73687	0.825	0.531	0	SMC
C12orf75	0	0.736776	0.512	0.3	0	SMC
SYTL2	0	0.73566	0.348	0.047	0	SMC
COX7A1	0	0.732724	0.609	0.29	0	SMC
C12orf57	0	0.731449	0.741	0.506	0	SMC
BCAM	0	0.722183	0.462	0.249	0	SMC
COL15A1	0	0.720974	0.484	0.188	0	SMC
C20orf27	0	0.718275	0.444	0.204	0	SMC
CALM2	0	0.716606	0.823	0.771	0	SMC
OAZ2	0	0.71629	0.526	0.308	0	SMC
ILK	0	0.713164	0.601	0.409	0	SMC
RPS5	0	0.711695	0.883	0.854	0	SMC
CD151	0	0.705254	0.787	0.6	0	SMC
RAMP1	0	0.704723	0.384	0.191	0	SMC
TLN1	0	0.704482	0.766	0.665	0	SMC
EGFLAM	0	0.701525	0.32	0.017	0	SMC
TPM4	0	0.701009	0.866	0.773	0	SMC
RARRES2	0	0.700818	0.679	0.22	0	SMC
SLMAP	0	0.700263	0.356	0.192	0	SMC
RPL5	0	0.697247	0.902	0.873	0	SMC
TUBA1A	0	0.695842	0.762	0.62	0	SMC
KLHL23	0	0.694365	0.365	0.041	0	SMC
NDUFA4	0	0.693963	0.694	0.731	0	SMC
ANXA6	0	0.692819	0.58	0.345	0	SMC
ID3	0	0.692524	0.616	0.407	0	SMC
FOXS1	0	0.68868	0.317	0.023	0	SMC
EDNRB	0	0.684697	0.411	0.193	0	SMC
HEYL	0	0.684037	0.329	0.035	0	SMC
PBX1	0	0.683402	0.56	0.214	0	SMC
EPHX1	0	0.68186	0.492	0.268	0	SMC
DLC1	0	0.681728	0.514	0.207	0	SMC
SPARCL1	0	0.676976	0.921	0.651	0	SMC
PTMA	0	0.676887	0.96	0.942	0	SMC
AXL	0	0.670114	0.583	0.21	0	SMC
ARHGEF17	0	0.66952	0.411	0.064	0	SMC
TSC22D1	0	0.664957	0.602	0.39	0	SMC
ACTN1	0	0.664369	0.678	0.563	0	SMC
RERG	0	0.664116	0.413	0.062	0	SMC
NEURL1B	0	0.662502	0.434	0.138	0	SMC
RRAD	0	0.661931	0.343	0.083	0	SMC
FRMD3	0	0.661594	0.329	0.048	0	SMC
PEBP1	0	0.661288	0.746	0.563	0	SMC
ROCK2	0	0.659753	0.632	0.393	0	SMC
RPL7A	0	0.65859	0.926	0.908	0	SMC
NUDT4	0	0.658025	0.413	0.223	0	SMC
DST	0	0.653383	0.672	0.392	0	SMC
GEM	0	0.651031	0.376	0.077	0	SMC
ISYNA1	0	0.648644	0.373	0.082	0	SMC
PAWR	0	0.642322	0.49	0.187	0	SMC
SDC2	0	0.641612	0.569	0.229	0	SMC
MGP	0	0.641175	0.902	0.675	0	SMC
CFL2	0	0.639536	0.449	0.224	0	SMC
TMEM47	0	0.637029	0.404	0.11	0	SMC
REM1	0	0.636827	0.311	0.016	0	SMC
RASL12	0	0.636106	0.33	0.021	0	SMC
RPS8	0	0.635661	0.949	0.937	0	SMC
ITM2C	0	0.634307	0.427	0.129	0	SMC
NDN	0	0.634092	0.516	0.171	0	SMC
ADRA2A	0	0.632881	0.295	0.032	0	SMC
MT-ATP6	0	0.626659	0.972	0.965	0	SMC
MTHFD2	0	0.626193	0.525	0.285	0	SMC
LMNA	0	0.626015	0.782	0.57	0	SMC
NUCKS1	0	0.626004	0.79	0.653	0	SMC
CYB5R3	0	0.61764	0.692	0.474	0	SMC
SH3PXD2A	0	0.616465	0.522	0.234	0	SMC
GAS6	0	0.615658	0.603	0.341	0	SMC
LGALS1	0	0.614083	0.93	0.839	0	SMC
SERPING1	0	0.612567	0.801	0.568	0	SMC
NID1	0	0.61223	0.512	0.205	0	SMC
IGFBP4	0	0.607783	0.886	0.61	0	SMC
NFASC	0	0.60721	0.349	0.039	0	SMC
SLC25A6	0	0.603508	0.778	0.673	0	SMC
RPL10	0	0.603472	0.967	0.955	0	SMC
EID1	0	0.6017	0.767	0.62	0	SMC
RPS2	0	0.601153	0.942	0.924	0	SMC
HOPX	0	0.600581	0.282	0.055	0	SMC
COL1A2	0	0.598394	0.896	0.548	0	SMC
CDH6	0	0.597291	0.305	0.01	0	SMC
CCN1	0	0.597231	0.64	0.365	0	SMC
RBMS3	0	0.597094	0.45	0.163	0	SMC
LAMA4	0	0.595868	0.545	0.271	0	SMC
LURAP1L	0	0.593962	0.338	0.047	0	SMC
ASPN	0	0.592934	0.366	0.09	0	SMC
RPL18A	0	0.591641	0.92	0.905	0	SMC
RPS4X	0	0.589477	0.944	0.93	0	SMC
DAAM1	0	0.588297	0.478	0.28	0	SMC
RPL23A	0	0.584923	0.867	0.84	0	SMC
NT5DC2	0	0.582641	0.383	0.117	0	SMC
HCFC1R1	0	0.580664	0.506	0.299	0	SMC
EMILIN1	0	0.579553	0.406	0.161	0	SMC
GSTM3	0	0.579483	0.418	0.148	0	SMC
ADAMTS9	0	0.577928	0.384	0.177	0	SMC
PRKG1	0	0.575206	0.375	0.073	0	SMC
IFITM3	0	0.573635	0.956	0.924	0	SMC
RPLP0	0	0.570983	0.882	0.823	0	SMC
ADAMTS4	0	0.569852	0.341	0.131	0	SMC
EMX2	0	0.567244	0.378	0.074	0	SMC
CCDC107	0	0.566362	0.511	0.334	0	SMC
COL12A1	0	0.565419	0.412	0.143	0	SMC
SULF1	0	0.565354	0.382	0.162	0	SMC
RPL29	0	0.564015	0.917	0.902	0	SMC
RPL12	0	0.563459	0.933	0.927	0	SMC
FGF7	0	0.563341	0.279	0.109	0	SMC
PLCE1	0	0.562269	0.328	0.082	0	SMC
MT-CYB	0	0.559426	0.966	0.961	0	SMC
PLAC9	0	0.558442	0.618	0.295	0	SMC
CYP7B1	0	0.558338	0.308	0.044	0	SMC
ATP2B4	0	0.554903	0.553	0.355	0	SMC
HIPK2	0	0.554202	0.474	0.272	0	SMC
TSPAN12	0	0.553361	0.346	0.087	0	SMC
EEF2	0	0.552121	0.847	0.767	0	SMC
COL5A2	0	0.551329	0.612	0.21	0	SMC
RCAN2	0	0.550277	0.255	0.018	0	SMC
MYH9	0	0.548851	0.765	0.636	0	SMC
COL1A1	0	0.54842	0.892	0.535	0	SMC
RPS7	0	0.548237	0.904	0.888	0	SMC
ST5	0	0.546092	0.423	0.114	0	SMC
TBX3	0	0.545162	0.368	0.082	0	SMC
PTEN	0	0.544374	0.579	0.369	0	SMC
NME4	0	0.543258	0.508	0.274	0	SMC
ADGRF5	0	0.543238	0.39	0.191	0	SMC
LAPTM4A	0	0.541355	0.799	0.684	0	SMC
DMD	0	0.541172	0.308	0.06	0	SMC
PCOLCE	0	0.541123	0.667	0.227	0	SMC
EPN2	0	0.539114	0.5	0.223	0	SMC
NPM1	0	0.538205	0.806	0.727	0	SMC
PDLIM5	0	0.538165	0.518	0.378	0	SMC
MAP1A	0	0.538148	0.345	0.06	0	SMC
ZCCHC24	0	0.537708	0.462	0.198	0	SMC
NFIA	0	0.536719	0.566	0.303	0	SMC
TCEAL1	0	0.5348	0.418	0.183	0	SMC
SMARCD3	0	0.531822	0.351	0.078	0	SMC
TGFB3	0	0.531751	0.277	0.056	0	SMC
KLF9	0	0.530676	0.524	0.312	0	SMC
CD81	0	0.530011	0.865	0.745	0	SMC
CBX6	0	0.52929	0.504	0.258	0	SMC
UBA2	0	0.528282	0.517	0.3	0	SMC
APOLD1	0	0.52792	0.342	0.121	0	SMC
MYC	0	0.527729	0.42	0.248	0	SMC
CYTOR	0	0.527584	0.552	0.386	0	SMC
PDLIM1	0	0.527124	0.735	0.443	0	SMC
MT-CO3	0	0.526448	0.973	0.967	0	SMC
SOD1	0	0.52497	0.736	0.612	0	SMC
MACF1	0	0.524553	0.733	0.596	0	SMC
EIF5A	0	0.523464	0.668	0.548	0	SMC
MEF2C1	0	0.52335	0.58	0.444	0	SMC
ADH5	0	0.522723	0.567	0.322	0	SMC
RNF152	0	0.522499	0.303	0.061	0	SMC
EMX2OS	0	0.521869	0.357	0.069	0	SMC
RPL13A	0	0.521553	0.928	0.907	0	SMC
RPS3A	0	0.521309	0.899	0.883	0	SMC
CAV2	0	0.52022	0.593	0.345	0	SMC
RPL8	0	0.519963	0.937	0.925	0	SMC
COL3A1	0	0.518053	0.909	0.577	0	SMC
NUPR1	0	0.517028	0.687	0.38	0	SMC
ESD	0	0.51638	0.606	0.411	0	SMC
EEF1D	0	0.516366	0.831	0.798	0	SMC
SLC25A3	0	0.516161	0.779	0.694	0	SMC
ARHGAP1	0	0.515324	0.463	0.226	0	SMC
FAM162B	0	0.512255	0.287	0.041	0	SMC
BEX3	0	0.512251	0.601	0.352	0	SMC
ANGPT1	0	0.511857	0.26	0.028	0	SMC
RACK1	0	0.51021	0.893	0.871	0	SMC
SKP1	0	0.51012	0.789	0.704	0	SMC
FAM13C	0	0.509996	0.251	0.021	0	SMC
PDE3A	0	0.509775	0.287	0.026	0	SMC
LAPTM4B	0	0.509744	0.461	0.221	0	SMC
ADAMTS2	0	0.509507	0.378	0.12	0	SMC
NAP1L1	0	0.507705	0.8	0.687	0	SMC
MGST3	0	0.505584	0.748	0.615	0	SMC
SH3BGRL1	0	0.505525	0.656	0.526	0	SMC
NDUFS5	0	0.504583	0.782	0.693	0	SMC
ANO1	0	0.504364	0.29	0.022	0	SMC
LAMC1	0	0.50338	0.583	0.336	0	SMC
CSPG4	0	0.50109	0.252	0.027	0	SMC
EDIL3	0	0.499111	0.252	0.06	0	SMC
LOXL2	0	0.498193	0.341	0.15	0	SMC
PSMD8	0	0.497126	0.681	0.555	0	SMC
RASGRP2	0	0.494777	0.374	0.132	0	SMC
MAP9	0	0.493166	0.324	0.059	0	SMC
ARHGAP6	0	0.491808	0.319	0.062	0	SMC
KIAA0040	0	0.49139	0.378	0.16	0	SMC
ADGRA2	0	0.488822	0.37	0.116	0	SMC
BTF3	0	0.488389	0.814	0.786	0	SMC
PARVA	0	0.488062	0.473	0.224	0	SMC
TRNP1	0	0.487739	0.304	0.041	0	SMC
RPL18	0	0.485769	0.921	0.906	0	SMC
ATF31	0	0.485172	0.526	0.374	0	SMC
PKDCC	0	0.484428	0.34	0.089	0	SMC
ATP5MC1	0	0.484305	0.599	0.451	0	SMC
RPL13	0	0.48406	0.973	0.959	0	SMC
PARK7	0	0.483305	0.741	0.64	0	SMC
SLC25A4	0	0.483138	0.293	0.102	0	SMC
GPC1	0	0.480869	0.331	0.093	0	SMC
SEMA5A	0	0.480023	0.372	0.115	0	SMC
RPSA	0	0.479074	0.866	0.828	0	SMC
RPS27A	0	0.47797	0.943	0.935	0	SMC
ZBTB16	0	0.477681	0.384	0.134	0	SMC
CLMN	0	0.477321	0.314	0.098	0	SMC
ZFHX3	0	0.477257	0.5	0.36	0	SMC
ARHGAP42	0	0.476967	0.304	0.052	0	SMC
SELENOW	0	0.476933	0.817	0.673	0	SMC
PHLDB1	0	0.476733	0.443	0.149	0	SMC
LINC00702	0	0.476707	0.279	0.037	0	SMC
RPL14	0	0.475483	0.897	0.881	0	SMC
NCK2	0	0.473886	0.384	0.166	0	SMC
SNHG29	0	0.473652	0.784	0.689	0	SMC
FHL2	0	0.473485	0.467	0.213	0	SMC
ITGB5	0	0.471781	0.535	0.278	0	SMC
PDLIM2	0	0.471442	0.543	0.333	0	SMC
PPDPF	0	0.470434	0.688	0.539	0	SMC
BAG2	0	0.469699	0.304	0.089	0	SMC
PLEKHA4	0	0.469312	0.344	0.084	0	SMC
RPL41	0	0.468358	0.973	0.972	0	SMC
RPS18	0	0.467175	0.964	0.949	0	SMC
YBX3	0	0.466847	0.817	0.708	0	SMC
IMPDH2	0	0.466129	0.508	0.285	0	SMC
SVIL	0	0.463122	0.351	0.229	0	SMC
RPL7	0	0.461381	0.838	0.791	0	SMC
SBDS	0	0.46123	0.614	0.472	0	SMC
COX6C	0	0.460649	0.78	0.713	0	SMC
MAGED2	0	0.460515	0.533	0.327	0	SMC
EEF1A1	0	0.459855	0.985	0.969	0	SMC
NENF	0	0.459158	0.644	0.426	0	SMC
PELO	0	0.458856	0.38	0.173	0	SMC
RUNX1T1	0	0.457874	0.374	0.136	0	SMC
VSTM4	0	0.457428	0.293	0.063	0	SMC
TLE2	0	0.456587	0.361	0.121	0	SMC
UACA	0	0.453692	0.432	0.285	0	SMC
PLS3	0	0.452988	0.523	0.298	0	SMC
DAAM2	0	0.452375	0.27	0.021	0	SMC
IER5L	0	0.452113	0.541	0.35	0	SMC
RAB34	0	0.450657	0.494	0.235	0	SMC
OSMR	0	0.45023	0.444	0.218	0	SMC
NACA	0	0.449886	0.894	0.884	0	SMC
CLIC4	0	0.447917	0.621	0.413	0	SMC
HIC1	0	0.447145	0.384	0.194	0	SMC
ZNF703	0	0.447039	0.363	0.123	0	SMC
MFAP4	0	0.44656	0.327	0.128	0	SMC
ATP5MC2	0	0.446265	0.781	0.732	0	SMC
TJP1	0	0.442032	0.571	0.317	0	SMC
YAP1	0	0.440503	0.428	0.191	0	SMC
JADE1	0	0.440239	0.361	0.169	0	SMC
PCYOX1	0	0.439255	0.475	0.253	0	SMC
TNS2	0	0.437598	0.473	0.212	0	SMC
IMPA2	0	0.437271	0.303	0.156	0	SMC
NDUFB7	0	0.435906	0.689	0.576	0	SMC
PGR	0	0.435607	0.285	0.062	0	SMC
MAP4	0	0.435203	0.656	0.456	0	SMC
PFDN5	0	0.43444	0.862	0.852	0	SMC
RPL27A	0	0.434233	0.889	0.871	0	SMC
GAS5	0	0.434106	0.676	0.552	0	SMC
SLC25A5	0	0.433631	0.626	0.525	0	SMC
FADS3	0	0.432436	0.371	0.182	0	SMC
SSPN	0	0.429775	0.316	0.086	0	SMC
REV3L	0	0.428879	0.49	0.338	0	SMC
IFITM1	0	0.428091	0.513	0.351	0	SMC
RPS16	0	0.426824	0.917	0.914	0	SMC
PHPT1	0	0.42669	0.662	0.528	0	SMC
ROCK1	0	0.424875	0.666	0.569	0	SMC
FILIP1	0	0.424085	0.333	0.108	0	SMC
RPL19	0	0.422988	0.93	0.922	0	SMC
ADAMTS1	0	0.421902	0.577	0.301	0	SMC
MYADM	0	0.421882	0.613	0.473	0	SMC
RPL9	0	0.420848	0.901	0.891	0	SMC
PNMA1	0	0.418662	0.318	0.098	0	SMC
SGCB	0	0.418428	0.388	0.147	0	SMC
LRRC32	0	0.418331	0.475	0.245	0	SMC
CIRBP	0	0.417305	0.737	0.612	0	SMC
RPL6	0	0.416842	0.902	0.887	0	SMC
IFT57	0	0.415669	0.433	0.217	0	SMC
RNASEH2C	0	0.41326	0.561	0.393	0	SMC
PPP1CB	0	0.411416	0.678	0.57	0	SMC
PEAK1	0	0.4109	0.386	0.211	0	SMC
EIF4A2	0	0.409939	0.752	0.65	0	SMC
AR	0	0.40914	0.359	0.123	0	SMC
MORF4L2	0	0.408815	0.707	0.51	0	SMC
MDK	0	0.408602	0.371	0.214	0	SMC
ARL3	0	0.40801	0.461	0.255	0	SMC
ARHGEF25	0	0.407829	0.28	0.041	0	SMC
EIF3E	0	0.407017	0.711	0.608	0	SMC
ANTXR1	0	0.40699	0.357	0.125	0	SMC
COL27A1	0	0.406904	0.289	0.077	0	SMC
RPL15	0	0.40517	0.902	0.887	0	SMC
EPB41L2	0	0.404309	0.476	0.283	0	SMC
ECM2	0	0.404261	0.28	0.055	0	SMC
PHLDA2	0	0.404243	0.365	0.196	0	SMC
NFATC4	0	0.402964	0.303	0.062	0	SMC
MAP1LC3A	0	0.402002	0.431	0.21	0	SMC
LGALS3BP	0	0.40156	0.672	0.38	0	SMC
VPS13D	0	0.400241	0.361	0.189	0	SMC
PXDN	0	0.400064	0.487	0.225	0	SMC
F10	0	0.399147	0.293	0.06	0	SMC
ZNF580	0	0.398927	0.417	0.212	0	SMC
HNRNPA1	0	0.397151	0.78	0.707	0	SMC
CALU	0	0.396756	0.72	0.547	0	SMC
GNG12	0	0.39563	0.534	0.313	0	SMC
MYCBP2	0	0.395301	0.594	0.474	0	SMC
TACC1	0	0.395171	0.711	0.578	0	SMC
SMIM3	0	0.394656	0.38	0.179	0	SMC
ATP5F1D	0	0.394199	0.71	0.621	0	SMC
CACNA1H	0	0.393601	0.251	0.019	0	SMC
KHDRBS3	0	0.391925	0.29	0.098	0	SMC
CDH13	0	0.388808	0.405	0.207	0	SMC
ISCU	0	0.387985	0.586	0.448	0	SMC
SGIP1	0	0.387411	0.267	0.063	0	SMC
EVA1B	0	0.387005	0.529	0.329	0	SMC
ADRA2C	0	0.38599	0.322	0.107	0	SMC
MINDY2	0	0.385974	0.431	0.3	0	SMC
CFAP36	0	0.385651	0.424	0.218	0	SMC
HDDC2	0	0.384283	0.391	0.188	0	SMC
MRFAP1	0	0.384184	0.674	0.542	0	SMC
FARP1	0	0.383862	0.402	0.206	0	SMC
LAMB1	0	0.383549	0.512	0.3	0	SMC
AP2M1	0	0.383024	0.709	0.583	0	SMC
EFEMP2	0	0.382944	0.486	0.192	0	SMC
PDE1A	0	0.382494	0.254	0.039	0	SMC
MAP7D3	0	0.381334	0.404	0.218	0	SMC
STOM	0	0.38095	0.704	0.53	0	SMC
RBFOX2	0	0.380379	0.448	0.227	0	SMC
SEC31A	0	0.37848	0.641	0.485	0	SMC
MEG3	0	0.377544	0.295	0.147	0	SMC
RTL8C	0	0.377444	0.516	0.332	0	SMC
RABAC1	0	0.37695	0.765	0.636	0	SMC
PRELP	0	0.375521	0.444	0.147	0	SMC
SUMO2	0	0.374674	0.774	0.727	0	SMC
PNRC1	0	0.374436	0.774	0.731	0	SMC
PURA	0	0.373611	0.582	0.412	0	SMC
ATP5MC3	0	0.37335	0.673	0.577	0	SMC
MXRA8	0	0.371798	0.407	0.14	0	SMC
PLEKHH3	0	0.369638	0.279	0.071	0	SMC
FKBP4	0	0.369416	0.413	0.264	0	SMC
PODN	0	0.369302	0.265	0.087	0	SMC
PROCR	0	0.367716	0.325	0.161	0	SMC
PHLDB2	0	0.367062	0.395	0.185	0	SMC
AGAP1	0	0.366761	0.264	0.07	0	SMC
VASN	0	0.366741	0.311	0.083	0	SMC
ARHGAP10	0	0.366146	0.369	0.16	0	SMC
YWHAQ	0	0.36583	0.659	0.508	0	SMC
FAT1	0	0.365672	0.279	0.073	0	SMC
PKIG	0	0.364304	0.517	0.278	0	SMC
WTIP	0	0.363933	0.298	0.107	0	SMC
REXO2	0	0.363859	0.617	0.42	0	SMC
RAB13	0	0.36177	0.586	0.409	0	SMC
NDUFB10	0	0.361397	0.66	0.545	0	SMC
PDHB	0	0.360463	0.423	0.257	0	SMC
SNHG15	0	0.360323	0.36	0.222	0	SMC
BBX	0	0.359642	0.538	0.394	0	SMC
NR2F2-AS1	0	0.358172	0.254	0.045	0	SMC
ENDOD1	0	0.357867	0.387	0.219	0	SMC
UBE2E2	0	0.357201	0.367	0.193	0	SMC
CLEC11A	0	0.357081	0.413	0.163	0	SMC
PRKAB2	0	0.357052	0.312	0.115	0	SMC
RABGAP1	0	0.356678	0.378	0.215	0	SMC
GRK5	0	0.356291	0.334	0.145	0	SMC
CHURC1	0	0.355698	0.6	0.497	0	SMC
SGCE	0	0.355131	0.35	0.127	0	SMC
DYNLT3	0	0.35503	0.422	0.26	0	SMC
PRDX2	0	0.355008	0.607	0.44	0	SMC
PTPRG	0	0.354984	0.335	0.119	0	SMC
ANKRD29	0	0.354805	0.313	0.119	0	SMC
NES	0	0.354394	0.321	0.15	0	SMC
NDUFA11	0	0.353688	0.664	0.561	0	SMC
PLOD1	0	0.353375	0.41	0.243	0	SMC
RBBP7	0	0.353187	0.431	0.27	0	SMC
CETN2	0	0.352518	0.388	0.218	0	SMC
SMARCA1	0	0.350433	0.363	0.167	0	SMC
KLHL42	0	0.348445	0.338	0.155	0	SMC
NDUFA5	0	0.348381	0.53	0.384	0	SMC
C1orf198	0	0.347828	0.263	0.091	0	SMC
WDR60	0	0.346343	0.385	0.191	0	SMC
RASAL2	0	0.346079	0.394	0.207	0	SMC
RSU1	0	0.345498	0.456	0.303	0	SMC
NDUFB8	0	0.344372	0.599	0.484	0	SMC
CAMLG	0	0.343511	0.518	0.363	0	SMC
NUDC	0	0.343119	0.592	0.462	0	SMC
UQCRB	0	0.343025	0.802	0.779	0	SMC
PRMT1	0	0.342781	0.542	0.383	0	SMC
C5orf24	0	0.34172	0.485	0.324	0	SMC
SEPT8	0	0.341021	0.305	0.14	0	SMC
NBEAL1	0	0.340885	0.349	0.161	0	SMC
AMOTL2	0	0.340753	0.352	0.182	0	SMC
PHLDA1	0	0.337966	0.37	0.222	0	SMC
ERH	0	0.337761	0.649	0.536	0	SMC
MICOS13	0	0.336752	0.603	0.485	0	SMC
DNAJB4	0	0.334342	0.414	0.268	0	SMC
ARPC1A	0	0.333409	0.526	0.384	0	SMC
TRIP6	0	0.330126	0.387	0.2	0	SMC
EPAS1	0	0.329662	0.643	0.416	0	SMC
DKK3	0	0.327651	0.382	0.157	0	SMC
BATF3	0	0.32696	0.271	0.128	0	SMC
SLCO3A1	0	0.326373	0.343	0.191	0	SMC
PLPP1	0	0.326271	0.419	0.243	0	SMC
PNISR	0	0.322782	0.697	0.577	0	SMC
DCTN2	0	0.322669	0.507	0.358	0	SMC
PSIP1	0	0.322085	0.486	0.311	0	SMC
CRTAP	0	0.32177	0.584	0.42	0	SMC
DTWD1	0	0.321586	0.366	0.189	0	SMC
AHCYL1	0	0.321268	0.542	0.391	0	SMC
FKBP51	0	0.320672	0.468	0.341	0	SMC
ATP8B1	0	0.31963	0.286	0.111	0	SMC
SMIM10	0	0.318939	0.296	0.121	0	SMC
LUC7L3	0	0.318355	0.665	0.528	0	SMC
CDC42BPA	0	0.316975	0.436	0.239	0	SMC
NDUFB9	0	0.316756	0.572	0.47	0	SMC
SPECC1	0	0.314612	0.27	0.11	0	SMC
MYO1C	0	0.314094	0.514	0.336	0	SMC
A2M	0	0.313553	0.766	0.537	0	SMC
FUNDC2	0	0.313466	0.529	0.382	0	SMC
H3F3B1	0	0.312389	0.903	0.93	0	SMC
ZNF428	0	0.312175	0.447	0.283	0	SMC
TSPAN3	0	0.310725	0.495	0.316	0	SMC
PLPP3	0	0.310062	0.464	0.314	0	SMC
STARD13	0	0.30851	0.287	0.132	0	SMC
THRA	0	0.308431	0.31	0.13	0	SMC
FAM114A1	0	0.307021	0.454	0.284	0	SMC
ABTB1	0	0.306936	0.315	0.158	0	SMC
ZNF503	0	0.306298	0.356	0.214	0	SMC
SPRY2	0	0.305967	0.26	0.106	0	SMC
CHD3	0	0.305578	0.389	0.247	0	SMC
ABI2	0	0.305384	0.4	0.223	0	SMC
TCIM	0	0.305312	0.332	0.166	0	SMC
C1orf122	0	0.305305	0.48	0.34	0	SMC
SETBP1	0	0.303469	0.267	0.076	0	SMC
FXYD6	0	0.303189	0.338	0.184	0	SMC
MRPS26	0	0.303152	0.418	0.259	0	SMC
MYOF	0	0.301041	0.505	0.349	0	SMC
SNAI2	0	0.300658	0.292	0.118	0	SMC
CYC1	0	0.300398	0.462	0.339	0	SMC
COL5A1	0	0.299345	0.535	0.251	0	SMC
VAMP2	0	0.298789	0.572	0.454	0	SMC
PKD2	0	0.298518	0.354	0.179	0	SMC
MIR4435-2HG	0	0.297397	0.364	0.218	0	SMC
FAU	0	0.297022	0.898	0.928	0	SMC
DCTN3	0	0.296493	0.531	0.403	0	SMC
HOXA10	0	0.295983	0.298	0.114	0	SMC
SEPT11	0	0.295623	0.542	0.373	0	SMC
NTMT1	0	0.295292	0.368	0.24	0	SMC
CZIB	0	0.295005	0.415	0.265	0	SMC
FKBP10	0	0.292013	0.413	0.193	0	SMC
RAP2A	0	0.288697	0.333	0.217	0	SMC
STOML2	0	0.287302	0.467	0.327	0	SMC
CISD1	0	0.287138	0.412	0.267	0	SMC
GLRX5	0	0.286649	0.478	0.339	0	SMC
HES1	0	0.285826	0.426	0.266	0	SMC
FHL3	0	0.28572	0.338	0.178	0	SMC
SSBP2	0	0.283545	0.306	0.139	0	SMC
MXRA7	0	0.282732	0.548	0.357	0	SMC
NT5C3B	0	0.281846	0.313	0.15	0	SMC
AHI1	0	0.28092	0.347	0.193	0	SMC
NBL1	0	0.280906	0.553	0.31	0	SMC
NT5C	0	0.28016	0.418	0.263	0	SMC
MICAL2	0	0.27929	0.274	0.146	0	SMC
TWSG1	0	0.279196	0.291	0.132	0	SMC
SYDE1	0	0.27807	0.311	0.131	0	SMC
SMIM12	0	0.276269	0.366	0.248	0	SMC
CDH11	0	0.276143	0.311	0.114	0	SMC
CXCL12	0	0.27577	0.271	0.101	0	SMC
LTBP4	0	0.273962	0.459	0.21	0	SMC
SYNGR1	0	0.273722	0.251	0.087	0	SMC
NFIC	0	0.272886	0.614	0.455	0	SMC
NFIX	0	0.272009	0.393	0.206	0	SMC
JAM3	0	0.270985	0.273	0.105	0	SMC
KAT6B	0	0.268416	0.378	0.234	0	SMC
CFAP97	0	0.267362	0.481	0.334	0	SMC
RTL8A	0	0.265539	0.355	0.199	0	SMC
OAT	0	0.264529	0.411	0.254	0	SMC
MGLL	0	0.263816	0.525	0.35	0	SMC
CDK4	0	0.263475	0.398	0.253	0	SMC
WASL	0	0.263393	0.437	0.284	0	SMC
STON1	0	0.263229	0.259	0.123	0	SMC
POLD2	0	0.263191	0.342	0.196	0	SMC
HIP1	0	0.263062	0.379	0.246	0	SMC
BCL9L	0	0.26244	0.297	0.141	0	SMC
NR2F1	0	0.260954	0.317	0.144	0	SMC
BCL6	0	0.260246	0.345	0.213	0	SMC
RAB311	0	0.260191	0.609	0.433	0	SMC
C12orf10	0	0.259989	0.366	0.226	0	SMC
METRN	0	0.258022	0.402	0.238	0	SMC
CTTN	0	0.257039	0.459	0.272	0	SMC
CSNK1E	0	0.254988	0.373	0.226	0	SMC
PROS1	0	0.25369	0.346	0.201	0	SMC
ANKRD10	0	0.253172	0.385	0.254	0	SMC
SMC6	0	0.252887	0.291	0.181	0	SMC
TUSC1	0	0.252764	0.281	0.133	0	SMC
RAB11FIP2	0	0.252279	0.299	0.166	0	SMC
ITGAV	0	0.251694	0.46	0.299	0	SMC
MAGEH1	0	0.250697	0.281	0.129	0	SMC
ITPR1	0	0.250242	0.306	0.172	0	SMC
CCT7	4.94065645841247e-324	0.316908	0.562	0.424	1.75185796702389e-319	SMC
NFE2L1	2.42487418978884e-320	0.262501	0.496	0.351	8.59811890215326e-316	SMC
TBC1D1	2.93376180500532e-320	0.25873	0.358	0.262	1.04025326081879e-315	SMC
ATP5PO	1.02523562168517e-319	0.325506	0.634	0.536	3.63528046737128e-315	SMC
FIS1	3.79733914737124e-319	0.340075	0.652	0.538	1.34646051487489e-314	SMC
FAM207A	8.9701570527645e-319	0.251847	0.319	0.208	3.18063828776924e-314	SMC
MZT2B	1.05032921583745e-317	0.367645	0.715	0.595	3.72425733351642e-313	SMC
FOXO3	1.17515656675453e-314	0.27889	0.466	0.341	4.16687015439821e-310	SMC
EIF3G	2.7494541083743e-314	0.321673	0.673	0.575	9.74901437747358e-310	SMC
SSBP4	5.31780714019908e-313	0.252681	0.44	0.31	1.88558805577179e-308	SMC
HMGB1	3.18201765678039e-312	0.380888	0.842	0.791	1.12828e-307	SMC
DYNC1LI2	6.0860049739748e-312	0.293995	0.584	0.445	2.15798e-307	SMC
SRM	7.19525448384125e-312	0.376852	0.509	0.369	2.55129e-307	SMC
ATP5F1B	3.14848918234045e-311	0.353109	0.661	0.577	1.11639e-306	SMC
RPL21	5.44155837783718e-310	0.386517	0.903	0.897	1.92947e-305	SMC
NDUFAB1	9.36084e-308	0.321782	0.583	0.478	3.31916e-303	SMC
PDAP1	1.12165e-307	0.29993	0.546	0.422	3.97715e-303	SMC
MRPS21	1.19839e-304	0.312637	0.623	0.502	4.24925e-300	SMC
NME3	2.17536e-304	0.257184	0.5	0.366	7.7134e-300	SMC
PHB2	2.95746e-304	0.286855	0.541	0.411	1.04865e-299	SMC
RPL35A	4.84285e-302	0.39986	0.917	0.909	1.71718e-297	SMC
MBNL1	1.15347e-300	0.330557	0.69	0.608	4.08999e-296	SMC
HSD17B10	1.17533e-300	0.274944	0.41	0.293	4.1675e-296	SMC
STRAP	1.94309e-300	0.289747	0.489	0.364	6.88982e-296	SMC
MAF1	8.77494e-300	0.254846	0.488	0.364	3.11142e-295	SMC
PCSK7	1.34304e-299	0.259522	0.43	0.32	4.76214e-295	SMC
LMCD1	3.95485e-298	0.456537	0.378	0.25	1.40231e-293	SMC
MLF2	7.68997e-298	0.281766	0.525	0.405	2.72671e-293	SMC
VIM	1.15008e-297	0.435284	0.954	0.896	4.07795e-293	SMC
PSMB5	3.3124e-297	0.282703	0.559	0.416	1.17451e-292	SMC
CUX1	5.45354e-297	0.337402	0.511	0.399	1.93372e-292	SMC
NDUFS8	1.18029e-295	0.304412	0.542	0.434	4.18506e-291	SMC
GPATCH4	4.2077e-295	0.266737	0.343	0.222	1.49197e-290	SMC
CCT3	1.27986e-294	0.336532	0.61	0.488	4.53814e-290	SMC
RPL32	1.68198e-294	0.392467	0.945	0.938	5.96395e-290	SMC
PIN1	4.06004e-291	0.251901	0.455	0.337	1.43961e-286	SMC
EGR11	4.0348e-290	0.450727	0.559	0.434	1.43066e-285	SMC
MDH2	1.77456e-289	0.305207	0.549	0.437	6.29224e-285	SMC
MICOS10	1.86158e-289	0.3257	0.604	0.488	6.60078e-285	SMC
WDR1	2.58861e-288	0.299829	0.543	0.479	9.1787e-284	SMC
APEX1	4.66909e-288	0.25587	0.472	0.337	1.65556e-283	SMC
BRK1	3.12988e-287	0.330238	0.686	0.594	1.10979e-282	SMC
NME1	7.68155e-287	0.385673	0.465	0.341	2.72372e-282	SMC
POLR2I	1.60589e-286	0.285358	0.527	0.404	5.69415e-282	SMC
ZBTB38	1.95586e-286	0.272256	0.529	0.394	6.93509e-282	SMC
RPLP1	3.089e-284	0.402787	0.982	0.974	1.0953e-279	SMC
ACADVL	3.10515e-284	0.27028	0.47	0.356	1.10103e-279	SMC
ZRANB2	2.01293e-283	0.25551	0.538	0.409	7.13744e-279	SMC
KCNK6	9.37033e-283	0.354921	0.329	0.233	3.32253e-278	SMC
CCNI	5.35958e-282	0.364256	0.792	0.755	1.9004e-277	SMC
FTX	9.86356e-282	0.252332	0.428	0.298	3.49742e-277	SMC
ASAP1	2.47374e-279	0.297235	0.502	0.411	8.7714e-275	SMC
COX7B	2.37338e-278	0.324964	0.681	0.635	8.41553e-274	SMC
CUTA	1.5453e-276	0.302822	0.621	0.497	5.47933e-272	SMC
ATP2A2	3.21582e-275	0.27959	0.489	0.367	1.14027e-270	SMC
RHOB1	4.70326e-273	0.394767	0.694	0.575	1.66768e-268	SMC
MT2A	3.85557e-272	0.92154	0.912	0.828	1.36711e-267	SMC
VDAC2	1.20155e-270	0.297873	0.609	0.498	4.26045e-266	SMC
RWDD1	2.84009e-270	0.301333	0.619	0.507	1.00704e-265	SMC
XIST	2.41115e-268	0.326346	0.762	0.653	8.54947e-264	SMC
RPL35	3.33978e-268	0.396999	0.914	0.894	1.18422e-263	SMC
TNFRSF12A	4.33637e-267	0.268351	0.354	0.23	1.53759e-262	SMC
COPS6	8.34119e-267	0.266257	0.541	0.416	2.95762e-262	SMC
RPL4	1.27259e-263	0.367932	0.809	0.752	4.51234e-259	SMC
MDH1	2.4037e-262	0.258016	0.465	0.356	8.52303e-258	SMC
RPS23	1.27541e-261	0.383468	0.929	0.92	4.52234e-257	SMC
POLR2F	2.56889e-260	0.271775	0.521	0.405	9.10876e-256	SMC
CYCS	3.72703e-258	0.337191	0.56	0.474	1.32153e-253	SMC
SEPT2	7.73815e-257	0.288828	0.67	0.559	2.74379e-252	SMC
RSL24D1	8.97533e-257	0.265791	0.581	0.471	3.18247e-252	SMC
ATP5F1A	2.25743e-256	0.285214	0.605	0.498	8.00439e-252	SMC
HNRNPH3	1.11292e-255	0.261553	0.576	0.458	3.94618e-251	SMC
RBM3	5.04672e-255	0.317873	0.65	0.566	1.78947e-250	SMC
ST13	6.76577e-255	0.316999	0.702	0.61	2.39901e-250	SMC
PDK4	2.00476e-251	0.336393	0.297	0.19	7.10847e-247	SMC
COX14	6.47774e-251	0.261755	0.531	0.426	2.29688e-246	SMC
STUB1	6.79546e-251	0.254803	0.551	0.43	2.40953e-246	SMC
SRRM2	2.29636e-250	0.287325	0.775	0.688	8.14243e-246	SMC
RPL24	1.63788e-249	0.364756	0.9	0.889	5.80761e-245	SMC
UBE2H	6.1115e-249	0.259653	0.449	0.343	2.16701e-244	SMC
PYURF	1.1095e-247	0.260765	0.537	0.421	3.93408e-243	SMC
PSMC3	3.79053e-244	0.259002	0.522	0.405	1.34404e-239	SMC
RPS9	2.70057e-243	0.327783	0.921	0.925	9.57569e-239	SMC
C1QBP	1.15851e-239	0.303671	0.516	0.406	4.10784e-235	SMC
EDF1	2.40043e-235	0.329094	0.77	0.713	8.51144e-231	SMC
COX6A1	3.94405e-234	0.291657	0.712	0.647	1.39848e-229	SMC
ATF4	3.27521e-231	0.258724	0.604	0.494	1.16133e-226	SMC
MT-CO2	4.40411e-231	0.382512	0.975	0.973	1.56161e-226	SMC
LEPROT	6.4651e-231	0.25474	0.687	0.569	2.29239e-226	SMC
NHP2	2.92381e-230	0.289518	0.548	0.43	1.03672e-225	SMC
PDCD5	1.1544e-229	0.311488	0.563	0.449	4.09326e-225	SMC
NOP53	5.31978e-229	0.260894	0.663	0.552	1.88629e-224	SMC
C11orf58	9.13279e-229	0.271222	0.705	0.622	3.23831e-224	SMC
KIF5B	2.39104e-227	0.301432	0.671	0.596	8.47814e-223	SMC
CTSC1	2.47122e-227	0.512812	0.59	0.565	8.76244e-223	SMC
OSTC	3.77369e-227	0.303964	0.618	0.501	1.33807e-222	SMC
PPIB	1.05438e-226	0.424424	0.813	0.735	3.73861e-222	SMC
RPS13	4.69948e-226	0.331266	0.91	0.903	1.66634e-221	SMC
RPL37A	6.58864e-226	0.378155	0.948	0.931	2.3362e-221	SMC
NOP56	1.25129e-225	0.261606	0.467	0.359	4.43684e-221	SMC
NDUFB11	3.62005e-224	0.281315	0.673	0.601	1.2836e-219	SMC
RPS10	1.36946e-222	0.323226	0.741	0.679	4.85581e-218	SMC
UQCRH	4.78642e-222	0.296338	0.709	0.657	1.69717e-217	SMC
RPL27	4.82092e-220	0.336765	0.867	0.849	1.7094e-215	SMC
RPS27	3.46715e-219	0.352824	0.947	0.937	1.22938e-214	SMC
HSPA2	8.92808e-216	0.253496	0.374	0.26	3.16572e-211	SMC
EIF3K	1.92459e-215	0.292556	0.732	0.675	6.82422e-211	SMC
RPS11	2.97768e-213	0.305391	0.916	0.916	1.05583e-208	SMC
TOMM20	1.36039e-212	0.264745	0.656	0.563	4.82368e-208	SMC
RPS26	3.76617e-212	0.364464	0.807	0.774	1.33541e-207	SMC
TUBB4B	1.52082e-211	0.31244	0.633	0.525	5.39253e-207	SMC
CD63	7.79019e-211	0.417581	0.925	0.888	2.76225e-206	SMC
NORAD	1.95691e-210	0.258752	0.585	0.477	6.9388e-206	SMC
RPL22	1.96105e-210	0.292158	0.817	0.781	6.95348e-206	SMC
RPL30	1.77231e-207	0.302528	0.934	0.941	6.28424e-203	SMC
NDUFB4	1.45406e-205	0.269495	0.635	0.546	5.15582e-201	SMC
ELOB	3.33246e-204	0.309161	0.783	0.765	1.18162e-199	SMC
RPS3	8.93759e-204	0.358628	0.922	0.909	3.16909e-199	SMC
PSMB1	1.44241e-202	0.292957	0.704	0.628	5.11451e-198	SMC
HNRNPDL	1.24248e-201	0.263022	0.713	0.638	4.40558e-197	SMC
PPIA	7.73658e-201	0.325576	0.858	0.826	2.74324e-196	SMC
SAP18	1.83497e-198	0.260298	0.701	0.639	6.50643e-194	SMC
SNRPD2	4.53935e-196	0.284817	0.685	0.606	1.60956e-191	SMC
C4orf3	1.64304e-195	0.27266	0.712	0.657	5.8259e-191	SMC
CCT2	1.64696e-195	0.26296	0.524	0.417	5.8398e-191	SMC
RPS14	2.5228e-194	0.311898	0.944	0.939	8.94533e-190	SMC
RTRAF	3.05498e-193	0.250739	0.614	0.514	1.08323e-188	SMC
ATP5ME	2.40019e-191	0.292739	0.748	0.706	8.5106e-187	SMC
MTATP6P1	1.15008e-190	0.348799	0.729	0.66	4.07794e-186	SMC
MT-RNR2	1.38763e-189	0.386715	0.993	0.992	4.92025e-185	SMC
RPL23	2.47412e-188	0.317188	0.896	0.882	8.77272e-184	SMC
TOMM7	4.75994e-184	0.302103	0.788	0.748	1.68778e-179	SMC
AES	7.83264e-184	0.259674	0.697	0.601	2.7773e-179	SMC
GSTP1	8.60776e-183	0.343165	0.823	0.749	3.05214e-178	SMC
PIK3R1	1.05282e-182	0.268333	0.466	0.373	3.7331e-178	SMC
RHEB	1.4404e-181	0.257224	0.564	0.473	5.10738e-177	SMC
RPL11	6.34603e-181	0.307452	0.947	0.936	2.25017e-176	SMC
MT-CO1	1.04828e-180	0.337897	0.973	0.968	3.717e-176	SMC
COX7C	1.7927e-180	0.273821	0.798	0.776	6.35656e-176	SMC
SSR3	4.81109e-180	0.330917	0.662	0.574	1.70592e-175	SMC
SNCG	1.57424e-177	0.437936	0.279	0.214	5.58195e-173	SMC
COMMD6	2.97369e-176	0.257344	0.723	0.679	1.05441e-171	SMC
RAN	5.8627e-176	0.315856	0.698	0.629	2.0788e-171	SMC
YBX1	1.60331e-175	0.332053	0.834	0.801	5.68503e-171	SMC
NSA2	2.51146e-175	0.253916	0.667	0.596	8.90512e-171	SMC
RPS15	1.06289e-174	0.296202	0.929	0.922	3.76881e-170	SMC
NR4A11	2.25366e-174	0.278907	0.427	0.325	7.99102e-170	SMC
NDUFS6	1.66816e-166	0.252412	0.645	0.575	5.91495e-162	SMC
ATP5PF	5.01588e-166	0.262329	0.727	0.673	1.77853e-161	SMC
MTCH1	1.41079e-164	0.252233	0.617	0.518	5.00239e-160	SMC
CHCHD2	4.88185e-163	0.295217	0.78	0.741	1.73101e-158	SMC
PA2G4	3.29788e-161	0.268825	0.64	0.565	1.16936e-156	SMC
NCL	4.90196e-156	0.304908	0.762	0.702	1.73814e-151	SMC
RPL22L1	1.06398e-150	0.33811	0.498	0.421	3.77267e-146	SMC
UQCRQ	1.3784e-149	0.278774	0.702	0.647	4.88752e-145	SMC
HSPD1	4.5245e-149	0.315542	0.68	0.601	1.6043e-144	SMC
HSP90AB1	1.50069e-142	0.316583	0.886	0.848	5.32116e-138	SMC
2023-06-01	4.91104e-142	0.357477	0.818	0.777	1.74136e-137	SMC
COX7A2	5.60497e-140	0.252904	0.732	0.706	1.98741e-135	SMC
HNRNPAB	5.1565e-139	0.251545	0.573	0.495	1.82839e-134	SMC
TPI1	4.66667e-138	0.305507	0.8	0.745	1.65471e-133	SMC
RPS15A	1.49387e-137	0.256166	0.912	0.912	5.29698e-133	SMC
MT1X	2.16048e-137	0.54036	0.424	0.351	7.66061e-133	SMC
MT-ND4	5.79976e-137	0.321598	0.965	0.959	2.05648e-132	SMC
IFITM2	2.4494e-128	0.288163	0.871	0.847	8.68507e-124	SMC
CEBPD	2.18592e-121	0.323157	0.788	0.74	7.75085e-117	SMC
RPS6	3.58769e-121	0.281076	0.941	0.929	1.27212e-116	SMC
JUNB1	4.89151e-119	0.289777	0.775	0.76	1.73443e-114	SMC
RPS19	7.71529e-112	0.25057	0.942	0.927	2.73569e-107	SMC
ACTG1	1.17091e-109	0.305645	0.939	0.935	4.15181e-105	SMC
TUBA1B	1.34931e-107	0.273886	0.803	0.743	4.78437e-103	SMC
LDHA	5.6798e-107	0.280003	0.836	0.777	2.01394e-102	SMC
HSPA1A1	1.21332e-100	0.313255	0.722	0.657	4.30217e-96	SMC
EEF1B2	4.38556e-97	0.259125	0.799	0.77	1.55503e-92	SMC
CCL21	0	5.78982	0.961	0.329	0	LEC
AKAP12	0	3.62688	0.944	0.295	0	LEC
ANGPT2	0	2.99236	0.757	0.171	0	LEC
TFPI	0	2.99081	0.968	0.416	0	LEC
MMRN1	0	2.95642	0.945	0.215	0	LEC
TFF3	0	2.94306	0.907	0.111	0	LEC
CAVIN2	0	2.93168	0.943	0.267	0	LEC
FABP4	0	2.90536	0.599	0.092	0	LEC
PPFIBP1	0	2.86558	0.946	0.26	0	LEC
GNG11	0	2.60451	0.96	0.418	0	LEC
EFEMP1	0	2.59003	0.84	0.263	0	LEC
PROX1	0	2.39668	0.797	0.032	0	LEC
CLDN5	0	2.36267	0.916	0.265	0	LEC
FABP5	0	2.33662	0.905	0.38	0	LEC
LYVE11	0	2.28469	0.853	0.255	0	LEC
SEMA3A	0	2.18769	0.768	0.039	0	LEC
CD9	0	2.1871	0.918	0.453	0	LEC
STMN1	0	2.04331	0.831	0.185	0	LEC
PDPN	0	2.02019	0.838	0.164	0	LEC
GYPC	0	2.0066	0.905	0.461	0	LEC
ECSCR	0	1.97215	0.887	0.203	0	LEC
CCND11	0	1.97199	0.692	0.198	0	LEC
RBP1	0	1.93499	0.737	0.16	0	LEC
TM4SF1	0	1.86269	0.912	0.322	0	LEC
RAMP2	0	1.82919	0.867	0.251	0	LEC
RELN	0	1.81633	0.694	0.015	0	LEC
NRP2	0	1.81362	0.824	0.273	0	LEC
PGM5	0	1.7484	0.8	0.152	0	LEC
TBX1	0	1.73797	0.769	0.028	0	LEC
MTUS1	0	1.70613	0.832	0.257	0	LEC
SMAD1	0	1.70277	0.841	0.205	0	LEC
TM4SF18	0	1.69947	0.741	0.123	0	LEC
PLSCR4	0	1.59877	0.702	0.185	0	LEC
IL32	0	1.58755	0.673	0.241	0	LEC
DEPP1	0	1.56887	0.544	0.183	0	LEC
F2RL3	0	1.5642	0.457	0.023	0	LEC
KANK3	0	1.56157	0.774	0.126	0	LEC
PPP1R2	0	1.51296	0.831	0.378	0	LEC
FLT4	0	1.51166	0.688	0.05	0	LEC
NR2F11	0	1.48271	0.68	0.134	0	LEC
SPTBN1	0	1.45559	0.921	0.447	0	LEC
SLC9A3R2	0	1.45133	0.735	0.251	0	LEC
ROBO4	0	1.44777	0.763	0.156	0	LEC
SPRY1	0	1.44503	0.716	0.244	0	LEC
HYAL2	0	1.41236	0.829	0.296	0	LEC
ARHGAP29	0	1.40695	0.825	0.298	0	LEC
LAYN	0	1.38828	0.676	0.112	0	LEC
COLEC121	0	1.38386	0.759	0.162	0	LEC
EGFL7	0	1.36824	0.893	0.326	0	LEC
CNKSR3	0	1.36547	0.619	0.08	0	LEC
ADD3	0	1.34793	0.765	0.262	0	LEC
SYNM	0	1.34548	0.621	0.066	0	LEC
RHOJ	0	1.33926	0.716	0.138	0	LEC
FILIP11	0	1.31614	0.664	0.106	0	LEC
CASP17P	0	1.31611	0.593	0.099	0	LEC
ARL4A	0	1.30825	0.775	0.323	0	LEC
RAB11A	0	1.30767	0.864	0.471	0	LEC
PTPRE1	0	1.29774	0.829	0.417	0	LEC
PODXL	0	1.29621	0.682	0.139	0	LEC
RAI14	0	1.26329	0.741	0.288	0	LEC
PIEZO2	0	1.25019	0.546	0.018	0	LEC
CD59	0	1.24125	0.958	0.644	0	LEC
TNXB	0	1.24091	0.777	0.238	0	LEC
CDC42EP5	0	1.24077	0.748	0.244	0	LEC
PRXL2A	0	1.23881	0.714	0.222	0	LEC
GIMAP7	0	1.23621	0.823	0.353	0	LEC
LAMA41	0	1.22987	0.791	0.279	0	LEC
FSCN1	0	1.21194	0.659	0.212	0	LEC
UTRN	0	1.21073	0.836	0.45	0	LEC
IGFBP71	0	1.20952	0.995	0.783	0	LEC
WARS	0	1.20368	0.783	0.34	0	LEC
ELK3	0	1.20146	0.806	0.345	0	LEC
MPP7	0	1.20072	0.558	0.036	0	LEC
SLC24A1	0	1.19384	0.567	0.036	0	LEC
TCF4	0	1.19212	0.888	0.476	0	LEC
AFAP1L1	0	1.18915	0.636	0.097	0	LEC
SCN3B	0	1.18912	0.561	0.03	0	LEC
HLA-E	0	1.17888	0.971	0.837	0	LEC
FXYD61	0	1.17515	0.661	0.176	0	LEC
SEMA3D	0	1.17391	0.54	0.02	0	LEC
SLC38A1	0	1.17175	0.696	0.178	0	LEC
MYCT1	0	1.17118	0.643	0.099	0	LEC
MGST2	0	1.16595	0.788	0.314	0	LEC
BACE2	0	1.16409	0.701	0.219	0	LEC
CAV11	0	1.15675	0.928	0.552	0	LEC
MAF2	0	1.15404	0.852	0.403	0	LEC
NXN	0	1.14686	0.664	0.13	0	LEC
TIE1	0	1.14599	0.683	0.135	0	LEC
FAM43A	0	1.14077	0.693	0.214	0	LEC
PARD6G	0	1.13717	0.584	0.032	0	LEC
OAF	0	1.13423	0.704	0.216	0	LEC
RPGR	0	1.13336	0.595	0.183	0	LEC
APP	0	1.12352	0.898	0.531	0	LEC
EMCN	0	1.11624	0.666	0.164	0	LEC
KBTBD11	0	1.09673	0.539	0.025	0	LEC
ACKR2	0	1.0965	0.595	0.043	0	LEC
S100A10	0	1.08908	0.98	0.816	0	LEC
RGS161	0	1.08505	0.512	0.173	0	LEC
SPHK1	0	1.08493	0.621	0.128	0	LEC
NFIB	0	1.08078	0.818	0.306	0	LEC
SNTB2	0	1.07771	0.717	0.268	0	LEC
RAB11FIP11	0	1.06835	0.686	0.249	0	LEC
SOX18	0	1.06796	0.666	0.17	0	LEC
MYH10	0	1.06397	0.66	0.177	0	LEC
LIMS1	0	1.06101	0.86	0.593	0	LEC
GPRC5B	0	1.05763	0.604	0.097	0	LEC
DIPK2B	0	1.05372	0.677	0.171	0	LEC
FDPS	0	1.04118	0.733	0.353	0	LEC
CD361	0	1.03094	0.612	0.137	0	LEC
TGFBR2	0	1.0299	0.876	0.519	0	LEC
TSTA3	0	1.02508	0.612	0.224	0	LEC
SNCG1	0	1.01946	0.561	0.2	0	LEC
CNN31	0	1.01908	0.845	0.382	0	LEC
ITGA11	0	1.0171	0.724	0.289	0	LEC
SULF2	0	1.01464	0.789	0.342	0	LEC
EPB41L21	0	1.01033	0.737	0.283	0	LEC
TNFAIP8L1	0	1.00945	0.595	0.11	0	LEC
SHC1	0	1.00637	0.711	0.323	0	LEC
VIM1	0	0.994794	0.996	0.898	0	LEC
PCAT19	0	0.993677	0.624	0.149	0	LEC
GIMAP1	0	0.993411	0.695	0.272	0	LEC
FRMD6	0	0.990551	0.578	0.125	0	LEC
MAN1A1	0	0.988349	0.673	0.303	0	LEC
CTDSPL	0	0.986117	0.606	0.152	0	LEC
MARCKSL1	0	0.983632	0.751	0.347	0	LEC
PKHD1L1	0	0.982177	0.439	0.008	0	LEC
SEPT10	0	0.977084	0.674	0.263	0	LEC
NTN4	0	0.976991	0.471	0.135	0	LEC
TC2N	0	0.974616	0.487	0.039	0	LEC
EFNA5	0	0.968262	0.485	0.025	0	LEC
GIMAP41	0	0.964311	0.793	0.409	0	LEC
AFDN	0	0.960898	0.655	0.184	0	LEC
NR2F21	0	0.959224	0.912	0.441	0	LEC
STON2	0	0.957495	0.516	0.037	0	LEC
RASGRP3	0	0.953591	0.545	0.049	0	LEC
PDE2A	0	0.952307	0.597	0.099	0	LEC
PIM3	0	0.948749	0.66	0.331	0	LEC
CDH5	0	0.935178	0.684	0.159	0	LEC
MRC11	0	0.933442	0.807	0.261	0	LEC
ADGRG3	0	0.933331	0.401	0.051	0	LEC
CRIP2	0	0.930821	0.857	0.43	0	LEC
JUP	0	0.930746	0.618	0.175	0	LEC
EDNRB1	0	0.927923	0.643	0.198	0	LEC
MYL12B	0	0.927123	0.945	0.827	0	LEC
SEMA6A	0	0.926613	0.56	0.106	0	LEC
SELENOW1	0	0.922604	0.904	0.68	0	LEC
WASF2	0	0.921228	0.853	0.605	0	LEC
PCBD1	0	0.919824	0.658	0.296	0	LEC
CYTOR1	0	0.918543	0.742	0.388	0	LEC
LMO2	0	0.915937	0.702	0.289	0	LEC
WFS1	0	0.913498	0.557	0.135	0	LEC
LOX	0	0.911608	0.569	0.141	0	LEC
C17orf67	0	0.896643	0.441	0.06	0	LEC
GNAS	0	0.89603	0.961	0.826	0	LEC
TUBA1A1	0	0.889231	0.855	0.627	0	LEC
OPTN	0	0.889201	0.695	0.305	0	LEC
EPHX11	0	0.888277	0.657	0.278	0	LEC
DSP	0	0.88817	0.65	0.15	0	LEC
TSPAN4	0	0.886598	0.78	0.412	0	LEC
CTHRC1	0	0.882425	0.418	0.089	0	LEC
HOMER3	0	0.882231	0.581	0.25	0	LEC
TRIOBP	0	0.878785	0.761	0.393	0	LEC
F8	0	0.877861	0.571	0.131	0	LEC
NMT2	0	0.876555	0.482	0.111	0	LEC
SYNE1	0	0.871735	0.643	0.313	0	LEC
C1orf21	0	0.870056	0.626	0.239	0	LEC
DLG1	0	0.864301	0.564	0.185	0	LEC
RAPGEF5	0	0.862344	0.566	0.142	0	LEC
TGFB2	0	0.861237	0.421	0.056	0	LEC
DHODH	0	0.859826	0.363	0.051	0	LEC
S100A16	0	0.857823	0.737	0.303	0	LEC
SMYD2	0	0.852495	0.487	0.099	0	LEC
GUK1	0	0.841665	0.896	0.71	0	LEC
TMEM255B	0	0.841356	0.541	0.142	0	LEC
CALCRL	0	0.841244	0.745	0.218	0	LEC
CYB5R31	0	0.838743	0.822	0.485	0	LEC
VPS35L	0	0.836023	0.541	0.143	0	LEC
PTPN14	0	0.832805	0.58	0.179	0	LEC
PALM	0	0.83111	0.567	0.149	0	LEC
ANXA2	0	0.829628	0.958	0.805	0	LEC
ARL6IP1	0	0.826821	0.726	0.433	0	LEC
TMEM100	0	0.82089	0.388	0.029	0	LEC
NT5E	0	0.817964	0.558	0.173	0	LEC
CISD11	0	0.815326	0.624	0.266	0	LEC
GGTA1P1	0	0.815184	0.559	0.146	0	LEC
PDLIM11	0	0.812725	0.849	0.463	0	LEC
CHRDL1	0	0.812436	0.48	0.033	0	LEC
POLR2L	0	0.811589	0.886	0.679	0	LEC
HSPB11	0	0.809068	0.959	0.726	0	LEC
TUBB6	0	0.806798	0.735	0.37	0	LEC
ALDH1A1	0	0.806432	0.453	0.156	0	LEC
GNAI21	0	0.802226	0.913	0.726	0	LEC
SYPL1	0	0.801599	0.735	0.414	0	LEC
KDR	0	0.799613	0.501	0.107	0	LEC
GJA1	0	0.798149	0.641	0.259	0	LEC
ATP5F1E1	0	0.794049	0.974	0.916	0	LEC
GALNT18	0	0.793028	0.505	0.102	0	LEC
EFNA1	0	0.792638	0.623	0.18	0	LEC
YES1	0	0.787124	0.597	0.203	0	LEC
PHACTR2	0	0.786858	0.72	0.398	0	LEC
CD34	0	0.784288	0.672	0.226	0	LEC
GIMAP8	0	0.782098	0.578	0.189	0	LEC
DOCK9	0	0.778599	0.548	0.139	0	LEC
S1PR1	0	0.777658	0.619	0.164	0	LEC
DMTN	0	0.777538	0.451	0.035	0	LEC
RASIP1	0	0.771642	0.584	0.136	0	LEC
LEPROT1	0	0.77117	0.825	0.57	0	LEC
SLC38A2	0	0.769749	0.826	0.578	0	LEC
PTMS1	0	0.769141	0.923	0.642	0	LEC
TMEM50A	0	0.768091	0.823	0.611	0	LEC
MARCKS1	0	0.767999	0.929	0.709	0	LEC
GABARAPL2	0	0.76597	0.779	0.53	0	LEC
MYL12A	0	0.765712	0.933	0.824	0	LEC
DKK31	0	0.76481	0.537	0.167	0	LEC
DOCK6	0	0.76302	0.526	0.117	0	LEC
AKR1C3	0	0.760996	0.452	0.081	0	LEC
SCNN1B	0	0.760617	0.382	0.011	0	LEC
ACKR3	0	0.756166	0.426	0.138	0	LEC
RHOC	0	0.756055	0.841	0.536	0	LEC
GRAP	0	0.755274	0.427	0.042	0	LEC
RPS6KA2	0	0.753518	0.532	0.14	0	LEC
EMP2	0	0.75229	0.661	0.273	0	LEC
KIAA1671	0	0.743909	0.446	0.053	0	LEC
REXO21	0	0.74311	0.784	0.427	0	LEC
ADAM10	0	0.742785	0.7	0.406	0	LEC
TSPAN18	0	0.741195	0.48	0.106	0	LEC
MDFIC	0	0.739137	0.589	0.244	0	LEC
NTAN1	0	0.737295	0.597	0.255	0	LEC
TMEM140	0	0.736248	0.49	0.122	0	LEC
NARF	0	0.736229	0.575	0.232	0	LEC
PGM2L1	0	0.733225	0.518	0.17	0	LEC
CAV21	0	0.729768	0.725	0.359	0	LEC
PNPLA2	0	0.723351	0.593	0.255	0	LEC
ETS1	0	0.721149	0.629	0.274	0	LEC
IL6ST	0	0.720415	0.847	0.55	0	LEC
ODF2L	0	0.72005	0.604	0.244	0	LEC
RALA	0	0.719736	0.6	0.295	0	LEC
GAS61	0	0.719732	0.709	0.359	0	LEC
GALNT1	0	0.71795	0.675	0.393	0	LEC
WWTR1	0	0.715995	0.71	0.322	0	LEC
CLEC2B	0	0.709555	0.717	0.467	0	LEC
KCNN3	0	0.708212	0.425	0.061	0	LEC
TNFAIP1	0	0.70794	0.563	0.199	0	LEC
EMP1	0	0.705909	0.736	0.407	0	LEC
CD1511	0	0.705455	0.885	0.611	0	LEC
ABLIM1	0	0.697952	0.625	0.222	0	LEC
TMEM173	0	0.69584	0.624	0.321	0	LEC
FAM174B	0	0.694988	0.422	0.043	0	LEC
BCAP29	0	0.69405	0.7	0.368	0	LEC
CCT5	0	0.693691	0.728	0.483	0	LEC
PDLIM4	0	0.692558	0.63	0.258	0	LEC
GNG121	0	0.692231	0.678	0.324	0	LEC
CD200	0	0.690873	0.395	0.07	0	LEC
GALNT15	0	0.686246	0.398	0.128	0	LEC
ATF6	0	0.684783	0.618	0.328	0	LEC
ERG	0	0.683814	0.558	0.138	0	LEC
CSGALNACT1	0	0.68282	0.522	0.155	0	LEC
CAMKK2	0	0.682648	0.512	0.191	0	LEC
PRSS23	0	0.679525	0.844	0.402	0	LEC
BMX	0	0.678185	0.361	0.064	0	LEC
GPM6A	0	0.674559	0.431	0.061	0	LEC
ACTN11	0	0.674319	0.842	0.562	0	LEC
FRMD4B1	0	0.671574	0.661	0.322	0	LEC
PTTG1IP	0	0.671354	0.832	0.595	0	LEC
KIAA1324L	0	0.671084	0.4	0.026	0	LEC
TSPAN5	0	0.668867	0.455	0.113	0	LEC
FHL31	0	0.66467	0.512	0.181	0	LEC
UNC5B	0	0.662706	0.36	0.043	0	LEC
[truncated: 7,140 more rows]

## Sheet: Table S4
Table S4. Differential analysis of the genes expression in major cell types between TNL and TIL in scRNA-seq.(avg_log2FC > 0 means up in TNL; avg_log2FC < 0 means up in TIL)
SMC							Fibroblasts							Endothelial cells							Monocytic							LEC							T_cells
	p_val	avg_log2FC	pct.1	pct.2	p_val_adj			p_val	avg_log2FC	pct.1	pct.2	p_val_adj			p_val	avg_log2FC	pct.1	pct.2	p_val_adj			p_val	avg_log2FC	pct.1	pct.2	p_val_adj			p_val	avg_log2FC	pct.1	pct.2	p_val_adj			p_val	avg_log2FC	pct.1	pct.2	p_val_adj
ATF3	0	0.947467	0.624	0.353	0		AL450405.1	0	-1.78089	0.139	0.692	0		ACKR1	0	-1.77443	0.722	0.873	0		A2M	0	1.43945	0.776	0.332	0		MTATP6P1	0	-1.12587	0.621	0.88	0		FN1	0	2.10844	0.79	0.293	0
CAMK2N1	0	0.976882	0.775	0.482	0		CRIM1	0	1.02224	0.688	0.373	0		ADAMTS9	0	-1.46011	0.415	0.669	0		AC020656.1	0	-0.892785	0.277	0.586	0		H19	1.97626258336499e-323	1.83387	0.653	0.238	7.00743186809557e-319		H19	0	0.948491	0.54	0.132	0
CAV1	0	0.949971	0.911	0.672	0		HCFC1R1	0	0.815595	0.773	0.438	0		AP2S1	0	-0.848417	0.567	0.761	0		ACSL1	0	-0.658903	0.452	0.692	0		S100A9	1.70271e-276	-1.72414	0.221	0.603	6.03747e-272		HSPA1A	0	1.68978	0.781	0.38	0
COX7A2	0	-0.446534	0.772	0.661	0		HSPA1B	0	1.22096	0.653	0.322	0		APRT	0	-0.79255	0.501	0.724	0		ACTA2	0	0.845381	0.593	0.381	0		C1R	1.73862e-264	-1.19181	0.434	0.745	6.16481e-260		HSPA1B	0	1.1724	0.751	0.327	0
CPE	0	0.675828	0.728	0.441	0		IFI6	0	1.57394	0.938	0.704	0		ARHGDIA	0	-0.639036	0.529	0.699	0		ADAP2	0	0.788346	0.811	0.534	0		AL450405.1	1.63586e-256	-0.796253	0.18	0.543	5.80044e-252		S100A9	0	-2.50722	0.201	0.677	0
CRIM1	0	0.745946	0.628	0.342	0		MARCKS	0	1.05247	0.918	0.764	0		ARPC5L	0	-0.654633	0.391	0.603	0		AES	0	0.444415	0.669	0.496	0		NAMPT	2.47918e-241	-1.1183	0.391	0.657	8.79068e-237		TIMP1	0	-2.02157	0.562	0.942	0
DNAJB1	0	0.969026	0.612	0.317	0		MT-CO3	0	-0.98622	0.971	0.993	0		ATP1B3	0	-0.831424	0.582	0.724	0		AMD1	0	0.464712	0.653	0.471	0		IGFBP6	2.83834e-241	-1.0752	0.28	0.636	1.00642e-236		DNAJB1	3.31603e-259	1.27452	0.749	0.462	1.1758e-254
EBF1	0	0.557422	0.657	0.363	0		MT-ND1	0	-1.11809	0.906	0.971	0		ATP5F1B	0	-0.657869	0.579	0.731	0		AP2A2	0	0.410474	0.583	0.36	0		SOD2	4.21186e-236	-2.41628	0.471	0.763	1.49344e-231		NR4A1	1.95124e-232	0.758668	0.5	0.183	6.91871e-228
EFHD1	0	0.588255	0.638	0.322	0		MT-ND3	0	-1.30263	0.965	0.991	0		ATP5F1E	0	-0.873001	0.88	0.947	0		APOBEC3A	0	-1.45712	0.129	0.536	0		MIF	6.92322e-236	-0.988115	0.681	0.829	2.45483e-231		FOSB	2.40132e-217	0.984535	0.805	0.534	8.51461e-213
EPS8	0	0.674199	0.853	0.577	0		MT-ND4L	0	-1.25364	0.656	0.837	0		ATP5MC1	0	-0.606881	0.461	0.645	0		APOE	0	1.21752	0.536	0.246	0		NMT2	1.5169e-210	0.815008	0.626	0.342	5.37864e-206		MTATP6P1	6.78343e-215	-0.73639	0.388	0.688	2.40527e-210
FILIP1L	0	0.517843	0.766	0.487	0		MT2A	0	-3.76226	0.878	0.984	0		ATP5ME	0	-0.696355	0.679	0.805	0		AQP9	0	-1.16572	0.083	0.596	0		MT-ND1	4.7937e-209	-1.04631	0.908	0.967	1.69975e-204		MT-RNR2	8.00605e-190	-0.992164	0.994	1	2.83878e-185
FN1	0	1.5874	0.909	0.682	0		MTATP6P1	0	-1.40594	0.728	0.919	0		ATP5MF	0	-0.608109	0.51	0.689	0		ARL6IP1	0	0.456146	0.627	0.415	0		CEBPD	5.21806e-204	-1.05066	0.778	0.915	1.85022e-199		HSP90AA1	2.58464e-169	1.07505	0.953	0.907	9.16462e-165
GJC1	0	0.704954	0.612	0.3	0		NAMPT	0	-1.83876	0.372	0.677	0		AURKAIP1	0	-0.633518	0.457	0.668	0		ARL6IP5	0	0.488088	0.764	0.636	0		NNMT	3.50569e-201	-0.99851	0.826	0.937	1.24305e-196		CD7	9.97736e-162	-0.888449	0.432	0.628	3.53777e-157
GUCY1A2	0	1.05277	0.753	0.413	0		S100A8	0	-2.34901	0.102	0.604	0		BCR	0	-0.572166	0.333	0.544	0		ATF3	0	1.28954	0.748	0.497	0		RPGR	1.77638e-185	-0.92155	0.477	0.711	6.29868e-181		FTH1	6.1229e-146	-1.80009	0.951	0.996	2.17106e-141
H19	0	1.26866	0.619	0.298	0		S100A9	0	-2.29319	0.305	0.745	0		C1QBP	0	-0.783072	0.408	0.632	0		ATP13A3	0	-0.546923	0.286	0.518	0		C1S	1.31417e-183	-0.65105	0.214	0.509	4.6598e-179		HLA-B	6.3595e-146	-0.728961	0.955	0.981	2.25495e-141
HSP90B1	0	-0.886504	0.875	0.804	0		SPP1	0	1.21869	0.666	0.302	0		C1R	0	-0.715568	0.294	0.571	0		ATP5F1E	0	-0.452334	0.93	0.969	0		MALAT1	3.18034e-183	-1.02905	0.992	0.999	1.12769e-178		SPP1	1.34019e-142	1.44936	0.605	0.326	4.75205e-138
HSPA1A	0	1.62025	0.841	0.514	0		VGLL3	0	1.16828	0.738	0.329	0		CALCRL	0	-0.818569	0.709	0.772	0		B2M	0	0.71713	0.999	0.998	0		HLA-B	5.71781e-182	-0.894006	0.959	0.98	2.02742e-177		FYN	4.02534e-119	-0.494527	0.342	0.539	1.42731e-114
HSPA1B	0	1.35541	0.702	0.309	0		AHNAK	9.36254398869162e-321	0.994971	0.941	0.766	3.31977084751028e-316		CALR	0	-0.856961	0.756	0.843	0		BCL2A1	0	-0.675469	0.407	0.724	0		SELENOM	4.05919e-171	-0.938088	0.565	0.755	1.43931e-166		HBB	2.78475e-116	0.470472	0.273	0.519	9.87418e-112
IFI6	0	1.06991	0.749	0.494	0		MT-RNR1	1.59291704875676e-319	-1.28933	0.954	0.992	5.64816527148173e-315		CARHSP1	0	-0.696105	0.408	0.616	0		BMP2K	0	0.57546	0.641	0.37	0		SOCS3	1.12433e-170	-0.927296	0.362	0.614	3.98664e-166		MIF	2.65143e-110	-0.476454	0.327	0.546	9.40144e-106
ITGA1	0	0.623323	0.772	0.5	0		CYBRD1	1.09585736510172e-318	0.872267	0.793	0.574	3.88569104517767e-314		CCT2	0	-0.758636	0.419	0.637	0		BRD2	0	0.741949	0.741	0.535	0		C11orf96	1.47034e-169	-0.935119	0.267	0.558	5.21354e-165		FOS	2.21656e-109	0.766846	0.887	0.742	7.85947e-105
JAG1	0	0.757592	0.736	0.409	0		MT-RNR2	6.16523111304526e-311	-1.10317	0.99	0.999	2.18607e-306		CCT3	0	-0.843253	0.507	0.72	0		BTG2	0	0.807427	0.747	0.51	0		PLSCR4	2.85443e-168	0.91918	0.793	0.614	1.01212e-163		MT-RNR1	7.29923e-109	-0.730349	0.977	0.996	2.58816e-104
LGI4	0	0.710624	0.556	0.238	0		SOD2	5.54741e-306	-2.25366	0.79	0.883	1.967e-301		CCT5	0	-0.744704	0.438	0.657	0		C1QA	0	1.82183	0.933	0.492	0		PPDPF	3.84468e-162	-0.709754	0.699	0.828	1.36325e-157		IL7R	9.63061e-103	-0.832498	0.602	0.738	3.41482e-98
MIF	0	-0.995106	0.657	0.671	0		TMSB4X	5.21231e-305	0.927843	0.996	0.996	1.84818e-300		CCT6A	0	-0.682946	0.494	0.687	0		C1QB	0	1.95161	0.924	0.464	0		SNHG5	9.77706e-158	-0.625096	0.446	0.676	3.46675e-153		BRD2	4.33643e-99	0.475602	0.577	0.38	1.53761e-94
MT-ND1	0	-0.894454	0.914	0.893	0		CITED2	1.80385e-300	1.10372	0.671	0.361	6.3961e-296		CCT7	0	-0.61544	0.448	0.639	0		C1QC	0	1.69517	0.862	0.37	0		PNP	1.3206e-157	-0.774256	0.264	0.508	4.68259e-153		GADD45B	3.38233e-98	0.657786	0.681	0.499	1.19931e-93
MT-ND4L	0	-0.865456	0.616	0.653	0		ISLR	8.03802e-297	1.10541	0.854	0.687	2.85012e-292		CCT8	0	-0.610562	0.441	0.633	0		C2	0	0.797668	0.515	0.194	0		CARHSP1	5.32601e-157	-0.713982	0.473	0.669	1.8885e-152		PPDPF	9.1802e-98	-0.455533	0.456	0.635	3.25512e-93
MT-ND5	0	-0.758965	0.883	0.837	0		HSPA1A	1.48563e-285	1.49337	0.829	0.594	5.26774e-281		CD63	0	-0.827942	0.895	0.954	0		C3AR1	0	0.715262	0.746	0.505	0		IGFBP4	8.8658e-157	-0.792914	0.765	0.908	3.14364e-152		PIK3R1	6.01391e-93	-0.483454	0.375	0.539	2.13241e-88
MTATP6P1	0	-1.15826	0.71	0.764	0		MT-ND6	3.65554e-283	-1.00802	0.291	0.572	1.29618e-278		CHCHD2	0	-0.735678	0.709	0.828	0		C6orf62	0	0.514806	0.758	0.591	0		MT-RNR2	5.4959e-156	-0.91065	0.99	0.998	1.94874e-151		CD48	2.53276e-92	0.429798	0.68	0.489	8.98065e-88
NAMPT	0	-1.32225	0.279	0.521	0		FN1	3.35483e-279	1.9663	0.98	0.847	1.18955e-274		CLIC1	0	-0.749915	0.747	0.858	0		CALD1	0	0.964769	0.592	0.383	0		MT-CO3	8.2856e-155	-0.815447	0.969	0.986	2.93791e-150		RPS25	3.81077e-90	-0.465248	0.878	0.895	1.35122e-85
NDRG2	0	0.60898	0.592	0.279	0		MIF	2.83178e-275	-1.12273	0.79	0.877	1.00409e-270		COL4A1	0	-1.24833	0.653	0.803	0		CALM2	0	0.567741	0.906	0.834	0		GPX1	1.22677e-154	-0.91986	0.781	0.878	4.34987e-150		JUN	5.34978e-90	0.663194	0.937	0.881	1.89693e-85
NNMT	0	-1.50886	0.624	0.786	0		EBF1	4.96499e-269	0.736284	0.635	0.328	1.76049e-264		COL4A2	0	-1.01617	0.659	0.779	0		CCL3	0	2.06441	0.811	0.5	0		CYBA	6.5193e-151	-0.846199	0.617	0.781	2.31162e-146		DNAJA1	1.92819e-88	0.509597	0.644	0.487	6.83697e-84
NOTCH3	0	0.865168	0.8	0.468	0		SYNPO2	1.52262e-268	1.16962	0.659	0.376	5.3989e-264		COL6A2	0	-0.618605	0.381	0.625	0		CCL3L1	0	2.01846	0.621	0.366	0		MT-CO1	3.07934e-149	-0.805645	0.973	0.987	1.09187e-144		MT-ND1	9.78022e-87	-0.610428	0.89	0.946	3.46787e-82
NR2F2	0	0.949552	0.912	0.706	0		IFITM1	5.6871e-268	-1.00029	0.611	0.794	2.01653e-263		COPS9	0	-0.647575	0.567	0.744	0		CCL4	0	2.4286	0.699	0.265	0		TIMP1	4.91541e-149	-2.06953	0.943	0.996	1.7429e-144		JUNB	3.65096e-86	0.624416	0.827	0.734	1.29456e-81
PDCD5	0	-0.60512	0.565	0.558	0		TIMP2	6.43297e-267	0.801268	0.973	0.939	2.281e-262		COTL1	0	-0.908995	0.394	0.631	0		CCL4L2	0	2.2585	0.543	0.182	0		GAPDH	1.61785e-148	-0.837163	0.96	0.982	5.73656e-144		SARAF	7.44961e-83	-0.47382	0.593	0.713	2.64148e-78
PMEPA1	0	1.10913	0.801	0.506	0		DPYSL2	8.32773e-264	0.780398	0.8	0.575	2.95285e-259		COX7A2	0	-0.658725	0.667	0.794	0		CD300E	0	-1.24682	0.179	0.649	0		TYMP	8.66776e-146	-0.700149	0.323	0.576	3.07341e-141		HIST1H4C	1.40185e-81	-0.445826	0.365	0.577	4.97069e-77
PPP1R14A	0	0.489146	0.822	0.545	0		PLOD2	4.42963e-263	0.931179	0.756	0.462	1.57066e-258		DDX21	0	-0.878901	0.517	0.715	0		CD302	0	0.460937	0.615	0.409	0		FTH1	2.76811e-142	-0.944527	0.988	0.998	9.81518e-138		IGFBP4	6.74515e-80	-0.365896	0.309	0.507	2.39169e-75
RGS5	0	1.32549	0.674	0.382	0		FHL1	1.69227e-262	0.931218	0.777	0.489	6.00045e-258		DUSP23	0	-0.953691	0.593	0.755	0		CD4	0	0.685078	0.706	0.405	0		CNKSR3	2.29986e-138	-0.807985	0.531	0.704	8.15483e-134		RPL23A	2.79253e-79	0.455259	0.918	0.846	9.90176e-75
S100A8	0	-2.43456	0.066	0.603	0		CAV1	2.76194e-262	1.11898	0.888	0.669	9.7933e-258		EDF1	0	-0.669177	0.707	0.831	0		CD44	0	-0.749202	0.677	0.875	0		RPS25	2.52438e-136	-0.621271	0.926	0.945	8.95093e-132		EML4	1.74578e-75	-0.366849	0.35	0.511	6.19019e-71
S100A9	0	-2.50418	0.231	0.743	0		FBLN5	4.97911e-259	1.06012	0.793	0.599	1.76549e-254		EEF1B2	0	-0.940513	0.754	0.878	0		CD52	0	-1.33342	0.155	0.59	0		JUNB	5.38562e-136	-0.858677	0.689	0.845	1.90963e-131		LEPROTL1	6.82176e-71	-0.364034	0.39	0.511	2.41886e-66
SEC61B	0	-0.601201	0.753	0.677	0		MT-CYB	5.38173e-258	-0.830194	0.971	0.99	1.90825e-253		EIF1	0	-0.854479	0.907	0.957	0		CD55	0	-0.780033	0.553	0.774	0		AP2S1	1.07488e-135	-0.688441	0.601	0.732	3.81132e-131		RPS10	7.63133e-71	0.407611	0.741	0.588	2.70592e-66
SYNPO2	0	0.825643	0.872	0.603	0		DDX21	3.87855e-257	-0.985763	0.674	0.79	1.37526e-252		EIF2S2	0	-0.741186	0.624	0.762	0		CD59	0	0.524558	0.58	0.38	0		GRAMD1A	1.16547e-131	-0.541599	0.292	0.508	4.13253e-127		COL1A1	1.29861e-69	-0.565433	0.388	0.568	4.6046e-65
TINAGL1	0	0.514308	0.805	0.475	0		ASPN	5.0335e-256	0.991017	0.671	0.364	1.78478e-251		EIF3I	0	-0.739433	0.516	0.705	0		CD74	0	1.4536	0.988	0.933	0		MT-ND5	1.68376e-130	-0.791936	0.882	0.935	5.97028e-126		RPL36AL	1.01811e-68	-0.392079	0.745	0.808	3.61003e-64
VCAN	0	-1.15291	0.24	0.574	0		AMOTL2	2.62511e-248	0.596242	0.509	0.233	9.30811e-244		EIF3K	0	-0.646856	0.648	0.795	0		CD81	0	1.06424	0.891	0.655	0		MT2A	4.36628e-125	-1.53576	0.811	0.955	1.5482e-120		INTS6	1.14479e-65	0.459098	0.6	0.447	4.05921e-61
ZEB2	0	0.776251	0.811	0.554	0		RPS28	8.44995e-248	-0.883463	0.98	0.99	2.99618e-243		ELOB	0	-0.665409	0.715	0.837	0		CD83	0	1.41314	0.724	0.354	0		NEAT1	2.90653e-120	-0.971393	0.89	0.935	1.0306e-115		IER2	7.1668e-65	0.520624	0.812	0.685	2.5412e-60
AP002956.1	4.94065645841247e-324	0.293387	0.775	0.505	1.75185796702389e-319		MT-CO1	7.14727e-247	-0.832273	0.975	0.992	2.53428e-242		ENO1	0	-1.17696	0.696	0.841	0		CD84	0	0.523411	0.658	0.453	0		GSTO1	1.17406e-119	-0.736277	0.755	0.814	4.16298e-115		CD44	9.66735e-65	-0.402509	0.63	0.758	3.42785e-60
MT-RNR1	1.65474541180863e-317	-1.00861	0.956	0.968	5.86739628119103e-313		SPOCK1	1.69481e-245	1.10185	0.812	0.736	6.00946e-241		ETS2	0	-0.787232	0.574	0.739	0		CD93	0	-0.557623	0.66	0.803	0		NCOA7	1.53892e-118	-0.694785	0.438	0.626	5.4567e-114		DUSP1	1.61293e-64	0.613016	0.804	0.704	5.71912e-60
SOD2	1.89298781875844e-317	-2.43372	0.53	0.719	6.71215620775369e-313		PDLIM2	2.43289e-243	0.820503	0.828	0.655	8.62654e-239		FN1	0	1.62609	0.892	0.595	0		CHCHD10	0	0.501259	0.621	0.439	0		CCDC71L	3.36603e-118	-0.65483	0.365	0.566	1.19353e-113		CYBA	4.37919e-63	-0.538141	0.777	0.852	1.55277e-58
HIF1A	5.31273590352445e-314	-0.846394	0.45	0.587	1.8837898966717e-309		CCDC71L	9.54059e-242	-1.79897	0.464	0.655	3.3829e-237		GADD45GIP1	0	-0.617373	0.51	0.682	0		CITED2	0	0.736121	0.588	0.322	0		DEPP1	5.36035e-118	-1.04724	0.432	0.653	1.90067e-113		RPS16	1.09457e-61	-0.442879	0.938	0.945	3.88114e-57
NDUFA4L2	4.32406e-308	0.835909	0.629	0.347	1.53322e-303		CEBPD	7.30484e-241	-1.01878	0.885	0.931	2.59015e-236		GAPDH	0	-1.15355	0.91	0.972	0		CLEC2B	0	0.582895	0.669	0.446	0		RPS28	2.99045e-117	-0.587741	0.988	0.99	1.06035e-112		CD52	1.52252e-56	0.40908	0.835	0.716	5.39856e-52
MT2A	1.27635e-307	-2.80525	0.886	0.958	4.5257e-303		NFIA	3.72512e-236	0.723784	0.72	0.475	1.32085e-231		GRAMD1A	0	-0.566419	0.291	0.52	0		COLEC12	0	0.72765	0.529	0.221	0		SEMA3D	1.63708e-116	0.616829	0.637	0.445	5.80477e-112		CXCR4	4.20523e-56	-0.40013	0.667	0.786	1.49109e-51
AVPR1A	1.96861e-307	0.560716	0.508	0.233	6.98031e-303		IRS2	8.19441e-236	0.960503	0.752	0.621	2.90557e-231		GSTO1	0	-0.807351	0.56	0.743	0		CRTAP	0	0.505136	0.605	0.374	0		FUS	2.85222e-115	-0.541659	0.651	0.796	1.01134e-110		BTG2	4.6793e-56	0.459769	0.648	0.519	1.65919e-51
TPPP3	1.12465e-306	0.646774	0.556	0.278	3.9878e-302		MT-ND5	1.27903e-235	-0.877129	0.882	0.951	4.5352e-231		GSTP1	0	-0.665226	0.738	0.86	0		CSF1R	0	0.857184	0.846	0.597	0		EMCN	3.47147e-115	0.692895	0.75	0.584	1.23091e-110		STAT3	1.7773e-55	-0.33368	0.406	0.557	6.30194e-51
SELENOP	6.6248e-306	0.561846	0.661	0.385	2.34902e-301		CDKN1C	1.43281e-235	1.2362	0.714	0.427	5.08044e-231		H19	0	1.18445	0.561	0.198	0		CSF3R	0	-0.442684	0.305	0.511	0		PRELID1	1.36526e-114	-0.702978	0.715	0.783	4.84093e-110		MT-ND3	2.20441e-55	-0.570204	0.939	0.957	7.81641e-51
MEF2C	4.12532e-305	0.563274	0.681	0.401	1.46276e-300		MYADM	2.12522e-235	0.772859	0.843	0.653	7.53562e-231		HIF1A	0	-1.0372	0.543	0.721	0		CSTA	0	-0.59771	0.334	0.602	0		S100A4	1.8374e-113	-0.580438	0.454	0.702	6.51504e-109		SMAP2	7.87901e-55	-0.317578	0.372	0.526	2.79374e-50
ATP5MD	4.53339e-305	-0.482556	0.764	0.679	1.60745e-300		PPP1CB	1.54387e-228	0.657467	0.836	0.692	5.47424e-224		HLA-DRB5	0	-1.0947	0.496	0.559	0		CTSC	0	0.749664	0.854	0.674	0		S100A16	5.41558e-113	-0.646834	0.674	0.799	1.92026e-108		CD69	2.71796e-54	0.577582	0.723	0.647	9.63733e-50
YBX3	6.84271e-304	-0.544605	0.856	0.747	2.42629e-299		LUM	6.18482e-228	1.28878	0.97	0.879	2.19301e-223		HNRNPA1	0	-0.724711	0.71	0.822	0		CTSZ	0	0.824456	0.924	0.84	0		ARF5	1.69974e-112	-0.446956	0.342	0.551	6.02695e-108		SEC61B	3.36982e-54	-0.351972	0.459	0.582	1.19487e-49
SLIRP	2.06621e-302	-0.56811	0.562	0.561	7.32638e-298		IGFBP3	2.04258e-227	1.58988	0.765	0.495	7.24258e-223		HNRNPA2B1	0	-0.715806	0.806	0.87	0		CYFIP1	0	0.434974	0.595	0.405	0		F2RL3	4.13534e-112	-1.0425	0.355	0.556	1.46631e-107		SNHG29	4.0139e-54	-0.356157	0.556	0.682	1.42325e-49
LAPTM4A	1.74217e-301	0.562083	0.876	0.663	6.17739e-297		TNXB	6.2927e-223	1.08595	0.761	0.527	2.23127e-218		HNRNPAB	0	-0.680273	0.466	0.657	0		CYP1B1	0	-1.14003	0.186	0.51	0		RPS9	2.13978e-111	-0.61558	0.952	0.977	7.58722e-107		HSP90AB1	6.50609e-53	0.471285	0.847	0.788	2.30693e-48
NFIA	6.95028e-301	0.590875	0.662	0.397	2.46443e-296		HSPD1	3.20438e-222	-1.0998	0.766	0.827	1.13621e-217		HSP90AB1	0	-0.972594	0.872	0.93	0		DAB2	0	1.27368	0.848	0.48	0		CRIM1	3.24326e-111	0.616506	0.792	0.601	1.14999e-106		FXYD5	2.38769e-52	-0.348807	0.573	0.668	8.46628e-48
SNRPG	4.14908e-295	-0.554702	0.561	0.567	1.47118e-290		CD9	5.76308e-222	0.999113	0.761	0.538	2.04347e-217		HSP90B1	0	-1.18853	0.835	0.88	0		DNAJA1	0	0.539025	0.824	0.752	0		SELENOH	9.57012e-110	-0.534854	0.565	0.696	3.39337e-105		RPS28	4.78369e-52	-0.393557	0.942	0.962	1.6962e-47
RERG	1.05048e-293	0.476281	0.51	0.243	3.72479e-289		GSTO1	3.41873e-220	-1.18216	0.789	0.837	1.21221e-215		HSPA1B	0	1.108	0.643	0.439	0		DNAJB1	0	1.54437	0.804	0.488	0		TNXB	1.94642e-108	0.627305	0.832	0.723	6.90161e-104		YWHAB	9.6626e-52	-0.39063	0.689	0.767	3.42616e-47
SORBS3	7.1931e-293	0.531586	0.673	0.402	2.55053e-288		MAP1B	2.38285e-219	0.873365	0.867	0.678	8.44912e-215		HSPA5	0	-1.03885	0.672	0.791	0		DPYSL2	0	0.74043	0.726	0.457	0		HIF1A	4.59258e-107	-0.661891	0.497	0.621	1.62844e-102		ZFP36	1.00214e-51	0.413973	0.591	0.447	3.5534e-47
PPP1R12B	1.63308e-292	0.607884	0.637	0.366	5.79059e-288		CRIP2	2.94437e-219	0.793521	0.734	0.458	1.04402e-214		HSPA8	0	-0.881398	0.72	0.824	0		DRAM2	0	0.533994	0.526	0.267	0		GMFG	9.38094e-107	-0.602959	0.674	0.778	3.32629e-102		YME1L1	1.9263e-51	0.346321	0.53	0.406	6.83028e-47
HSPD1	1.94069e-291	-0.745346	0.701	0.645	6.8813e-287		LOX	6.91424e-217	1.00133	0.718	0.471	2.45165e-212		HSPD1	0	-1.07191	0.593	0.761	0		EFHD2	0	-0.612976	0.69	0.816	0		MT-ND4	4.43656e-105	-0.751621	0.971	0.987	1.57311e-100		RPS27	4.93992e-51	-0.384956	0.956	0.972	1.7516e-46
SLIT3	2.25003e-291	0.518393	0.722	0.453	7.97817e-287		SMIM14	2.44856e-215	0.74201	0.796	0.607	8.68212e-211		IFITM1	0	-0.958383	0.496	0.713	0		EGR1	0	0.883066	0.714	0.562	0		RAI14	5.94437e-105	-0.684119	0.695	0.787	2.10775e-100		COL3A1	2.09978e-50	-0.451287	0.441	0.572	7.44541e-46
SEC61G	7.40489e-290	-0.628223	0.697	0.649	2.62563e-285		IFI27	2.06493e-214	1.21524	0.807	0.58	7.32181e-210		IGFBP6	0	-0.785537	0.279	0.527	0		EIF2AK2	0	0.486578	0.65	0.457	0		KRTCAP2	1.54023e-104	-0.472728	0.587	0.718	5.46136e-100		RPL13A	5.73294e-50	0.36527	0.947	0.945	2.03279e-45
MT-ND3	1.60932e-289	-0.920054	0.96	0.968	5.70632e-285		H19	1.35061e-213	1.34813	0.803	0.571	4.78899e-209		KRTCAP2	0	-0.689112	0.424	0.673	0		EIF4A2	0	0.769055	0.792	0.551	0		SPSB1	1.75421e-104	-0.549441	0.329	0.529	6.22006e-100		JUND	6.54056e-50	0.39021	0.905	0.849	2.31915e-45
GSTO1	6.97828e-288	-0.774769	0.602	0.607	2.47436e-283		F2R	3.15474e-213	0.86485	0.691	0.438	1.11861e-208		LAPTM4B	0	-0.778314	0.384	0.607	0		EPS15	0	0.453144	0.568	0.345	0		SUB1	4.11234e-104	-0.557968	0.73	0.761	1.45815e-99		MT-CO1	1.00883e-49	-0.461289	0.984	0.981	3.5771e-45
EPHX1	1.18656e-284	0.680655	0.586	0.327	4.20729e-280		GAS1	3.46033e-213	0.961029	0.648	0.383	1.22696e-208		LDHA	0	-0.82058	0.811	0.898	0		EPS8	0	0.747469	0.538	0.216	0		DCN	3.11875e-102	-0.619272	0.382	0.612	1.10585e-97		CRIP1	1.23544e-49	-0.271178	0.37	0.534	4.38061e-45
HCFC1R1	1.3388e-283	0.585503	0.602	0.338	4.74711e-279		TCF4	2.66046e-211	0.705391	0.822	0.681	9.43347e-207		LDHB	0	-0.644141	0.469	0.669	0		ETS2	0	-0.585123	0.608	0.754	0		LGALS1	3.58758e-102	-0.792165	0.943	0.987	1.27208e-97		SLA	1.7812e-49	-0.425857	0.366	0.502	6.31578e-45
HSPE1	9.35685e-283	-0.557107	0.672	0.595	3.31775e-278		PLS3	2.72916e-211	0.616979	0.709	0.463	9.67705e-207		LGALS1	0	-1.09267	0.751	0.907	0		F13A1	0	1.28237	0.767	0.428	0		SAT1	1.03687e-101	-0.888648	0.605	0.757	3.67654e-97		NDUFS5	1.86121e-49	-0.308521	0.548	0.662	6.59946e-45
LHFPL6	2.86955e-279	0.557188	0.769	0.517	1.01748e-274		MXRA7	3.30701e-211	0.727814	0.859	0.757	1.1726e-206		LITAF	0	-0.926532	0.342	0.58	0		FBP1	0	-1.45416	0.307	0.588	0		SLC25A37	8.51764e-101	-0.647429	0.423	0.583	3.02019e-96		RPL8	6.19849e-49	-0.367538	0.935	0.957	2.19786e-44
OAZ2	4.91358e-279	0.633805	0.616	0.368	1.74226e-274		DSTN	4.86919e-211	0.749779	0.962	0.924	1.72652e-206		MIF	0	-1.31533	0.457	0.773	0		FCGR1A	0	0.511675	0.602	0.428	0		ERICH1	9.7874e-101	-0.45687	0.532	0.708	3.47042e-96		RPL27A	2.116e-48	0.357223	0.917	0.868	7.5029e-44
RBMS3	5.37735e-277	0.501408	0.544	0.284	1.9067e-272		PRMT1	2.32699e-206	-0.766628	0.653	0.76	8.25105e-202		MRPL52	0	-0.63898	0.411	0.602	0		FCGR3A	0	0.710839	0.841	0.628	0		NTN4	2.30358e-100	0.680874	0.575	0.369	8.16804e-96		CCL5	2.43741e-48	0.566766	0.697	0.603	8.64259e-44
ARHGAP29	2.17054e-276	0.584749	0.573	0.319	7.6963e-272		NR2F2	3.54201e-205	0.863938	0.867	0.783	1.25593e-200		MT-ATP6	0	-0.805635	0.92	0.972	0		FCGRT	0	0.792316	0.902	0.796	0		RPL36	8.84497e-100	-0.572696	0.972	0.983	3.13625e-95		SPOCK2	3.0574e-47	-0.319878	0.421	0.538	1.08409e-42
EEF1B2	2.59859e-275	-0.529216	0.828	0.748	9.21409e-271		NEGR1	2.55241e-203	0.827489	0.594	0.369	9.05035e-199		MT-CO1	0	-0.870048	0.923	0.978	0		FCN1	0	-1.39586	0.217	0.725	0		S100A11	1.96449e-98	-0.756926	0.919	0.956	6.96568e-94		MGP	5.11883e-47	-0.842276	0.566	0.626	1.81503e-42
MRGPRF	1.05142e-274	0.508515	0.669	0.403	3.72814e-270		SMOC2	3.30946e-203	0.888704	0.621	0.365	1.17347e-198		MT-CO3	0	-0.955764	0.917	0.978	0		FGR	0	-0.751766	0.241	0.61	0		RPL28	1.01972e-97	-0.558663	0.985	0.995	3.61571e-93		HLA-C	1.01394e-46	-0.363253	0.929	0.959	3.59523e-42
POLR2L	3.32024e-274	-0.649869	0.734	0.696	1.17729e-269		FILIP1L	8.86529e-203	0.929401	0.638	0.359	3.14345e-198		MT-CYB	0	-0.864545	0.912	0.968	0		FLNA	0	-0.637048	0.561	0.774	0		FN1	1.87008e-97	1.48129	0.975	0.873	6.63094e-93		RPS19	3.37493e-46	-0.384648	0.958	0.976	1.19668e-41
NEURL1B	1.23346e-273	0.531991	0.528	0.267	4.3736e-269		SH3D19	1.43917e-202	0.597405	0.664	0.398	5.103e-198		MT-ND1	0	-1.48929	0.846	0.924	0		FN1	0	2.55737	0.757	0.278	0		IGFBP5	7.16168e-97	-0.591154	0.466	0.696	2.53939e-92		FYB1	3.44145e-46	0.320335	0.739	0.609	1.22027e-41
PPIB	2.9253e-273	-0.559378	0.844	0.758	1.03725e-268		HTRA1	2.81235e-201	0.800795	0.864	0.724	9.97203e-197		MT-ND2	0	-0.916501	0.837	0.878	0		FOLR2	0	1.60077	0.759	0.275	0		MTUS1	1.1632e-96	-0.594059	0.799	0.865	4.12447e-92		PABPC1	4.47862e-46	-0.406333	0.765	0.731	1.58803e-41
GUCY1A1	2.41878e-271	0.47919	0.539	0.277	8.57651e-267		MAF	9.42401e-201	0.806733	0.699	0.474	3.34156e-196		MT-ND3	0	-0.998771	0.908	0.967	0		FOSB	0	0.945392	0.865	0.743	0		LAMB1	3.7695e-96	-0.596124	0.434	0.588	1.33659e-91		ZFP36L1	6.9751e-46	0.377067	0.693	0.545	2.47323e-41
UQCRQ	5.00177e-270	-0.433657	0.732	0.648	1.77353e-265		IFIT3	5.01375e-200	0.841717	0.58	0.303	1.77777e-195		MT-ND4	0	-1.07713	0.913	0.961	0		FOSL2	0	-0.476648	0.355	0.554	0		NDUFS5	2.40173e-95	-0.501036	0.77	0.84	8.51604e-91		GCC2	1.49994e-43	-0.299657	0.482	0.589	5.31849e-39
PDIA6	7.52136e-268	-0.642345	0.677	0.637	2.66692e-263		CAV2	1.14419e-199	0.62562	0.666	0.431	4.05706e-195		MT-ND4L	0	-1.03155	0.588	0.744	0		FOXN3	0	0.377274	0.543	0.346	0		HLA-C	2.87836e-95	-0.547661	0.922	0.967	1.02061e-90		UBB	4.89006e-43	0.367537	0.817	0.743	1.73392e-38
PA2G4	2.06375e-267	-0.403123	0.67	0.588	7.31764e-263		ITGBL1	2.77008e-199	1.31621	0.628	0.417	9.82216e-195		MT-ND5	0	-1.17915	0.799	0.884	0		FOXP1	0	0.446752	0.566	0.362	0		SH3BGRL3	4.4996e-95	-0.626321	0.872	0.928	1.59547e-90		SLC2A3	1.10758e-42	0.3566	0.612	0.482	3.92727e-38
ATP5ME	1.39657e-265	-0.421391	0.779	0.693	4.95195e-261		UBL3	3.23717e-199	0.584277	0.691	0.481	1.14784e-194		MT-RNR1	0	-1.34147	0.895	0.966	0		FPR1	0	-1.18514	0.535	0.832	0		GSDMD	6.10715e-93	-0.462296	0.423	0.575	2.16547e-88		TSC22D3	2.56018e-42	-0.35149	0.719	0.815	9.0779e-38
JUND	1.7748e-264	0.693404	0.894	0.735	6.29308e-260		ISG15	3.20949e-198	1.08825	0.842	0.623	1.13802e-193		MT-RNR2	0	-1.30676	0.967	0.996	0		FPR3	0	0.716311	0.676	0.297	0		SVIL	8.32239e-93	-0.574582	0.425	0.556	2.95095e-88		MT-CO3	4.31201e-42	-0.441111	0.975	0.971	1.52895e-37
TCF4	2.03713e-264	0.59331	0.728	0.49	7.22324e-260		CCN2	5.21391e-197	1.27556	0.905	0.73	1.84875e-192		MT2A	0	-1.74717	0.764	0.952	0		FRMD4B	0	0.770721	0.7	0.351	0		RPL37	9.86381e-93	-0.517285	0.979	0.989	3.49751e-88		GMFG	1.13446e-41	-0.314386	0.563	0.633	4.02257e-37
CHCHD2	5.31991e-264	-0.357557	0.82	0.71	1.88634e-259		TOP1	8.84498e-194	-0.774584	0.685	0.776	3.13625e-189		MTATP6P1	0	-1.41604	0.602	0.83	0		FTH1	0	-0.867607	0.995	0.999	0		VMP1	1.32712e-92	-0.531004	0.427	0.581	4.70571e-88		SERF2	1.57612e-41	-0.370415	0.881	0.923	5.5886e-37
ROMO1	8.61577e-264	-0.487741	0.584	0.581	3.05498e-259		CD99	1.61008e-193	0.782677	0.937	0.892	5.70901e-189		MYDGF	0	-0.655752	0.486	0.667	0		G0S2	0	-1.678	0.152	0.584	0		RALGAPA2	1.05543e-91	-0.459924	0.333	0.5	3.74233e-87		RPL36	1.90038e-41	-0.331908	0.937	0.955	6.73837e-37
CCND1	2.87937e-263	0.922278	0.514	0.269	1.02097e-258		JAG1	1.03993e-192	0.666081	0.521	0.274	3.68739e-188		NAMPT	0	-0.841965	0.343	0.623	0		GAA	0	0.520801	0.609	0.36	0		CTHRC1	2.68469e-91	-0.719394	0.33	0.504	9.51936e-87		IGFBP7	6.77972e-40	-0.45862	0.69	0.757	2.40395e-35
DDX21	3.21049e-263	-0.72243	0.527	0.603	1.13838e-258		PCBP2	3.40183e-191	0.558733	0.871	0.773	1.20622e-186		NANS	0	-0.592274	0.361	0.579	0		GADD45B	0	1.1689	0.826	0.642	0		NT5E	5.18591e-91	0.524706	0.641	0.477	1.83882e-86		RPL3	2.45134e-38	-0.332855	0.932	0.962	8.69195e-34
RPS26	2.34863e-262	-0.394893	0.849	0.731	8.32776e-258		PALLD	1.37188e-189	0.955285	0.85	0.685	4.86442e-185		NCL	0	-0.8466	0.692	0.823	0		GAPDH	0	-0.629448	0.954	0.98	0		RPLP1	5.34301e-91	-0.539303	0.994	0.996	1.89453e-86		RPS21	2.30475e-37	-0.334865	0.918	0.939	8.17219e-33
PSMA7	4.32135e-261	-0.419225	0.814	0.724	1.53227e-256		MT-ND4	3.15029e-189	-0.733592	0.969	0.987	1.11703e-184		NDUFB1	0	-0.612886	0.516	0.702	0		GAS6	0	0.702111	0.531	0.195	0		RPL36AL	1.25131e-90	-0.492904	0.835	0.872	4.43689e-86		NFKBIA	1.11802e-36	0.504083	0.689	0.589	3.96427e-32
ID4	1.71422e-258	0.654713	0.664	0.409	6.07827e-254		SCPEP1	2.96983e-188	0.586459	0.594	0.381	1.05304e-183		NDUFB2	0	-0.716796	0.668	0.798	0		GGTA1P	0	1.1993	0.609	0.136	0		CTSB	3.57557e-90	-0.635463	0.681	0.791	1.26783e-85		LDHA	1.477e-36	-0.333379	0.601	0.716	5.23714e-32
TIMP1	2.13322e-258	-2.15421	0.905	0.979	7.56396e-254		GPNMB	4.96626e-188	0.767981	0.766	0.587	1.76094e-183		NDUFS5	0	-0.644067	0.685	0.821	0		GLIPR2	0	-0.572514	0.364	0.63	0		PXDN	1.18057e-89	-0.759043	0.424	0.554	4.18607e-85		TMEM258	1.73248e-36	-0.250553	0.454	0.573	6.14301e-32
NDUFS5	1.64049e-257	-0.387611	0.816	0.721	5.81685e-253		CDC42EP3	2.718e-187	0.686029	0.579	0.326	9.63748e-183		NHP2	0	-0.703593	0.464	0.668	0		GNAS	0	0.727834	0.928	0.833	0		SPP1	2.09146e-89	0.674478	0.614	0.396	7.4159e-85		MT-ND5	2.47788e-36	-0.431353	0.766	0.816	8.78607e-32
COX7B	9.19834e-257	-0.352348	0.717	0.617	3.26155e-252		SH3BGRL	7.60611e-187	0.587231	0.754	0.569	2.69697e-182		NME1	0	-0.916736	0.348	0.6	0		GPCPD1	0	-0.528916	0.352	0.577	0		MT-ATP6	7.96795e-89	-0.679608	0.966	0.987	2.82527e-84		SRGN	2.49538e-36	-0.752223	0.784	0.841	8.84813e-32
MT-RNR2	2.431e-256	-0.841626	0.991	0.997	8.61984e-252		ADD3	1.12576e-185	0.66763	0.718	0.509	3.9917e-181		NNMT	0	-1.12401	0.699	0.882	0		GPNMB	0	1.19709	0.638	0.308	0		NUDT16	2.66472e-88	-0.423744	0.333	0.509	9.44857e-84		PTPRC	5.6577e-36	-0.289874	0.861	0.884	2.00611e-31
COX7C	2.66227e-256	-0.303806	0.841	0.722	9.43986e-252		EFEMP1	1.35851e-185	0.987289	0.75	0.524	4.817e-181		NPM1	0	-0.883807	0.722	0.847	0		GPR34	0	0.986095	0.641	0.236	0		RAB13	3.1758e-88	-0.527942	0.611	0.7	1.12607e-83		S100A6	7.42142e-36	-0.392576	0.911	0.951	2.63149e-31
ATP5MC1	1.48372e-252	-0.449662	0.618	0.566	5.26097e-248		CAMK2N1	1.82658e-185	0.801378	0.797	0.639	6.4767e-181		P4HB	0	-0.737145	0.616	0.751	0		GRN	0	0.801863	0.938	0.878	0		PPIB	1.82234e-86	-0.576097	0.8	0.858	6.46167e-82		RPS23	3.71425e-35	-0.324424	0.935	0.957	1.317e-30
SH3BGRL	3.13632e-252	0.53248	0.741	0.505	1.11208e-247		LAPTM4A	1.36938e-184	0.554902	0.935	0.906	4.85554e-180		PABPC1	0	-0.760825	0.735	0.814	0		GSN	0	0.596092	0.74	0.49	0		AGTRAP	1.9177e-86	-0.474055	0.48	0.619	6.79978e-82		PGK1	7.47754e-35	-0.332055	0.455	0.551	2.65139e-30
P4HB	8.75527e-251	-0.60806	0.72	0.678	3.10444e-246		SDC2	2.30211e-182	0.791986	0.848	0.674	8.16283e-178		PARK7	0	-0.646377	0.615	0.783	0		GSTO1	0	-0.713897	0.664	0.83	0		VGLL4	2.33824e-86	-0.478464	0.418	0.563	8.29092e-82		PPP1R15A	1.33995e-33	0.325102	0.654	0.546	4.75118e-29
TMEM258	7.59265e-250	-0.431482	0.684	0.632	2.6922e-245		HOXA10	2.4177e-181	0.70786	0.617	0.412	8.57268e-177		PDCD5	0	-0.749388	0.444	0.666	0		GYPC	0	1.01596	0.645	0.36	0		RPS19	1.33429e-85	-0.551725	0.982	0.992	4.73114e-81		SMCHD1	2.38936e-33	-0.26703	0.475	0.563	8.47219e-29
MRPL52	1.37813e-249	-0.496022	0.464	0.5	4.88656e-245		FKBP9	4.54795e-181	0.55653	0.575	0.35	1.61261e-176		PDIA3	0	-0.771987	0.723	0.814	0		H19	0	1.34678	0.502	0.106	0		FRMD6	1.95188e-85	0.47695	0.667	0.492	6.92097e-81		MYL6	8.76601e-33	-0.323164	0.893	0.939	3.10825e-28
COL14A1	7.12455e-247	0.499526	0.732	0.486	2.52622e-242		COPZ2	9.61712e-181	0.704327	0.744	0.519	3.41004e-176		PDIA6	0	-0.794855	0.67	0.787	0		HBEGF	0	-1.15073	0.447	0.739	0		FABP4	4.31533e-85	1.12838	0.684	0.516	1.53013e-80		ALOX5AP	1.01735e-32	-0.433238	0.451	0.541	3.60733e-28
PRDX6	8.54395e-247	-0.438081	0.705	0.623	3.02951e-242		CAVIN1	1.88206e-180	0.68359	0.927	0.86	6.67341e-176		PDLIM1	0	-1.15915	0.739	0.869	0		HEXA	0	0.430038	0.59	0.366	0		C9orf16	4.92149e-85	-0.454564	0.54	0.664	1.74506e-80		ZFP36L2	1.04156e-32	-0.320117	0.833	0.872	3.69318e-28
HES4	5.31821e-246	0.26737	0.66	0.417	1.88573e-241		MITF	1.66003e-179	0.594952	0.528	0.28	5.88612e-175		PHB	0	-0.681116	0.45	0.644	0		HIF1A	0	-0.905083	0.593	0.797	0		NFKBIA	7.63904e-85	-0.736469	0.64	0.757	2.70865e-80		MT-CYB	1.33697e-32	-0.412678	0.938	0.953	4.74063e-28
PDIA3	1.66951e-245	-0.510007	0.73	0.683	5.91975e-241		LPP	2.99046e-179	0.807313	0.881	0.785	1.06036e-174		PKM	0	-0.809914	0.646	0.78	0		HLA-A	0	0.516804	0.968	0.967	0		RBP1	2.64495e-84	-0.719833	0.678	0.794	9.37846e-80		RPL13	2.60465e-32	-0.285719	0.975	0.992	9.23557e-28
UBL5	1.12557e-241	-0.379442	0.774	0.689	3.99106e-237		VKORC1	3.35524e-178	0.782347	0.885	0.805	1.1897e-173		PLEKHO1	0	-0.760458	0.236	0.5	0		HLA-DMA	0	0.935422	0.863	0.6	0		TGM2	1.81944e-83	-0.574616	0.564	0.755	6.45139e-79		CD63	3.90159e-32	-0.31802	0.673	0.779	1.38342e-27
PCYOX1	2.62981e-241	0.466914	0.563	0.32	9.32479e-237		NFIX	4.79955e-178	0.60342	0.768	0.553	1.70182e-173		PNP	0	-1.21747	0.311	0.631	0		HLA-DMB	0	0.993208	0.753	0.4	0		CST3	1.90343e-82	-0.523405	0.956	0.982	6.74918e-78		PPIB	3.96846e-32	-0.279746	0.594	0.689	1.40714e-27
ARHGDIB	4.26507e-240	0.70454	0.575	0.347	1.51231e-235		PRSS23	8.16564e-178	0.861084	0.914	0.765	2.89537e-173		POLR2L	0	-0.738094	0.705	0.829	0		HLA-DPA1	0	1.35624	0.946	0.778	0		MT-ND3	1.19117e-80	-0.689137	0.963	0.982	4.22365e-76		RPS4X	5.32985e-32	-0.308217	0.952	0.967	1.88986e-27
TIMP3	5.17123e-240	0.705924	0.953	0.817	1.83362e-235		RERG	9.36454e-178	0.591416	0.501	0.262	3.32048e-173		POMP	0	-0.78282	0.732	0.822	0		HLA-DPB1	0	1.1245	0.927	0.717	0		S1PR1	1.78349e-80	0.425342	0.701	0.541	6.3239e-76		RPS9	6.32067e-32	-0.32073	0.918	0.945	2.24118e-27
HM13	1.23654e-238	-0.471819	0.483	0.527	4.38451e-234		CD109	8.78049e-177	0.51428	0.535	0.288	3.11338e-172		PPDPF	0	-0.655053	0.523	0.72	0		HLA-DQA1	0	1.40962	0.785	0.374	0		AC011462.1	2.71642e-80	-0.498998	0.471	0.606	9.63189e-76		RPL6	1.40284e-31	-0.294573	0.906	0.924	4.9742e-27
GSTP1	2.38782e-238	-0.409805	0.857	0.763	8.46674e-234		PAM	1.76387e-176	0.663135	0.701	0.556	6.25433e-172		PPIB	0	-1.03794	0.745	0.871	0		HLA-DQB1	0	1.01705	0.826	0.482	0		BAX	3.94346e-80	-0.457705	0.419	0.585	1.39827e-75		HSPE1	2.10765e-31	0.274678	0.587	0.491	7.4733e-27
ITM2B	1.05108e-237	0.464104	0.947	0.794	3.72692e-233		TGFBR1	6.49479e-175	0.669879	0.581	0.351	2.30292e-170		PRDX1	0	-0.831819	0.793	0.87	0		HLA-DRA	0	1.17315	0.982	0.942	0		AC010618.1	4.05183e-80	-0.437398	0.493	0.643	1.4367e-75		CIB1	2.52123e-31	-0.251642	0.526	0.602	8.93978e-27
MYDGF	2.95709e-237	-0.578673	0.535	0.55	1.04852e-232		SVEP1	1.49793e-174	0.769874	0.515	0.301	5.31136e-170		PRELID1	0	-0.719539	0.503	0.697	0		HLA-DRB1	0	1.12103	0.947	0.844	0		XIST	4.55385e-80	-0.48215	0.638	0.802	1.61471e-75		C1QB	2.594e-31	0.655891	0.553	0.431	9.19781e-27
ATP6V0B	9.28039e-237	-0.430307	0.562	0.56	3.29064e-232		TCF7L2	3.67955e-174	0.611761	0.666	0.431	1.30469e-169		PSMA7	0	-0.819306	0.748	0.863	0		HLA-DRB6	0	0.884063	0.821	0.501	0		TNIP2	4.63986e-80	-0.424717	0.414	0.566	1.6452e-75		RPS20	2.72046e-31	0.304324	0.887	0.851	9.64619e-27
AHNAK	1.96753e-236	0.582161	0.84	0.642	6.97647e-232		MORF4L2	1.58933e-173	0.610887	0.912	0.849	5.63544e-169		PSMB1	0	-0.686831	0.6	0.761	0		HLA-E	0	0.556472	0.948	0.91	0		EEF1D	1.70148e-78	-0.46429	0.859	0.897	6.0331e-74		HSPA8	3.09554e-31	0.305061	0.811	0.732	1.09762e-26
RAN	2.04367e-236	-0.453052	0.725	0.651	7.24646e-232		VIM	3.64841e-173	0.716637	0.997	0.991	1.29365e-168		PSMB3	0	-0.651491	0.559	0.733	0		HNMT	0	0.513884	0.698	0.49	0		BST2	4.60054e-78	-0.626376	0.504	0.667	1.63126e-73		COL1A2	8.13178e-30	-0.350538	0.435	0.537	2.88337e-25
CRIP2	1.20195e-235	0.556643	0.716	0.48	4.26188e-231		GYPC	3.98827e-173	-0.798078	0.744	0.802	1.41416e-168		PSMB6	0	-0.626857	0.496	0.681	0		HSP90AA1	0	1.10517	0.982	0.958	0		RPL8	4.69037e-78	-0.512448	0.976	0.988	1.66311e-73		FAU	1.01737e-29	-0.256677	0.933	0.938	3.60739e-25
PTK2	5.0656e-235	0.488413	0.628	0.388	1.79616e-230		DES	1.55103e-171	0.956472	0.545	0.289	5.49963e-167		PSMD8	0	-0.651227	0.494	0.7	0		HSP90AB1	0	0.663049	0.935	0.864	0		EMILIN1	5.65899e-78	-0.444909	0.371	0.508	2.00657e-73		XAF1	1.59115e-29	0.270189	0.57	0.453	5.64191e-25
SSR3	9.77239e-235	-0.594361	0.68	0.631	3.46509e-230		COL3A1	1.67971e-171	1.039	0.979	0.922	5.9559e-167		RAB13	0	-0.753893	0.589	0.742	0		HSPA1A	0	2.00612	0.934	0.703	0		ARPC2	8.70809e-78	-0.553123	0.817	0.868	3.08771e-73		IFI6	5.71248e-29	0.300527	0.57	0.451	2.02553e-24
PRDX1	1.72533e-234	-0.354689	0.835	0.726	6.11768e-230		RPS21	5.86596e-171	-0.692775	0.96	0.972	2.07995e-166		RACK1	0	-0.720381	0.865	0.945	0		HSPA1B	0	1.77244	0.85	0.415	0		H3F3B	9.51874e-78	-0.45599	0.945	0.951	3.37516e-73		ISG20	6.16917e-29	-0.267563	0.47	0.572	2.18747e-24
CIAO2B	3.32767e-234	-0.294457	0.607	0.541	1.17993e-229		MBNL1	1.63183e-170	0.565069	0.846	0.702	5.78613e-166		RAI14	0	-0.822709	0.577	0.719	0		HSPB1	0	1.29913	0.851	0.553	0		PIM3	1.13836e-77	-0.581087	0.598	0.719	4.03639e-73		RPL26	3.53847e-28	0.266554	0.92	0.878	1.25467e-23
RPS25	4.68105e-234	-0.425638	0.887	0.807	1.65981e-229		RBMS3	2.89939e-170	0.544124	0.547	0.331	1.02806e-165		RALGAPA2	0	-0.748598	0.374	0.58	0		HSPE1	0	0.637354	0.75	0.554	0		HNRNPA0	1.23701e-77	-0.402559	0.495	0.623	4.38621e-73		CTSB	8.22007e-28	-0.448617	0.434	0.552	2.91467e-23
SPP1	6.06206e-233	0.571845	0.528	0.286	2.14949e-228		PPIC	1.04219e-169	0.791233	0.865	0.727	3.69538e-165		RAN	0	-0.920316	0.611	0.787	0		HSPH1	0	0.820098	0.684	0.397	0		COL6A2	3.04901e-77	-0.43792	0.614	0.793	1.08112e-72		AC020916.1	1.0788e-27	0.318077	0.57	0.464	3.82522e-23
NME1	7.87958e-233	-0.705154	0.444	0.502	2.79394e-228		DNAJB1	1.12241e-168	0.796283	0.673	0.434	3.97984e-164		RBP5	0	-0.764153	0.42	0.581	0		ID2	0	0.779347	0.688	0.484	0		TMEM255B	4.04595e-77	-0.466594	0.484	0.596	1.43461e-72		SSR4	1.54151e-27	-0.264156	0.64	0.733	5.4659e-23
LDHA	7.81577e-232	-0.647208	0.863	0.789	2.77132e-227		HSP90AB1	1.55736e-168	-0.769195	0.947	0.956	5.52207e-164		ROMO1	0	-0.618432	0.523	0.692	0		IER2	0	0.707746	0.853	0.851	0		CEBPB	5.55328e-77	-0.514562	0.431	0.584	1.96908e-72		GZMA	1.66873e-27	0.261322	0.582	0.46	5.91697e-23
COPE	2.46027e-231	-0.413785	0.609	0.583	8.72363e-227		PDLIM5	1.69501e-168	0.584478	0.651	0.419	6.01017e-164		RPL12	0	-0.729016	0.92	0.975	0		IER3	0	0.711654	0.847	0.832	0		MT-ND4L	6.01569e-77	-0.556614	0.582	0.693	2.13304e-72		IRF1	2.48718e-27	0.259302	0.642	0.552	8.81905e-23
PRELID1	4.36547e-230	-0.44514	0.608	0.578	1.54791e-225		MXRA8	4.58237e-168	0.602386	0.804	0.617	1.62482e-163		RPL13	0	-0.69482	0.971	0.995	0		IER5	0	0.736904	0.687	0.515	0		RPLP0	1.66025e-76	-0.507096	0.914	0.943	5.8869e-72		GAPDH	6.02559e-26	-0.36903	0.888	0.928	2.13655e-21
EHD2	5.83124e-230	0.497336	0.731	0.507	2.06764e-225		RAB23	1.09669e-167	0.505421	0.588	0.336	3.88866e-163		RPL14	0	-0.764609	0.871	0.94	0		IER5L	0	0.633072	0.585	0.325	0		ETS2	1.69787e-76	-0.463234	0.528	0.681	6.02031e-72		EEF1B2	9.73503e-26	-0.277078	0.769	0.795	3.45185e-21
PSMD8	5.83526e-230	-0.396413	0.709	0.632	2.06907e-225		GUCY1A2	2.64357e-166	0.74948	0.524	0.315	9.37356e-162		RPL18	0	-0.736391	0.905	0.96	0		IFI16	0	0.511508	0.85	0.746	0		MPP7	2.76076e-76	0.490115	0.636	0.481	9.7891e-72		MT-ND4	1.94447e-25	-0.371168	0.946	0.953	6.89469e-21
ELOB	7.56633e-230	-0.294085	0.823	0.712	2.68287e-225		ITGB5	8.06091e-166	0.655046	0.793	0.659	2.85824e-161		RPL18A	0	-0.88657	0.902	0.962	0		IFI27	0	1.29739	0.591	0.335	0		EEF1B2	2.84365e-76	-0.558746	0.813	0.862	1.0083e-71		CST3	5.81354e-25	-0.431826	0.596	0.698	2.06137e-20
PHB	1.74751e-228	-0.439195	0.506	0.516	6.19633e-224		B2M	1.90593e-165	0.684214	0.996	0.995	6.75805e-161		RPL19	0	-0.771821	0.926	0.975	0		IFI44L	0	1.05913	0.753	0.438	0		NDUFB1	3.46768e-76	-0.405942	0.615	0.695	1.22957e-71		RPL10	2.02479e-24	-0.260115	0.974	0.985	7.17951e-20
MAP1B	2.18441e-228	0.343248	0.835	0.621	7.74549e-224		HSPA2	3.77639e-165	0.676497	0.616	0.369	1.33903e-160		RPL21	0	-0.826792	0.881	0.949	0		IFI6	0	0.731288	0.856	0.692	0		SERF2	5.47281e-76	-0.458671	0.962	0.976	1.94055e-71		TPM4	4.00226e-24	-0.280871	0.487	0.581	1.41912e-19
NFIB	8.16844e-228	0.455104	0.592	0.348	2.89636e-223		GASK1B	4.96886e-165	0.598299	0.631	0.446	1.76186e-160		RPL22L1	0	-0.848965	0.385	0.582	0		IFIT2	0	0.807427	0.508	0.245	0		RPS3	1.07419e-75	-0.5495	0.968	0.977	3.80886e-71		C1QA	1.30699e-23	0.5995	0.551	0.447	4.63433e-19
SSR2	1.29785e-227	-0.385667	0.708	0.629	4.60193e-223		HLA-A	1.56719e-164	0.763605	0.953	0.929	5.55696e-160		RPL27	0	-0.728439	0.847	0.906	0		IFIT3	0	0.766459	0.555	0.334	0		COX6B1	1.6089e-75	-0.419274	0.789	0.842	5.70485e-71		S100A10	2.69918e-23	-0.266443	0.799	0.874	9.57075e-19
LMOD1	4.47621e-227	0.437782	0.72	0.483	1.58717e-222		NUCKS1	1.80859e-164	0.543327	0.919	0.867	6.4129e-160		RPL28	0	-0.807829	0.955	0.989	0		IL1B	0	-0.521236	0.387	0.623	0		IFITM3	2.42263e-75	-0.526297	0.989	0.996	8.59015e-71		TPT1	3.02429e-23	-0.277974	0.986	0.989	1.07235e-18
EIF3E	9.76176e-227	0.493992	0.785	0.579	3.46132e-222		KDELR3	2.39418e-164	0.565469	0.58	0.333	8.48927e-160		RPL29	0	-0.747747	0.907	0.959	0		IQGAP2	0	0.542131	0.63	0.432	0		ACKR3	2.81847e-75	-0.585039	0.338	0.511	9.99374e-71		S100A11	5.28372e-23	-0.376215	0.82	0.875	1.8735e-18
AOC3	1.06486e-226	0.440079	0.576	0.333	3.77578e-222		AP3S1	3.21132e-164	0.515081	0.729	0.547	1.13867e-159		RPL32	0	-0.772422	0.942	0.984	0		IRAK3	0	-0.469748	0.295	0.534	0		C4orf48	8.51913e-75	-0.440446	0.574	0.68	3.02071e-70		IFI27	1.11756e-22	0.368565	0.513	0.421	3.96263e-18
TIMM8B	1.10854e-226	-0.466114	0.49	0.512	3.93066e-222		EEF1B2	4.66202e-164	-0.730484	0.889	0.918	1.65306e-159		RPL35	0	-0.819199	0.896	0.95	0		ITM2B	0	0.915462	0.974	0.93	0		HMGB1	2.37955e-74	-0.428284	0.903	0.911	8.43742e-70		ID2	2.6404e-22	0.283335	0.559	0.474	9.36235e-18
SELENOM	6.25143e-226	-0.384649	0.864	0.749	2.21663e-221		FTH1	8.17364e-163	-1.35846	0.994	0.999	2.89821e-158		RPL36	0	-0.86109	0.927	0.977	0		ITPR2	0	0.458191	0.611	0.408	0		RPS21	3.76756e-74	-0.492035	0.948	0.968	1.3359e-69		AHNAK	7.13978e-22	0.258843	0.674	0.585	2.53162e-17
ATP5PD	1.5223e-225	-0.296193	0.684	0.598	5.39776e-221		TKT	2.72198e-160	-0.597165	0.622	0.729	9.6516e-156		RPL36AL	0	-0.767733	0.723	0.849	0		JUN	0	1.26679	0.938	0.873	0		EDF1	5.14981e-74	-0.447392	0.831	0.881	1.82602e-69		IFITM3	9.54061e-21	-0.2727	0.705	0.787	3.38291e-16
RPL36AL	3.30731e-225	-0.278468	0.825	0.717	1.17271e-220		MT-ATP6	1.07584e-159	-0.685687	0.971	0.991	3.81472e-155		RPL37	0	-0.834222	0.936	0.978	0		JUNB	0	0.662635	0.889	0.868	0		RPS23	1.51152e-73	-0.488044	0.973	0.984	5.35953e-69		MT-ATP6	2.84657e-18	-0.303936	0.967	0.971	1.00934e-13
MGST3	7.00895e-225	0.292545	0.825	0.611	2.48523e-220		IFITM2	1.07906e-159	-0.734209	0.934	0.956	3.82612e-155		RPL37A	0	-0.896117	0.942	0.98	0		JUND	0	0.756914	0.93	0.88	0		ARGLU1	4.01421e-73	-0.428057	0.579	0.711	1.42336e-68		TXNIP	1.15531e-17	-0.257357	0.873	0.897	4.09652e-13
LBH	2.75635e-223	0.27289	0.556	0.325	9.77346e-219		AHNAK2	1.08555e-159	0.52145	0.525	0.281	3.84914e-155		RPL4	0	-0.758228	0.74	0.849	0		KCTD12	0	0.649054	0.892	0.746	0		RPS8	4.2155e-73	-0.47382	0.985	0.991	1.49473e-68		KLF6	1.30587e-15	0.281838	0.858	0.831	4.63036e-11
COX6B1	3.56448e-223	-0.266426	0.785	0.68	1.26389e-218		RARRES1	2.10836e-159	-1.91606	0.448	0.657	7.47584e-155		RPL41	0	-0.815752	0.969	0.992	0		KLF2	0	1.25093	0.885	0.721	0		HIST1H4C	1.30191e-72	-0.420085	0.428	0.609	4.61631e-68		HSP90B1	1.74312e-15	-0.274454	0.553	0.619	6.18077e-11
SELENOS	4.48549e-222	-0.530835	0.552	0.578	1.59047e-217		GNAQ	1.90212e-158	0.477548	0.64	0.429	6.74454e-154		RPL6	0	-0.969483	0.885	0.956	0		KLF4	0	1.01655	0.758	0.537	0		MT-RNR1	1.56182e-72	-0.669568	0.962	0.986	5.53791e-68		LAPTM5	1.71804e-14	-0.261784	0.623	0.669	6.09184e-10
CPM	4.87491e-222	0.465262	0.59	0.35	1.72855e-217		MT-ATP8	2.17883e-158	-0.536453	0.304	0.51	7.7257e-154		RPL7	0	-0.711855	0.79	0.881	0		KLF6	0	0.997323	0.944	0.914	0		RPS12	3.51782e-72	-0.498443	0.988	0.995	1.24735e-67		CD74	3.07579e-14	0.507209	0.766	0.707	1.09061e-09
EIF4A2	8.74348e-221	0.408345	0.826	0.622	3.10026e-216		MEDAG	8.35102e-157	-1.17491	0.634	0.763	2.96111e-152		RPL7A	0	-0.823099	0.907	0.969	0		LAMP2	0	0.490752	0.713	0.537	0		SEC61B	8.04761e-72	-0.433636	0.766	0.798	2.85352e-67		FTL	2.88561e-08	-0.336051	0.983	0.994	0.00102318
CALR	1.54415e-220	-0.500378	0.803	0.719	5.47524e-216		SLIRP	2.55411e-156	-0.641078	0.707	0.773	9.05635e-152		RPL8	0	-0.834283	0.918	0.972	0		LAP3	0	0.589021	0.771	0.586	0		FTL	2.19514e-71	-0.60202	0.992	0.998	7.78352e-67		HLA-DRA	9.63424e-05	0.384505	0.583	0.563	1
JUN	1.70099e-220	0.901348	0.863	0.739	6.03138e-216		LASP1	3.87715e-156	0.489793	0.614	0.385	1.37476e-151		RPLP0	0	-0.999366	0.825	0.924	0		LCP1	0	-0.553845	0.769	0.875	0		PSMB8	3.11261e-71	-0.418072	0.536	0.647	1.10367e-66
CCT3	2.71809e-220	-0.409944	0.62	0.593	9.63779e-216		EIF2AK2	5.09571e-156	0.55017	0.755	0.593	1.80684e-151		RPLP1	0	-0.855874	0.981	0.996	0		LGALS1	0	-0.637605	0.881	0.975	0		MT-CYB	1.32095e-70	-0.562151	0.971	0.984	4.68381e-66
LMAN1	8.39436e-220	-0.432313	0.6	0.561	2.97647e-215		CFH	8.15056e-156	0.929931	0.728	0.593	2.89003e-151		RPS12	0	-0.860875	0.959	0.989	0		LGALS3BP	0	0.922775	0.643	0.285	0		RPL12	2.08338e-70	-0.490247	0.976	0.98	7.38723e-66
TFPI	9.70235e-220	0.626236	0.717	0.498	3.44026e-215		PTGIS	1.04398e-155	0.677275	0.663	0.424	3.70174e-151		RPS16	0	-0.86529	0.903	0.959	0		LGMN	0	1.48808	0.759	0.339	0		SPARCL1	2.82887e-70	-0.623674	0.572	0.747	1.00306e-65
AURKAIP1	1.44157e-219	-0.361352	0.578	0.549	5.11151e-215		PUM3	1.48183e-155	-0.539949	0.393	0.572	5.25426e-151		RPS19	0	-0.92296	0.926	0.975	0		LILRA5	0	-1.07676	0.215	0.619	0		RPS27A	3.08588e-70	-0.47426	0.98	0.989	1.09419e-65
LGALS3BP	6.94798e-219	0.421107	0.754	0.528	2.46362e-214		SNRPG	2.1004e-155	-0.606817	0.75	0.781	7.44761e-151		RPS2	0	-0.997466	0.926	0.977	0		LILRB5	0	0.702723	0.506	0.244	0		TXNDC17	6.61053e-70	-0.403227	0.439	0.56	2.34396e-65
CKB	1.33613e-218	0.343085	0.66	0.423	4.73766e-214		DDAH2	3.31961e-153	0.57593	0.795	0.616	1.17707e-148		RPS21	0	-0.933949	0.879	0.948	0		LIPA	0	0.993663	0.676	0.412	0		C8orf59	1.93151e-69	-0.377312	0.518	0.623	6.84875e-65
TXNDC17	4.08085e-218	-0.501255	0.442	0.503	1.44699e-213		MFAP5	4.20777e-153	1.05767	0.806	0.659	1.49199e-148		RPS23	0	-0.818398	0.925	0.975	0		LITAF	0	-0.651844	0.707	0.823	0		RRAS	2.94341e-69	-0.429347	0.528	0.674	1.04367e-64
NUCKS1	2.28847e-217	0.420573	0.859	0.667	8.11445e-213		PA2G4	4.63073e-153	-0.619038	0.759	0.802	1.64197e-148		RPS24	0	-0.753395	0.932	0.973	0		LMNA	0	0.327923	0.623	0.394	0		FKBP1A	3.18731e-69	-0.598658	0.821	0.854	1.13016e-64
RRBP1	3.10578e-217	-0.598551	0.63	0.661	1.10125e-212		ETS2	1.29353e-152	-0.776978	0.363	0.553	4.58659e-148		RPS25	0	-0.862351	0.831	0.919	0		LMO2	0	0.480728	0.569	0.355	0		DBI	7.47918e-69	-0.443401	0.679	0.751	2.65197e-64
PRMT1	4.16188e-217	-0.450831	0.544	0.537	1.47572e-212		MT1X	1.50112e-151	-1.33206	0.399	0.619	5.32267e-147		RPS26	0	-0.876818	0.772	0.855	0		LMO4	0	0.447062	0.599	0.408	0		PNISR	8.2043e-69	-0.408165	0.651	0.754	2.90908e-64
PSMB6	4.20677e-217	-0.28595	0.638	0.565	1.49164e-212		ADAMTS2	5.82824e-151	0.607947	0.767	0.589	2.06658e-146		RPS27	0	-0.800182	0.94	0.977	0		LPAR6	0	0.912485	0.72	0.34	0		NARF	1.01767e-68	-0.389686	0.514	0.634	3.60844e-64
FHL1	6.03933e-217	0.844189	0.637	0.413	2.14143e-212		SPARC	1.25312e-150	0.926451	0.99	0.958	4.4433e-146		RPS27A	0	-0.762529	0.936	0.979	0		LUCAT1	0	-0.977227	0.127	0.523	0		COL1A1	1.26536e-68	-0.731581	0.534	0.714	4.48671e-64
CANX	6.52999e-217	-0.331434	0.733	0.645	2.3154e-212		MAP1A	2.12798e-150	0.503741	0.503	0.275	7.5454e-146		RPS28	0	-0.903642	0.938	0.984	0		LY6E	0	0.647164	0.84	0.713	0		FGL2	1.81331e-68	0.54782	0.51	0.348	6.42964e-64
ITGA7	8.31884e-217	0.293645	0.522	0.293	2.94969e-212		RUNX1T1	1.24163e-149	0.495632	0.539	0.326	4.40257e-145		RPS29	0	-0.751825	0.914	0.95	0		LY96	0	0.474452	0.71	0.591	0		PDPN	3.24111e-68	-0.645464	0.833	0.842	1.14923e-63
SSR4	2.14675e-216	-0.432141	0.776	0.712	7.61195e-212		PLSCR4	2.26579e-149	0.560117	0.594	0.38	8.03405e-145		RPS3	0	-0.831889	0.91	0.963	0		LYVE1	0	1.11453	0.617	0.309	0		ELOB	6.59116e-68	-0.418371	0.829	0.864	2.33709e-63
PSMB1	2.28005e-216	-0.260943	0.741	0.639	8.08459e-212		KLF4	2.76021e-149	0.613783	0.593	0.383	9.78715e-145		RPS5	0	-0.792448	0.856	0.932	0		LYZ	0	-0.881293	0.869	0.94	0		HSPA1A	6.84522e-68	0.777223	0.707	0.565	2.42718e-63
SRM	2.43956e-216	-0.681681	0.493	0.536	8.65018e-212		PKD2	3.40961e-149	0.534915	0.66	0.484	1.20898e-144		RPS8	0	-0.808225	0.945	0.984	0		MAF	0	1.42086	0.856	0.542	0		PTTG1IP	7.65695e-68	-0.421358	0.811	0.853	2.715e-63
DPYSL2	2.65206e-216	0.500503	0.586	0.359	9.40367e-212		PHC2	9.87897e-148	-0.591528	0.547	0.679	3.50288e-143		RPS9	0	-0.83839	0.898	0.965	0		2023-03-01	0	0.604476	0.786	0.563	0		NDUFB4	7.89579e-68	-0.383811	0.68	0.732	2.79969e-63
CEBPD	6.06199e-216	-0.71782	0.797	0.772	2.14946e-211		TMEM45A	7.65915e-147	0.895153	0.613	0.411	2.71578e-142		RPSA	0	-0.83846	0.821	0.909	0		MARCKS	0	1.14865	0.929	0.806	0		COX7C	1.3997e-67	-0.410123	0.872	0.897	4.96305e-63
KRTCAP2	7.95498e-216	-0.463852	0.433	0.515	2.82068e-211		HIF1A	2.63558e-146	-0.872325	0.593	0.732	9.34523e-142		S100A11	0	-0.839706	0.874	0.939	0		MARCO	0	-0.607781	0.293	0.505	0		CLEC2B	1.49369e-67	-0.500338	0.687	0.746	5.29634e-63
NDUFS6	1.12757e-215	-0.25915	0.678	0.588	3.99812e-211		RPS25	7.80579e-146	-0.582233	0.944	0.952	2.76778e-141		S100A8	0	-2.3278	0.077	0.616	0		MCEMP1	0	-1.53732	0.043	0.532	0		RPL13	1.61429e-67	-0.432834	0.99	0.998	5.72395e-63
SNRPD2	2.46866e-215	-0.25809	0.72	0.625	8.75337e-211		SAT1	8.64595e-146	-1.24719	0.862	0.911	3.06568e-141		S100A9	0	-2.15162	0.238	0.752	0		MEF2A	0	0.57376	0.642	0.386	0		MT-CO2	1.69422e-67	-0.565205	0.973	0.99	6.00737e-63
TMA7	3.09389e-214	-0.356826	0.776	0.696	1.09703e-209		COL1A2	1.27654e-145	0.911838	0.978	0.944	4.52635e-141		SDF2L1	0	-0.766446	0.315	0.526	0		MEF2C	0	0.60276	0.762	0.555	0		ZNF704	3.85694e-67	0.392259	0.513	0.364	1.36759e-62
EDF1	1.33162e-213	-0.253397	0.81	0.701	4.72165e-209		SDCBP	2.50942e-145	0.540186	0.816	0.704	8.8979e-141		SEC61B	0	-0.733998	0.652	0.794	0		MGP	0	0.385947	0.718	0.471	0		RPL3	5.00383e-67	-0.498384	0.969	0.983	1.77426e-62
HSPA5	1.01361e-212	-0.890381	0.723	0.697	3.59407e-208		SCP2	3.13845e-145	0.473468	0.743	0.61	1.11283e-140		SELENOH	0	-0.666627	0.472	0.682	0		MIF	0	-0.50402	0.435	0.623	0		PFN1	1.13214e-66	-0.545543	0.881	0.909	4.01436e-62
YPEL3	1.95915e-211	0.366262	0.537	0.305	6.94676e-207		SSC5D	5.84029e-145	0.549397	0.609	0.427	2.07085e-140		SERF2	0	-0.699665	0.908	0.965	0		MRC1	0	0.598125	0.802	0.492	0		GAS6	1.15884e-66	-0.44713	0.667	0.751	4.10902e-62
COX5A	1.16042e-210	-0.390948	0.524	0.53	4.11462e-206		DCN	7.61354e-145	0.766218	0.983	0.966	2.69961e-140		SERPINH1	0	-0.880699	0.597	0.74	0		MS4A4A	0	0.726142	0.804	0.576	0		CLEC14A	1.37773e-66	-0.549074	0.441	0.569	4.88515e-62
AP2S1	2.42781e-210	-0.47192	0.658	0.622	8.60852e-206		PLXDC2	1.70348e-144	0.726898	0.677	0.482	6.04019e-140		SH3BGRL3	0	-0.941048	0.776	0.899	0		MS4A6A	0	1.00304	0.914	0.805	0		STAT3	3.48704e-66	-0.383874	0.573	0.688	1.23644e-61
INPP4B	5.52784e-210	0.450043	0.577	0.342	1.96006e-205		SORBS3	2.58205e-144	0.470236	0.673	0.473	9.15543e-140		SLC25A3	0	-0.681148	0.689	0.808	0		MS4A7	0	0.751445	0.853	0.627	0		HLA-DRB1	3.61494e-66	-0.487709	0.394	0.553	1.28179e-61
SEPT7	1.58355e-209	0.483948	0.888	0.724	5.61494e-205		CERCAM	3.11708e-144	0.699974	0.761	0.606	1.10525e-139		SLC25A6	0	-0.768086	0.641	0.796	0		MSR1	0	0.953073	0.791	0.447	0		RBM39	1.42129e-65	-0.368406	0.762	0.842	5.0396e-61
NRP1	2.31228e-209	0.562408	0.67	0.447	8.19889e-205		RPL22L1	7.21063e-144	-0.905737	0.613	0.713	2.55674e-139		SLIRP	0	-0.812005	0.477	0.693	0		MT-ND1	0	-0.734532	0.946	0.987	0		ENG	2.83897e-65	-0.542233	0.614	0.693	1.00664e-60
ATP5F1B	1.0964e-208	-0.302131	0.693	0.604	3.88761e-204		TMEM59	6.19624e-143	0.55354	0.903	0.865	2.19706e-138		SNHG5	0	-0.688784	0.435	0.654	0		MT-ND4L	0	-0.549801	0.566	0.779	0		BSG	3.77804e-65	-0.393339	0.697	0.791	1.33962e-60
CCT5	6.42092e-208	-0.440903	0.565	0.557	2.27673e-203		SPTBN1	1.98234e-142	0.622206	0.883	0.769	7.029e-138		SNRPD1	0	-0.66023	0.45	0.64	0		MT-RNR1	0	-0.644418	0.975	0.996	0		AKR1A1	4.65222e-65	-0.35079	0.409	0.553	1.64958e-60
RPL23A	7.51436e-208	0.536256	0.915	0.782	2.66444e-203		RDH10	9.13945e-142	-0.990969	0.398	0.557	3.24066e-137		SNRPG	0	-0.689535	0.532	0.705	0		MT-RNR2	0	-0.731615	0.994	0.999	0		TMSB10	4.88893e-65	-0.460693	0.997	0.999	1.73352e-60
CCT6A	8.3862e-208	-0.439187	0.539	0.539	2.97358e-203		JUND	9.25116e-142	0.571839	0.944	0.902	3.28027e-137		SOD2	0	-1.38716	0.518	0.746	0		MT2A	0	-0.50077	0.723	0.922	0		APOD	5.70222e-65	-0.356671	0.516	0.703	2.02189e-60
PSMB3	9.4542e-208	-0.355291	0.644	0.598	3.35227e-203		TMEM159	1.56639e-141	0.437358	0.54	0.315	5.55411e-137		SPCS3	0	-0.684706	0.574	0.703	0		MTATP6P1	0	-0.612319	0.622	0.807	0		LGALS9	5.71175e-65	-0.415508	0.472	0.609	2.02527e-60
SSBP1	1.49034e-207	-0.278941	0.63	0.563	5.28444e-203		HSPE1	1.82658e-141	-0.655122	0.798	0.784	6.47668e-137		SPRY1	0	-1.40979	0.42	0.692	0		MXD1	0	-0.737582	0.305	0.598	0		PSMB9	5.89322e-65	-0.397873	0.509	0.64	2.08962e-60
ISG15	3.21219e-206	0.938489	0.686	0.472	1.13898e-201		CCT6A	8.90422e-141	-0.569858	0.657	0.738	3.15726e-136		SRM	0	-0.786626	0.373	0.616	0		MYL9	0	0.820477	0.557	0.329	0		IGFBP2	8.72666e-65	-0.376088	0.45	0.64	3.0943e-60
HINT1	3.51768e-205	-0.277731	0.807	0.693	1.2473e-200		DAAM1	1.40337e-140	0.51691	0.635	0.423	4.97606e-136		SSBP1	0	-0.663157	0.496	0.685	0		MYO1G	0	-0.55307	0.226	0.524	0		SESN3	1.81293e-64	0.449538	0.536	0.373	6.42829e-60
RPS21	1.05048e-203	-0.475244	0.924	0.87	3.7248e-199		CCNI	1.98288e-140	0.524904	0.917	0.886	7.03089e-136		SSR4	0	-0.66155	0.722	0.845	0		NAMPT	0	-0.692555	0.705	0.859	0		FLNB	3.33398e-64	0.463085	0.689	0.553	1.18216e-59
MRPL20	1.25596e-203	-0.30353	0.614	0.558	4.45338e-199		SLC25A37	3.67252e-140	-0.719387	0.543	0.674	1.3022e-135		TGM2	0	-0.868163	0.643	0.83	0		NCF2	0	-0.649185	0.592	0.768	0		ID3	5.43289e-64	-0.721133	0.36	0.516	1.92639e-59
GAS5	1.63752e-203	0.515014	0.747	0.549	5.80631e-199		MGST3	5.74135e-139	0.560677	0.89	0.794	2.03577e-134		TIMM13	0	-0.598684	0.385	0.605	0		NDUFB1	0	-0.443844	0.566	0.743	0		ZRANB2	1.02603e-63	-0.346688	0.467	0.619	3.6381e-59
ATP5F1E	3.34284e-203	-0.604838	0.891	0.87	1.1853e-198		MATN2	2.03859e-138	0.952843	0.656	0.484	7.22842e-134		TIMM8B	0	-0.662314	0.406	0.621	0		NEU1	0	0.477583	0.508	0.293	0		IL6ST	1.29598e-63	0.468955	0.883	0.812	4.59528e-59
NDUFB2	7.25639e-202	-0.365441	0.749	0.673	2.57297e-197		EHD2	2.13252e-138	0.503429	0.788	0.647	7.56151e-134		TIMP1	0	-1.89401	0.856	0.987	0		NFKBIA	0	0.940787	0.841	0.782	0		ARL6IP4	1.75345e-63	-0.343808	0.394	0.53	6.21739e-59
CAVIN1	1.44567e-201	0.613699	0.852	0.682	5.12607e-197		RPL39	5.89054e-138	-0.64752	0.975	0.98	2.08867e-133		TKT	0	-0.677075	0.38	0.628	0		NFKBIZ	0	0.791012	0.663	0.481	0		JAK1	2.49383e-63	-0.445584	0.75	0.81	8.84264e-59
UQCR10	2.44013e-201	-0.297322	0.691	0.613	8.65222e-197		FKBP11	7.22979e-138	-0.629554	0.511	0.679	2.56354e-133		TMA7	0	-0.678251	0.724	0.837	0		NPC2	0	0.609496	0.932	0.873	0		MT-ND6	7.40015e-63	-0.369941	0.358	0.512	2.62395e-58
PPP1R14B	7.25003e-201	-0.432161	0.656	0.594	2.57071e-196		ATL3	1.46073e-137	0.443118	0.701	0.49	5.17947e-133		TPI1	0	-0.693408	0.69	0.805	0		NR4A1	0	0.825481	0.659	0.413	0		PLSCR1	2.0514e-62	-0.395161	0.566	0.683	7.27385e-58
BCAM	3.24118e-200	0.39915	0.544	0.318	1.14926e-195		SLC39A14	2.1731e-137	-0.69487	0.39	0.57	7.70537e-133		TPT1	0	-0.712939	0.984	0.996	0		NRP1	0	0.582224	0.664	0.406	0		ABCG1	2.18327e-62	-0.368678	0.384	0.501	7.74143e-58
HSP90AB1	3.27841e-200	-0.423681	0.915	0.835	1.16246e-195		TGFBI	5.41353e-137	0.950601	0.691	0.473	1.91953e-132		TUFM	0	-0.608461	0.436	0.64	0		NRP2	0	0.554828	0.532	0.253	0		RPL35A	2.78886e-62	-0.415011	0.967	0.975	9.88875e-58
NDUFAB1	3.87755e-200	-0.269743	0.609	0.538	1.3749e-195		GLUL	1.58387e-136	-1.49725	0.707	0.797	5.6161e-132		TXN	0	-0.844387	0.692	0.827	0		NUCKS1	0	0.595326	0.746	0.511	0		RACK1	4.17804e-62	-0.435601	0.95	0.967	1.48145e-57
TNS1	2.70189e-199	0.453117	0.739	0.527	9.58036e-195		NFE2L1	2.88857e-136	0.463146	0.688	0.526	1.02423e-131		TXNDC17	0	-0.711918	0.43	0.641	0		OGFRL1	0	0.49136	0.64	0.441	0		IFITM2	4.27683e-62	-0.491634	0.948	0.957	1.51648e-57
RPS10	5.42683e-199	0.348708	0.815	0.611	1.92424e-194		DPYSL3	6.17806e-136	0.619046	0.674	0.466	2.19061e-131		UPP1	0	-0.948889	0.383	0.635	0		PABPC4	0	0.496896	0.622	0.381	0		FILIP1L	5.0763e-62	0.644041	0.672	0.545	1.79995e-57
NHP2	6.17293e-199	-0.359474	0.563	0.523	2.1888e-194		RTN4	7.70553e-136	0.513644	0.927	0.886	2.73223e-131		VCP	0	-0.68027	0.509	0.684	0		PEBP1	0	0.594407	0.651	0.367	0		SCAND1	1.22446e-61	-0.362901	0.549	0.668	4.34167e-57
DSTN	1.17389e-198	0.565656	0.926	0.778	4.16237e-194		NIFK	8.29125e-136	-0.576115	0.57	0.678	2.93991e-131		VDAC1	0	-0.656853	0.4	0.619	0		PGD	0	-0.556625	0.405	0.626	0		RPS27	1.98031e-61	-0.410361	0.977	0.983	7.02179e-57
IGFBP4	6.01776e-198	-0.737619	0.888	0.881	2.13378e-193		CREB3L1	1.03724e-135	0.495858	0.539	0.319	3.67783e-131		YBX1	0	-0.824123	0.803	0.891	0		PHC2	0	-0.575634	0.365	0.603	0		ATOX1	6.70605e-61	-0.378881	0.661	0.735	2.37783e-56
ENO1	2.25114e-197	-0.566201	0.757	0.718	7.98211e-193		NEAT1	1.30342e-135	-1.01871	0.89	0.918	4.62166e-131		ZNF385D	0	-0.764682	0.519	0.686	0		PLAUR	0	-0.809301	0.574	0.761	0		CIB1	9.53405e-61	-0.356618	0.486	0.593	3.38058e-56
LPP	1.3036e-196	0.560308	0.892	0.729	4.62231e-192		ITGA1	2.41462e-135	0.564997	0.616	0.414	8.56177e-131		SNRPF	9.88131291682493e-324	-0.616253	0.493	0.671	3.50371593404778e-319		PLD3	0	0.815513	0.757	0.481	0		MRPL41	1.44598e-60	-0.363147	0.545	0.653	5.12716e-56
IFITM1	1.66296e-196	-0.404134	0.535	0.475	5.89652e-192		CELF2	4.36848e-135	0.532033	0.557	0.36	1.54897e-130		MLEC	1.97626258336499e-323	-0.725754	0.497	0.673	7.00743186809557e-319		PLEKHO1	0	0.56603	0.769	0.569	0		COL3A1	1.73999e-60	-0.653872	0.558	0.724	6.16965e-56
APRT	2.57042e-196	-0.367665	0.601	0.569	9.11421e-192		PXDC1	1.3585e-133	0.474966	0.6	0.388	4.81698e-129		UBL5	3.45845952088873e-323	-0.624266	0.689	0.808	1.22630057691672e-318		PLTP	0	1.48993	0.754	0.268	0		RPS15	3.82684e-60	-0.42164	0.98	0.983	1.35692e-55
POMP	6.37104e-196	-0.283655	0.785	0.675	2.25904e-191		CNN3	2.58201e-133	0.576059	0.817	0.688	9.15528e-129		UBA52	6.91691904177745e-323	-0.655026	0.888	0.941	2.45260115383345e-318		PLXND1	0	0.538477	0.586	0.316	0		RPL34	5.33266e-60	-0.383105	0.983	0.985	1.89085e-55
EDNRA	6.99973e-196	0.37193	0.519	0.296	2.48196e-191		GAA	8.82407e-133	0.433167	0.549	0.343	3.12884e-128		VWA1	5.53353523342196e-322	-0.836318	0.56	0.697	1.96208092306676e-317		PNP	0	-0.478568	0.307	0.532	0		PSMB1	5.89806e-60	-0.394155	0.751	0.797	2.09133e-55
C1QBP	8.35826e-196	-0.405077	0.522	0.505	2.96367e-191		RTL8C	1.1245e-132	0.501583	0.78	0.633	3.98726e-128		TPM3	6.6204796542727e-322	-0.742113	0.778	0.856	2.34748967581202e-317		PNRC1	0	0.604372	0.857	0.775	0		PSMB3	6.84624e-60	-0.386826	0.676	0.734	2.42754e-55
YBX1	1.56438e-195	-0.387656	0.866	0.778	5.54698e-191		BMPR2	4.74291e-132	0.435864	0.645	0.445	1.68174e-127		FAM167B	1.75887369919484e-321	-0.880835	0.584	0.727	6.23661436260506e-317		POU2F2	0	0.79836	0.576	0.249	0		ACTG1	7.26187e-60	-0.605854	0.947	0.978	2.57491e-55
ATP5MF	1.92932e-195	-0.338188	0.662	0.608	6.841e-191		FOXN3	7.24591e-132	0.415856	0.582	0.362	2.56925e-127		COX7C	3.22624866734334e-321	-0.627075	0.754	0.851	1.1439632524666e-316		PPP1R15A	0	0.681453	0.747	0.681	0		TCF25	8.71075e-60	-0.340128	0.541	0.665	3.08866e-55
NEXN	2.35683e-194	0.503697	0.692	0.471	8.35684e-190		TIMP1	1.40135e-131	-1.1748	0.99	0.999	4.96889e-127		XRCC5	1.05680641645443e-320	-0.606317	0.591	0.734	3.7472241914641e-316		PRDX1	0	0.567904	0.851	0.746	0		RPL19	1.21773e-59	-0.42271	0.979	0.984	4.31784e-55
LRPAP1	1.1115e-193	-0.557517	0.575	0.562	3.94115e-189		RPL37A	6.1308e-131	-0.576268	0.983	0.992	2.17386e-126		RPL35A	1.07162838582966e-320	-0.690852	0.91	0.962	3.79977993047482e-316		PSAP	0	0.613347	0.969	0.966	0		COPS9	1.25789e-59	-0.390571	0.645	0.735	4.46024e-55
CCT2	1.48851e-193	-0.428086	0.523	0.526	5.27796e-189		LGALS3BP	1.56291e-130	0.540998	0.906	0.828	5.54177e-126		ACTG1	4.41151215171649e-320	-0.945663	0.924	0.975	1.56423397875563e-315		PTMS	0	0.92591	0.729	0.389	0		UQCR10	3.17506e-59	-0.36073	0.668	0.726	1.12581e-54
VDAC1	1.789e-193	-0.441941	0.541	0.555	6.34344e-189		CALD1	2.66856e-130	0.759361	0.981	0.971	9.46216e-126		PRMT1	5.96025973173505e-319	-0.599241	0.462	0.656	2.11338889567861e-314		RAP2B	0	0.487285	0.681	0.495	0		LAMTOR2	4.15221e-59	-0.353445	0.489	0.605	1.47229e-54
PARM1	7.43766e-193	0.298979	0.577	0.356	2.63725e-188		LMNA	2.82656e-130	0.654653	0.906	0.789	1.00224e-125		RELL1	4.5799243084144e-318	-0.681129	0.495	0.638	1.62394956127758e-313		RASSF4	0	0.662017	0.639	0.364	0		VAMP5	4.94069e-59	-0.431797	0.719	0.762	1.75187e-54
EIF2S2	1.20374e-192	-0.37835	0.632	0.597	4.26822e-188		CRTAP	2.88757e-130	0.52128	0.821	0.687	1.02387e-125		S100A6	2.13352071404238e-317	-0.867984	0.952	0.984	7.56503774785147e-313		RB1	0	0.67868	0.685	0.45	0		MVP	5.47284e-59	-0.350688	0.436	0.579	1.94056e-54
CRISPLD2	3.14495e-192	-0.547272	0.657	0.65	1.11513e-187		NPC2	1.29477e-129	0.843339	0.868	0.763	4.591e-125		PA2G4	3.18392305159541e-317	-0.652702	0.549	0.726	1.1289554356347e-312		RGS10	0	0.560441	0.735	0.582	0		SLIRP	9.70941e-59	-0.407064	0.556	0.65	3.44276e-54
TOP1	8.42122e-192	-0.446899	0.536	0.555	2.986e-187		TSC22D3	2.0503e-129	0.546629	0.78	0.593	7.26996e-125		UQCRQ	3.45359692680236e-317	-0.638218	0.637	0.772	1.22457639830558e-312		RHOB	0	0.832554	0.808	0.681	0		MRPS21	1.07204e-58	-0.354918	0.617	0.716	3.80124e-54
SERP1	9.3718e-192	-0.385814	0.636	0.607	3.32305e-187		LAMP1	7.35638e-129	0.482251	0.87	0.823	2.60842e-124		PSMB5	4.0613678285088e-317	-0.575	0.478	0.666	1.44007980463265e-312		RILPL2	0	-0.407065	0.353	0.544	0		PSME2	2.41006e-58	-0.487393	0.648	0.696	8.54559e-54
COL18A1	2.82405e-191	0.587304	0.881	0.729	1.00135e-186		TCEAL1	9.47502e-129	0.458693	0.594	0.393	3.35965e-124		COX5A	7.58386122149243e-317	-0.582407	0.495	0.684	2.68908551191678e-312		RNASE1	0	1.56544	0.863	0.505	0		NDUFB2	3.31441e-58	-0.404822	0.795	0.824	1.17522e-53
TUFM	5.42974e-191	-0.337088	0.544	0.535	1.92528e-186		EPS8	1.55933e-128	0.562708	0.797	0.641	5.52906e-124		CFL1	1.46090764884444e-316	-0.770534	0.832	0.91	5.18008634127262e-312		RNASE6	0	0.498887	0.705	0.544	0		TNFRSF1A	6.99636e-58	-0.355969	0.484	0.613	2.48077e-53
CAV2	8.52391e-190	0.406416	0.673	0.454	3.02241e-185		NDFIP1	4.31327e-128	0.44939	0.778	0.678	1.5294e-123		NDUFS2	2.88578985883703e-316	-0.529324	0.352	0.557	1.02324336814643e-311		RPL13A	0	0.611314	0.951	0.942	0		ERP29	7.60801e-58	-0.354538	0.551	0.667	2.69765e-53
MYH9	2.05892e-189	0.407493	0.834	0.645	7.3005e-185		PTMS	1.71271e-127	0.535415	0.926	0.891	6.07293e-123		NDUFS6	8.62757662756182e-316	-0.601742	0.558	0.722	3.05916612060087e-311		RPL23A	0	0.641421	0.894	0.843	0		RPL7A	7.78736e-58	-0.452336	0.966	0.977	2.76124e-53
RPS28	5.86679e-189	-0.632919	0.945	0.936	2.08025e-184		SNRPE	1.78427e-127	-0.503627	0.686	0.71	6.32665e-123		MRPL20	3.30483167094188e-315	-0.587554	0.502	0.678	1.17182721388257e-310		RPL27A	0	0.575023	0.937	0.904	0		MRPL52	1.22389e-57	-0.428124	0.604	0.662	4.33968e-53
ASAH1	1.04508e-187	0.464395	0.615	0.41	3.70563e-183		COMT	2.23721e-127	0.476399	0.758	0.643	7.93269e-123		RPS7	3.91015457519817e-314	-0.707547	0.889	0.948	1.38646260927377e-309		RPS10	0	0.563855	0.751	0.638	0		H1FX	1.26902e-57	-0.450415	0.644	0.74	4.49969e-53
TMED9	4.18839e-187	-0.330173	0.584	0.534	1.48512e-182		PLBD2	2.57012e-127	0.435335	0.548	0.38	9.11314e-123		NIFK	4.5011341094941e-314	-0.550934	0.314	0.526	1.59601213254442e-309		S100A10	0	-0.799532	0.863	0.951	0		ATP5IF1	1.6618e-57	-0.364216	0.724	0.77	5.89241e-53
CNN3	9.44506e-187	0.335893	0.784	0.58	3.34903e-182		ACTG2	2.71939e-127	1.0854	0.61	0.39	9.6424e-123		OST4	4.69523776969569e-314	-0.640497	0.719	0.824	1.6648374083787e-309		S100A12	0	-2.76352	0.059	0.586	0		CAV1	2.09818e-57	0.643386	0.943	0.914	7.43972e-53
NDUFB1	1.47853e-186	-0.345602	0.626	0.587	5.24259e-182		ANGPTL2	5.66581e-127	0.509001	0.674	0.463	2.00898e-122		PRDX6	7.19973641477916e-313	-0.627507	0.587	0.736	2.55288e-308		S100A6	0	-1.08592	0.912	0.987	0		AP2M1	2.43283e-57	-0.364352	0.741	0.786	8.62632e-53
PSMB5	7.14803e-186	-0.302608	0.573	0.533	2.53455e-181		KANK2	1.13959e-126	0.49763	0.764	0.624	4.04077e-122		COPE	1.85013510372552e-312	-0.564728	0.465	0.64	6.56021e-308		S100A8	0	-3.63164	0.395	0.901	0		TKT	2.44132e-57	-0.362212	0.393	0.522	8.65645e-53
SNU13	1.22286e-185	-0.301683	0.66	0.598	4.336e-181		ZFHX3	1.19946e-126	0.442462	0.59	0.386	4.25304e-122		PSMC5	6.43187937076098e-310	-0.554707	0.449	0.643	2.28062e-305		S100A9	0	-2.91188	0.793	0.956	0		MPG	4.5369e-57	-0.361751	0.466	0.568	1.60869e-52
TUBB4B	1.54856e-185	-0.408986	0.655	0.595	5.49087e-181		RPS27	3.62824e-126	-0.573437	0.982	0.987	1.2865e-121		RPL39	1.67036470763079e-309	-0.740058	0.916	0.965	5.92278e-305		SAMD9L	0	0.506641	0.552	0.36	0		CD34	5.60432e-57	0.471872	0.726	0.619	1.98718e-52
KANK2	3.65104e-185	0.420373	0.727	0.521	1.29459e-180		MSRB3	2.91565e-125	0.522411	0.67	0.52	1.03383e-120		EEF2	1.71832239738718e-309	-0.654403	0.785	0.868	6.09283e-305		SAMSN1	0	-0.682182	0.525	0.722	0		RPL41	5.83307e-57	-0.446107	0.989	0.994	2.06829e-52
HES1	2.4272e-184	0.452793	0.503	0.289	8.60637e-180		TBL1XR1	1.06457e-124	0.421927	0.627	0.44	3.77475e-120		TCP1	4.99188583839153e-309	-0.552109	0.409	0.597	1.77002e-304		SCAMP2	0	0.430639	0.607	0.393	0		APRT	9.49348e-57	-0.423975	0.628	0.696	3.3662e-52
RPL22L1	3.10468e-184	-0.655994	0.492	0.509	1.10086e-179		NOP58	5.59736e-124	-0.469611	0.425	0.56	1.98471e-119		PTMA	9.07927821358134e-309	-0.737378	0.953	0.981	3.21933e-304		SELENOP	0	2.55089	0.822	0.272	0		ANTXR2	1.19586e-56	-0.361443	0.361	0.507	4.24029e-52
COPS9	6.90201e-184	-0.370774	0.63	0.603	2.44731e-179		CCT2	1.23664e-123	-0.542	0.645	0.72	4.38487e-119		ELOC	1.14814e-307	-0.572785	0.471	0.647	4.07107e-303		SERPINA1	0	-1.31573	0.49	0.822	0		CALR	1.2622e-56	-0.493857	0.852	0.86	4.4755e-52
MT-CYB	3.81225e-183	-0.643236	0.967	0.964	1.35175e-178		PCYOX1	1.78263e-123	0.485612	0.714	0.521	6.32084e-119		RPLP2	9.01763e-307	-0.6473	0.935	0.97	3.19747e-302		SERPINB1	0	-0.93234	0.618	0.804	0		ARPC5L	1.87517e-56	-0.348258	0.425	0.527	6.64899e-52
PDGFRB	1.59142e-182	0.271168	0.816	0.623	5.64286e-178		NFIB	1.8411e-123	0.522142	0.561	0.354	6.52818e-119		ILF2	1.83579e-306	-0.531954	0.37	0.576	6.50934e-302		SERPING1	0	0.927689	0.663	0.325	0		SNRPG	2.01174e-56	-0.381354	0.595	0.672	7.13323e-52
PTMS	5.02552e-182	0.433916	0.889	0.734	1.78195e-177		KLF6	1.92939e-123	0.618665	0.859	0.721	6.84123e-119		C8orf59	3.14465e-306	-0.540535	0.452	0.637	1.11503e-301		SGK1	0	0.75696	0.689	0.57	0		ID1	2.78462e-56	-0.705129	0.429	0.565	9.87371e-52
B2M	8.2874e-181	0.621337	0.99	0.975	2.93855e-176		CSRP1	4.11552e-123	0.614529	0.855	0.706	1.45928e-118		SNRPD2	1.7333e-304	-0.572942	0.579	0.73	6.14593e-300		SH3BGRL	0	0.479246	0.782	0.671	0		GSTP1	8.2886e-56	-0.402961	0.826	0.874	2.93897e-51
APOE	1.19957e-180	0.717699	0.644	0.43	4.25344e-176		NDUFS2	4.50781e-123	-0.59729	0.578	0.681	1.59838e-118		ADRM1	2.76582e-304	-0.5221	0.33	0.529	9.80704e-300		SH3BGRL3	0	-0.886567	0.911	0.96	0		H2AFJ	8.352e-56	-0.337351	0.397	0.548	2.96145e-51
CCT7	7.51968e-180	-0.299027	0.576	0.536	2.66633e-175		THBS3	4.66564e-123	0.5001	0.519	0.331	1.65434e-118		NDUFAB1	6.80607e-304	-0.557476	0.459	0.643	2.4133e-299		SIGLEC1	0	0.65959	0.698	0.388	0		ARPC3	9.54765e-56	-0.388697	0.815	0.831	3.38541e-51
NPM1	2.12386e-177	-0.251207	0.848	0.734	7.5308e-173		MX1	6.32412e-123	0.652368	0.559	0.353	2.24241e-118		SSR2	3.50581e-303	-0.612466	0.584	0.738	1.24309e-298		SLA	0	-1.32359	0.611	0.861	0		CAST	5.11771e-55	-0.360838	0.858	0.89	1.81464e-50
SNRPF	2.26467e-177	-0.358815	0.541	0.525	8.03006e-173		COL6A1	4.82312e-122	0.709466	0.96	0.932	1.71018e-117		MT-CO2	1.16676e-302	-0.70316	0.925	0.976	4.13711e-298		SLC11A1	0	-1.40696	0.409	0.854	0		PFDN5	1.05903e-54	-0.354918	0.908	0.925	3.75511e-50
MRVI1	5.17382e-177	0.277295	0.568	0.356	1.83453e-172		C1QB	5.33984e-122	0.542313	0.633	0.412	1.8934e-117		NACA	1.5675e-302	-0.668916	0.87	0.938	5.55804e-298		SLC16A3	0	-0.496147	0.585	0.741	0		TNS1	1.29514e-54	0.35228	0.71	0.58	4.59232e-50
CALM2	6.09896e-177	0.341617	0.883	0.717	2.16257e-172		SNRPD2	5.4931e-122	-0.453997	0.843	0.848	1.94774e-117		MT-ND6	4.74252e-302	-0.595999	0.33	0.533	1.6816e-297		SLC25A37	0	-0.852812	0.296	0.6	0		RHOB	1.98675e-54	-0.521725	0.583	0.678	7.04463e-50
CYCS	1.5049e-176	-0.410245	0.574	0.536	5.33608e-172		NHP2	1.55202e-121	-0.551786	0.684	0.74	5.50314e-117		GMFG	1.49587e-301	-0.620059	0.443	0.636	5.30406e-297		SLC2A3	0	-0.781602	0.513	0.74	0		MT-ND2	2.34327e-54	-0.601263	0.918	0.927	8.30878e-50
OLFML2B	3.27461e-176	0.488342	0.504	0.297	1.16111e-171		MRPL52	2.36319e-121	-0.516881	0.613	0.697	8.37941e-117		RPGR	2.24368e-301	-0.689482	0.324	0.537	7.95562e-297		SLC40A1	0	1.40671	0.563	0.126	0		LAP3	3.05832e-54	-0.423536	0.408	0.5	1.08442e-49
ACTN4	1.99355e-175	0.433134	0.79	0.6	7.06875e-171		LGALS3	4.0836e-121	0.683081	0.942	0.915	1.44796e-116		PFN1	1.16319e-299	-0.780885	0.776	0.885	4.12443e-295		SLC43A2	0	-0.5903	0.379	0.583	0		SRSF5	3.13113e-54	-0.338475	0.576	0.67	1.11024e-49
TPM1	4.64693e-175	0.250814	0.96	0.837	1.64771e-170		RBM8A	5.71057e-121	-0.484659	0.687	0.744	2.02485e-116		PGK1	2.01766e-299	-0.603497	0.597	0.735	7.15421e-295		SLCO2B1	0	0.749674	0.712	0.333	0		UBL5	5.3186e-54	-0.341993	0.821	0.838	1.88587e-49
TSC22D1	9.99314e-175	0.355859	0.678	0.467	3.54337e-170		DANCR	2.25019e-120	-0.565453	0.381	0.505	7.97873e-116		RPL3	5.87328e-299	-0.7048	0.927	0.974	2.08255e-294		SMIM25	0	-1.0015	0.297	0.69	0		TMEM204	5.34933e-54	-0.331227	0.379	0.519	1.89677e-49
MYLK	1.06355e-174	0.272968	0.815	0.625	3.77113e-170		RPS24	3.6976e-120	-0.541681	0.979	0.983	1.31109e-115		TUBB6	1.05215e-298	-0.700099	0.489	0.667	3.7307e-294		SNX6	0	0.621567	0.816	0.661	0		CD81	5.89714e-54	-0.395924	0.926	0.96	2.09101e-49
RHOQ	5.26554e-174	-0.510032	0.643	0.596	1.86705e-169		SNRPF	5.88904e-120	-0.501288	0.687	0.738	2.08814e-115		PPP1R14B	2.06729e-298	-0.655442	0.464	0.651	7.33021e-294		SPARC	0	0.559929	0.632	0.418	0		TPI1	1.03497e-53	-0.441365	0.797	0.829	3.66978e-49
DBI	3.3016e-173	-0.383712	0.569	0.555	1.17068e-168		ADAM9	6.20135e-120	0.414787	0.589	0.407	2.19888e-115		ITGA5	1.21663e-297	-0.677525	0.622	0.712	4.31393e-293		SPP1	0	2.20857	0.752	0.379	0		ENO1	1.24507e-53	-0.56405	0.803	0.819	4.41478e-49
SDC2	7.2812e-173	0.501157	0.641	0.441	2.58177e-168		TTC3	1.44302e-119	0.52927	0.861	0.763	5.11665e-115		RPL24	3.26018e-297	-0.662127	0.89	0.942	1.156e-292		SPRED1	0	0.655547	0.565	0.228	0		CD9	1.31809e-53	0.516947	0.942	0.894	4.6737e-49
MFGE8	7.32038e-173	0.413782	0.862	0.695	2.59566e-168		CYB5A	1.48406e-119	0.45211	0.629	0.428	5.26219e-115		RPS15	1.25188e-296	-0.655479	0.925	0.973	4.43892e-292		SRGN	0	-1.20263	0.941	0.966	0		RPL23A	1.41255e-53	0.403896	0.945	0.9	5.00863e-49
ZFHX3	3.18926e-172	0.335392	0.577	0.365	1.13085e-167		TEAD1	1.55913e-119	0.447042	0.7	0.54	5.52837e-115		XRCC6	1.75109e-296	-0.539666	0.482	0.654	6.209e-292		SRSF7	0	0.603908	0.771	0.625	0		RNF7	1.49702e-53	-0.334413	0.559	0.632	5.30813e-49
ITGB5	1.95554e-171	0.395592	0.61	0.402	6.93395e-167		PDCD5	1.86384e-119	-0.52556	0.761	0.787	6.6088e-115		PRKDC	9.95355e-296	-0.579653	0.459	0.628	3.52933e-291		STAB1	0	0.777956	0.838	0.676	0		SPRY1	1.67507e-53	-0.576983	0.671	0.76	5.93947e-49
MYADM	5.80479e-171	0.443407	0.687	0.484	2.05826e-166		MYL12B	8.07344e-119	0.50889	0.942	0.91	2.86268e-114		COX6B1	1.9355e-295	-0.566372	0.649	0.798	6.86291e-291		STK17B	0	-0.448726	0.378	0.58	0		CFL1	1.77133e-53	-0.437502	0.908	0.93	6.28077e-49
SERPING1	1.7042e-170	0.287114	0.864	0.691	6.04277e-166		FBLN2	1.0645e-118	0.630367	0.838	0.799	3.77451e-114		IFITM2	1.23345e-294	-0.651358	0.906	0.948	4.37357e-290		STOM	0	0.570262	0.624	0.354	0		SERPING1	1.969e-53	-0.463301	0.734	0.814	6.98169e-49
PSMC5	5.154e-170	-0.267468	0.563	0.529	1.82751e-165		CLMP	1.14817e-118	-0.806646	0.501	0.619	4.07119e-114		MSN	2.18622e-294	-0.788255	0.703	0.785	7.75188e-290		STXBP2	0	-1.01876	0.401	0.709	0		DDIT4	2.87171e-53	-0.521503	0.451	0.586	1.01825e-48
CSRP2	7.73283e-170	0.483456	0.564	0.354	2.74191e-165		CEBPB	1.61442e-118	-0.670548	0.805	0.83	5.72442e-114		OAZ1	2.48916e-294	-0.663577	0.775	0.863	8.82606e-290		SYNGR2	0	0.526636	0.674	0.453	0		ATP5F1E	4.55773e-53	-0.412019	0.971	0.977	1.61608e-48
TMEM59	4.56365e-169	0.278894	0.8	0.61	1.61818e-164		VEGFB	1.88385e-118	0.554247	0.81	0.7	6.67974e-114		SNRPB	4.58194e-294	-0.578614	0.514	0.68	1.62466e-289		TCF4	0	0.690959	0.57	0.26	0		TMEM258	5.4843e-53	-0.338681	0.716	0.781	1.94462e-48
HSPA8	2.03082e-168	-0.482394	0.782	0.722	7.2009e-164		ARL2BP	4.46807e-118	0.410805	0.593	0.409	1.58429e-113		IFITM3	5.10169e-294	-0.688607	0.968	0.99	1.80896e-289		TENT5A	0	0.534851	0.595	0.411	0		DLG1	6.7893e-53	-0.374626	0.507	0.619	2.40735e-48
RAB13	3.28388e-168	-0.319417	0.605	0.551	1.1644e-163		CCT3	4.5138e-118	-0.498013	0.705	0.777	1.6005e-113		ATOX1	5.68358e-294	-0.591009	0.56	0.716	2.01528e-289		TGM2	0	-1.00465	0.32	0.6	0		ATP6V0B	8.75995e-53	-0.341557	0.609	0.684	3.1061e-48
SRGN	9.69995e-168	-0.879376	0.458	0.619	3.43941e-163		ZNF593	5.26831e-118	-0.469673	0.471	0.596	1.86804e-113		RPL22	2.47891e-293	-0.609977	0.775	0.868	8.78972e-289		THBD	0	-1.18808	0.287	0.676	0		LUM	9.17307e-53	-0.383971	0.352	0.517	3.25259e-48
GAPDH	5.71353e-167	-0.581178	0.94	0.914	2.0259e-162		CPQ	1.8219e-117	0.504323	0.762	0.613	6.46009e-113		MYL6	2.56925e-293	-0.754403	0.94	0.974	9.11003e-289		THBS1	0	-2.35453	0.243	0.658	0		GPRC5B	1.62408e-52	0.338966	0.68	0.53	5.75866e-48
NID1	1.2824e-166	0.464138	0.584	0.386	4.54714e-162		RGCC	5.30785e-117	1.35425	0.734	0.62	1.88206e-112		MANF	4.12551e-293	-0.707189	0.384	0.56	1.46282e-288		TIMP1	0	-3.08739	0.874	0.996	0		ELOC	1.66361e-52	-0.348015	0.565	0.629	5.89884e-48
LEPROT	1.89727e-166	0.271014	0.758	0.562	6.72733e-162		TMEM123	2.3936e-116	0.424471	0.713	0.564	8.48724e-112		TMEM173	4.92202e-292	-0.556861	0.379	0.561	1.74525e-287		TIMP2	0	0.598858	0.848	0.718	0		TSHZ2	2.08188e-52	-0.387834	0.545	0.675	7.38192e-48
IGFBP5	1.06455e-165	0.835463	0.897	0.782	3.77467e-161		RPL6	2.67487e-116	-0.52582	0.961	0.971	9.48455e-112		HSPE1	5.65756e-291	-0.69348	0.614	0.725	2.00606e-286		TIMP3	0	0.836217	0.679	0.406	0		CCT5	4.33983e-52	-0.406563	0.702	0.753	1.53882e-47
CEBPB	1.1961e-165	-0.358971	0.72	0.658	4.24112e-161		GPATCH4	3.3633e-116	-0.497535	0.371	0.522	1.19256e-111		RPS4X	6.00207e-291	-0.680754	0.943	0.983	2.12821e-286		TMEM123	0	0.490077	0.754	0.561	0		RPL18	5.34443e-52	-0.390064	0.965	0.975	1.89503e-47
ZFP36L1	7.21515e-165	0.325712	0.875	0.711	2.55835e-160		MT-ND2	3.5487e-116	-0.668722	0.925	0.955	1.2583e-111		RPS6	6.76611e-289	-0.702871	0.945	0.979	2.39913e-284		TMEM14C	0	0.469397	0.547	0.318	0		RAB5C	5.65262e-52	-0.346223	0.633	0.721	2.00431e-47
FOXP1	1.29194e-164	0.38634	0.586	0.383	4.58095e-160		CAPN2	5.60867e-116	0.467322	0.759	0.615	1.98872e-111		NPDC1	1.19219e-288	-0.662594	0.728	0.823	4.22725e-284		TMEM167A	0	-0.561803	0.506	0.659	0		TAF1D	6.22425e-52	-0.318276	0.448	0.58	2.20699e-47
NDUFA1	3.01232e-164	-0.265647	0.663	0.598	1.06811e-159		PHB	1.783e-115	-0.506833	0.665	0.748	6.32217e-111		UQCR10	2.29649e-288	-0.546993	0.533	0.702	8.1429e-284		TMEM176A	0	0.657455	0.621	0.308	0		VCP	6.60775e-52	-0.357817	0.605	0.678	2.34298e-47
PCBP2	2.62375e-162	0.351245	0.755	0.565	9.30328e-158		LTBP2	4.19042e-115	0.54597	0.615	0.421	1.48584e-110		MRPL57	6.61651e-287	-0.510295	0.424	0.622	2.34608e-282		TMEM176B	0	0.754815	0.73	0.391	0		CTSS	6.67779e-52	-0.442949	0.51	0.594	2.36781e-47
CIRBP	5.02376e-162	0.359471	0.801	0.624	1.78132e-157		C6orf62	4.19809e-115	0.395043	0.695	0.51	1.48856e-110		UBE2D3	1.47195e-286	-0.56795	0.656	0.774	5.21923e-282		TMSB4X	0	0.795328	0.998	0.996	0		EHD2	8.69596e-52	0.349729	0.745	0.622	3.08341e-47
PPA1	6.18346e-162	-0.39791	0.594	0.567	2.19253e-157		MBNL2	4.94144e-115	0.482033	0.74	0.588	1.75214e-110		SOD1	1.69197e-286	-0.586325	0.655	0.783	5.99938e-282		TNFAIP2	0	0.518636	0.615	0.414	0		UQCRQ	1.0299e-51	-0.37311	0.742	0.774	3.65182e-47
RPN2	2.06823e-161	-0.295955	0.608	0.556	7.33352e-157		ARL6IP5	8.66758e-115	0.493636	0.865	0.73	3.07335e-110		ATP5MD	3.6179e-285	-0.601424	0.643	0.778	1.28284e-280		TNFAIP8	0	0.436273	0.531	0.318	0		SLC25A6	1.13025e-51	-0.387373	0.798	0.841	4.00763e-47
MGLL	4.93281e-161	0.305251	0.6	0.395	1.74907e-156		MIB1	1.05053e-114	0.373471	0.516	0.339	3.72498e-110		MALAT1	2.06371e-283	-0.804258	0.983	0.995	7.31751e-279		TPM1	0	0.729275	0.619	0.396	0		DYNLT1	1.29087e-51	-0.331683	0.608	0.676	4.57718e-47
PLS3	5.35417e-161	0.254955	0.596	0.394	1.89848e-156		MT-CO2	1.79766e-114	-0.56815	0.978	0.991	6.37414e-110		EHD4	2.8373e-283	-0.599606	0.554	0.702	1.00605e-278		TPM2	0	0.721184	0.644	0.434	0		PTP4A2	1.48384e-51	-0.365112	0.681	0.718	5.26142e-47
LMAN2	7.75495e-161	-0.322706	0.502	0.514	2.74975e-156		NOP56	2.396e-114	-0.493201	0.529	0.64	8.49573e-110		TUBA1C	1.13711e-282	-0.706066	0.36	0.548	4.03195e-278		TRA2B	0	0.481569	0.784	0.693	0		PSMC5	1.62141e-51	-0.343959	0.528	0.626	5.74919e-47
SNRPD1	6.93704e-160	-0.348042	0.521	0.516	2.45974e-155		COL5A1	3.14895e-114	0.663873	0.883	0.774	1.11656e-109		SLCO2A1	4.24282e-282	-0.890046	0.588	0.692	1.50442e-277		TREM1	0	-1.07507	0.249	0.648	0		ACTN1	2.08868e-51	-0.381568	0.837	0.848	7.40603e-47
NEAT1	1.15307e-159	-0.641442	0.919	0.848	4.08855e-155		TCEAL8	3.65083e-114	0.425891	0.714	0.556	1.29451e-109		RPL10A	1.99652e-281	-0.67132	0.876	0.937	7.07925e-277		TSPAN4	0	0.750859	0.602	0.265	0		UBA52	2.87874e-51	-0.357766	0.957	0.964	1.02074e-46
CRTAP	1.17353e-159	0.337841	0.657	0.456	4.16111e-155		IQGAP1	6.74875e-114	0.436675	0.831	0.708	2.39297e-109		NOL7	1.72755e-280	-0.541354	0.454	0.635	6.12554e-276		TTYH3	0	0.431843	0.586	0.358	0		COX5A	3.39585e-51	-0.363518	0.641	0.706	1.2041e-46
NCL	1.22751e-159	-0.331081	0.793	0.707	4.35251e-155		ANXA4	6.8157e-114	0.441955	0.672	0.506	2.41671e-109		SPP1	4.93728e-279	0.954496	0.579	0.329	1.75066e-274		TUBA1B	0	1.02197	0.898	0.735	0		RPL6	3.42806e-51	-0.384679	0.962	0.97	1.21552e-46
NDUFA3	1.33876e-159	-0.326296	0.544	0.545	4.74698e-155		MYO1C	7.22861e-114	0.431447	0.745	0.599	2.56312e-109		COA4	8.08287e-279	-0.492338	0.32	0.524	2.86602e-274		TXNIP	0	0.625937	0.945	0.898	0		DKK3	6.10985e-51	0.429163	0.593	0.483	2.16643e-46
TXN	3.30688e-159	-0.429808	0.779	0.706	1.17255e-154		TAX1BP3	1.19322e-113	0.432781	0.62	0.484	4.23092e-109		IGFBP5	8.35557e-279	-1.19673	0.362	0.61	2.96272e-274		TYMP	0	-0.64169	0.892	0.951	0		PSMD8	7.33499e-51	-0.359656	0.65	0.731	2.60084e-46
IGFBP7	6.26745e-159	0.632261	0.961	0.909	2.22231e-154		SNRPD1	1.3451e-113	-0.505702	0.68	0.731	4.76944e-109		MVP	4.08812e-278	-0.468882	0.334	0.547	1.44956e-273		UBC	0	0.55723	0.953	0.946	0		PARVB	8.40676e-51	-0.360519	0.456	0.566	2.98087e-46
MYO1B	6.90664e-159	0.392422	0.54	0.338	2.44896e-154		SRGN	3.51281e-113	-0.802516	0.402	0.602	1.24557e-108		PSMA4	6.38688e-277	-0.565453	0.531	0.682	2.26466e-272		UNC93B1	0	0.507691	0.689	0.468	0		RPS4X	9.78953e-51	-0.404589	0.982	0.99	3.47117e-46
SNRPE	7.60908e-159	-0.288466	0.54	0.509	2.69803e-154		ATP2B4	4.04138e-113	0.42741	0.718	0.525	1.43299e-108		S100A16	1.14279e-276	-0.63333	0.604	0.751	4.0521e-272		UPP1	0	-1.11398	0.393	0.759	0		HMGN1	1.08594e-50	-0.34296	0.668	0.708	3.85051e-46
PPP1R12A	1.08715e-157	0.319997	0.76	0.57	3.85482e-153		REXO2	4.39848e-113	0.549897	0.867	0.824	1.55961e-108		NDUFB4	1.42139e-275	-0.536706	0.556	0.711	5.03997e-271		USF2	0	0.529615	0.592	0.345	0		STAB1	1.12886e-50	-0.376958	0.457	0.565	4.0027e-46
TUBA1C	1.72214e-157	-0.521726	0.454	0.512	6.10636e-153		NEXN	5.67614e-113	0.67953	0.626	0.44	2.01265e-108		COX7B	1.32115e-274	-0.5589	0.562	0.711	4.68454e-270		VCAN	0	-2.69939	0.35	0.876	0		RSRP1	1.19381e-50	-0.345718	0.655	0.753	4.23299e-46
PTEN	2.08933e-157	0.319845	0.652	0.451	7.40835e-153		UACA	6.57649e-113	0.534406	0.579	0.378	2.33189e-108		PSMD7	2.28668e-273	-0.527497	0.425	0.61	8.1081e-269		VSIG4	0	0.668376	0.81	0.495	0		PSMA7	1.29865e-50	-0.379376	0.864	0.883	4.60475e-46
NOP10	8.1417e-157	-0.315004	0.584	0.561	2.88688e-152		AAMDC	1.16412e-112	0.390195	0.578	0.394	4.12773e-108		ARPC3	2.86225e-273	-0.59084	0.676	0.802	1.0149e-268		VSIR	0	-0.523378	0.522	0.709	0		TMEM219	1.31422e-50	-0.3066	0.478	0.595	4.65997e-46
OSTC	9.15116e-157	-0.258092	0.65	0.563	3.24482e-152		LY6E	1.27095e-112	0.605639	0.931	0.889	4.50654e-108		PPIA	3.49744e-273	-0.642099	0.849	0.901	1.24012e-268		WSB1	0	0.49452	0.901	0.844	0		CD63	1.49081e-50	-0.396393	0.956	0.973	5.2861e-46
PPP1CB	1.4454e-156	0.300909	0.747	0.556	5.12512e-152		TCEAL9	1.41721e-112	0.460267	0.802	0.684	5.02513e-108		FUS	4.33554e-272	-0.565577	0.608	0.744	1.53729e-267		YWHAH	0	0.594059	0.744	0.567	0		RPL30	2.62672e-50	-0.381784	0.975	0.985	9.31383e-46
TUBB	2.77805e-156	-0.4135	0.735	0.669	9.85042e-152		CNN1	7.37378e-112	0.985498	0.535	0.356	2.6146e-107		ATP6V0B	6.47343e-272	-0.556862	0.535	0.698	2.29535e-267		ZFHX3	0	0.741359	0.645	0.304	0		NDUFA3	3.55392e-50	-0.330536	0.613	0.704	1.26015e-45
RBM8A	3.16411e-156	-0.263487	0.563	0.528	1.12193e-151		PLPP1	1.40669e-111	0.457889	0.718	0.518	4.98785e-107		RPL5	1.37126e-271	-0.647902	0.889	0.944	4.86223e-267		ZFP36L1	0	0.619915	0.954	0.883	0		RPL11	9.9748e-50	-0.371997	0.981	0.987	3.53686e-45
NOP53	1.23344e-155	0.346332	0.731	0.543	4.37353e-151		GRAMD2B	1.78254e-111	0.4521	0.526	0.347	6.32052e-107		MRPL41	6.31479e-270	-0.490083	0.414	0.599	2.2391e-265		ZFP36L2	0	0.595731	0.835	0.68	0		C19orf53	1.01835e-49	-0.32072	0.658	0.721	3.61086e-45
PABPC1	2.42698e-155	0.329247	0.887	0.739	8.60559e-151		CAMLG	2.36404e-111	0.417837	0.724	0.607	8.38243e-107		TXNL4A	7.27418e-270	-0.490738	0.373	0.569	2.57928e-265		ARHGAP18	4.94065645841247e-324	0.412067	0.766	0.571	1.75185796702389e-319		UBXN1	1.06183e-49	-0.321165	0.601	0.689	3.76503e-45
BEX3	3.47418e-155	0.267081	0.672	0.474	1.23188e-150		NNMT	3.72e-111	-0.706694	0.93	0.956	1.31904e-106		CYCS	1.01663e-269	-0.57351	0.416	0.603	3.60477e-265		NAP1L1	9.88131291682493e-324	0.5172	0.76	0.634	3.50371593404778e-319		SSR4	1.51774e-49	-0.366619	0.817	0.873	5.38161e-45
LSM7	3.5384e-155	-0.308128	0.551	0.534	1.25464e-150		PGRMC2	3.77317e-111	0.549906	0.721	0.585	1.33789e-106		PPM1G	1.44086e-269	-0.507587	0.449	0.634	5.10901e-265		NR4A2	9.04140131889481e-321	0.663908	0.64	0.54	3.20590007965372e-316		SFPQ	1.78155e-49	-0.365313	0.612	0.687	6.31702e-45
TKT	4.90381e-155	-0.3666	0.522	0.536	1.73879e-150		POLR2L	6.29345e-111	-0.597907	0.869	0.892	2.23153e-106		HSPA1A	5.08395e-269	1.11713	0.791	0.659	1.80267e-264		PRMT2	8.5201620625323e-320	0.388829	0.594	0.408	3.0210790641327e-315		COX7A2	2.20262e-49	-0.344331	0.817	0.815	7.81006e-45
IER5L	5.72137e-154	0.363706	0.613	0.414	2.02868e-149		BRI3	6.33434e-111	0.577514	0.92	0.856	2.24603e-106		PFDN2	7.67371e-269	-0.53107	0.462	0.63	2.72094e-264		NUFIP2	3.42254193656736e-317	0.414617	0.655	0.506	1.21356491986805e-312		SEM1	6.10937e-49	-0.315207	0.746	0.779	2.16626e-44
OST4	1.19429e-153	-0.274261	0.799	0.701	4.23472e-149		G0S2	7.97841e-111	-1.20908	0.484	0.675	2.82899e-106		TPM4	1.38164e-268	-0.793466	0.763	0.872	4.899e-264		RPL36A	1.51194932368348e-316	0.405331	0.583	0.409	5.36106991191687e-312		POMP	1.29121e-48	-0.337221	0.758	0.769	4.57838e-44
DLC1	1.25604e-153	0.373179	0.586	0.387	4.45368e-149		NCL	9.67779e-111	-0.615872	0.851	0.888	3.43155e-106		COX6C	1.97838e-268	-0.563735	0.731	0.826	7.01495e-264		FOS	6.61674209706848e-316	0.58051	0.959	0.944	2.34616441277854e-311		SRSF7	1.63822e-48	-0.34474	0.642	0.728	5.80881e-44
SLC38A2	7.68339e-153	0.334983	0.717	0.525	2.72438e-148		ISCU	1.97156e-110	0.428226	0.78	0.686	6.99077e-106		RBM8A	3.44937e-267	-0.543164	0.562	0.707	1.22308e-262		DUSP1	7.01401889950562e-316	0.544999	0.922	0.913	2.4870308213867e-311		UFC1	1.69109e-48	-0.310635	0.568	0.649	5.99626e-44
VCP	8.15165e-153	-0.332905	0.523	0.521	2.89041e-148		PPP2CB	2.42819e-110	0.412689	0.712	0.573	8.60989e-106		NAA38	4.30882e-267	-0.589994	0.562	0.717	1.52782e-262		MX1	1.14167691922456e-315	0.609463	0.712	0.534	4.04815802018646e-311		HNRNPA2B1	2.1964e-48	-0.384825	0.883	0.898	7.78799e-44
CCT8	9.84358e-153	-0.262946	0.573	0.528	3.49034e-148		RGS2	7.48957e-110	-0.923146	0.397	0.562	2.65565e-105		AC010618.1	1.30453e-266	-0.468806	0.35	0.554	4.6256e-262		FEZ2	2.84477869189415e-314	0.362932	0.511	0.329	1.00870162857183e-309		AURKAIP1	2.99932e-48	-0.328873	0.587	0.664	1.0635e-43
MRPL41	9.07121e-152	-0.290006	0.53	0.522	3.21647e-147		CCT5	3.16765e-109	-0.468646	0.681	0.745	1.12318e-104		RNH1	4.64854e-266	-0.507866	0.512	0.688	1.64828e-261		MGAT4A	1.94736778469335e-313	0.410109	0.534	0.346	6.90497669096568e-309		TPT1	3.86362e-48	-0.367236	0.995	0.997	1.36996e-43
SUMO2	9.55577e-152	0.304499	0.835	0.666	3.38829e-147		TIMP3	3.592e-109	0.552399	0.98	0.881	1.27365e-104		NDUFA4	3.64828e-265	-0.581254	0.753	0.84	1.29361e-260		AHNAK	3.28822086920888e-313	0.577624	0.81	0.681	1.16593735580408e-308		FAU	4.64044e-48	-0.355259	0.961	0.966	1.64541e-43
C11orf96	5.88997e-151	-0.358606	0.89	0.787	2.08847e-146		ITGAV	1.08936e-108	0.483597	0.801	0.729	3.86266e-104		SEM1	8.20753e-265	-0.541913	0.646	0.773	2.91023e-260		TALDO1	1.72265586078634e-311	-0.459074	0.61	0.748	6.10819e-307		RPS15A	4.69866e-48	-0.375246	0.969	0.977	1.66605e-43
CTSL	6.36287e-151	-0.577537	0.557	0.615	2.25614e-146		CTSF	1.34944e-108	0.465262	0.634	0.5	4.78485e-104		XRN2	2.52159e-264	-0.515863	0.481	0.657	8.94105e-260		S100A4	2.97388141811097e-311	-0.544936	0.878	0.946	1.05448e-306		FXYD5	4.71692e-48	-0.349503	0.718	0.78	1.67252e-43
BRD2	5.8688e-150	0.375452	0.607	0.419	2.08096e-145		SNAP23	1.89357e-108	0.35863	0.519	0.348	6.71421e-104		IL4R	9.23428e-264	-0.451625	0.327	0.521	3.27429e-259		PTPRE	3.31815839711722e-311	-0.469551	0.652	0.792	1.17655e-306		NDUFA12	7.07893e-48	-0.302524	0.636	0.698	2.51005e-43
MT-ND2	6.67739e-150	-0.397102	0.915	0.849	2.36767e-145		NTMT1	2.31314e-108	-0.429777	0.432	0.548	8.20192e-104		NOP56	2.49356e-263	-0.533025	0.367	0.551	8.84166e-259		LILRB2	8.26204997752265e-311	-0.473048	0.553	0.707	2.92956e-306		RPL18A	8.08137e-48	-0.393006	0.967	0.978	2.86549e-43
CCNI	1.03396e-149	0.427184	0.846	0.696	3.66621e-145		ENAH	4.34481e-108	0.507926	0.591	0.408	1.54058e-103		PUF60	2.40065e-262	-0.444262	0.327	0.52	8.51222e-258		TAOK3	3.27756118731915e-310	0.410326	0.687	0.522	1.16216e-305		ATP5MF	9.2385e-48	-0.334461	0.668	0.711	3.27579e-43
MT-ND4	1.23759e-148	-0.538025	0.97	0.955	4.38825e-144		COL5A2	5.37457e-108	0.726013	0.889	0.816	1.90571e-103		ATP1A1	5.27473e-261	-0.632206	0.643	0.735	1.87031e-256		TNFSF10	1.03338e-307	0.727983	0.549	0.352	3.66415e-303		TEX264	1.04732e-47	-0.299379	0.433	0.541	3.71359e-43
GPX1	1.12892e-145	-0.374352	0.721	0.681	4.00292e-141		ACSL4	1.36137e-107	-0.951001	0.44	0.549	4.82716e-103		CD93	5.35211e-261	-0.640527	0.751	0.806	1.89775e-256		GNB4	1.35391e-307	0.377028	0.537	0.347	4.8007e-303		PDIA6	1.49896e-47	-0.380407	0.754	0.765	5.315e-43
NDUFA6	6.14959e-143	-0.260878	0.514	0.498	2.18052e-138		CALM2	5.72344e-107	0.500955	0.929	0.875	2.02942e-102		COX5B	9.03928e-261	-0.54519	0.707	0.814	3.20515e-256		LST1	2.10933e-307	-0.498763	0.724	0.836	7.47928e-303		LAMTOR1	1.68863e-47	-0.322376	0.565	0.649	5.98755e-43
ROCK2	1.408e-142	0.294695	0.7	0.512	4.99249e-138		KDELR2	6.93865e-107	0.511717	0.88	0.821	2.46031e-102		BCL3	2.95275e-259	-0.606391	0.333	0.525	1.04699e-254		RAC2	7.89391e-307	-0.421867	0.444	0.626	2.79902e-302		COL4A1	2.44461e-47	-0.440211	0.804	0.844	8.6681e-43
RPS27L	1.84383e-142	0.293415	0.787	0.612	6.53784e-138		PLEC	7.13844e-106	0.457056	0.769	0.636	2.53115e-101		RPL38	4.19984e-259	-0.599404	0.87	0.928	1.48918e-254		C5AR1	1.10874e-306	-0.582949	0.73	0.829	3.93138e-302		EIF3K	2.63845e-47	-0.352584	0.765	0.814	9.35542e-43
INAFM1	1.21436e-141	0.331433	0.594	0.402	4.30588e-137		HM13	7.38395e-106	-0.466256	0.698	0.78	2.6182e-101		FAU	4.71505e-259	-0.610253	0.892	0.945	1.67186e-254		UBB	1.55738e-306	0.482715	0.885	0.809	5.52216e-302		CCDC85B	2.66778e-47	-0.37707	0.504	0.595	9.45942e-43
OAZ1	1.50029e-141	-0.291484	0.845	0.771	5.31972e-137		SRPX	7.90004e-106	0.858093	0.625	0.54	2.80119e-101		CANX	5.68417e-259	-0.57835	0.737	0.785	2.01549e-254		VEGFA	7.38229e-306	-0.518044	0.328	0.51	2.61761e-301		FNBP1L	2.82405e-47	-0.332795	0.398	0.513	1.00135e-42
BBX	2.10002e-141	0.323585	0.607	0.416	7.44627e-137		FSTL1	1.4217e-105	0.744621	0.954	0.938	5.04105e-101		TSPO	1.1323e-258	-0.591537	0.639	0.778	4.01492e-254		SYAP1	1.07337e-305	-0.406951	0.337	0.512	3.80597e-301		N4BP2L2	3.58887e-47	-0.308093	0.731	0.797	1.27254e-42
PSME2	2.35664e-140	-0.36893	0.545	0.524	8.35619e-136		SLC39A13	2.60323e-105	0.365506	0.524	0.349	9.23055e-101		TMEM255B	1.9852e-258	-0.543682	0.417	0.591	7.03913e-254		TCIRG1	2.76624e-305	-0.385759	0.438	0.617	9.80853e-301		TMEM208	7.21577e-47	-0.282579	0.423	0.523	2.55857e-42
SERPINH1	8.81888e-140	-0.310049	0.749	0.655	3.127e-135		PRELP	5.96366e-105	0.666483	0.817	0.671	2.11459e-100		HSPA9	6.55862e-258	-0.493367	0.415	0.588	2.32555e-253		APPL1	9.80265e-304	0.367531	0.519	0.333	3.47582e-299		PDCD5	8.72753e-47	-0.364445	0.604	0.675	3.09461e-42
XBP1	2.32406e-139	-0.341848	0.513	0.516	8.24066e-135		CCDC50	6.56762e-105	0.390198	0.622	0.454	2.32875e-100		PRDX4	8.69025e-258	-0.520906	0.471	0.653	3.08139e-253		EPSTI1	7.00547e-303	0.46288	0.669	0.483	2.484e-298		AHNAK	9.86469e-47	0.398139	0.906	0.851	3.49782e-42
LITAF	2.52993e-138	-0.386209	0.57	0.564	8.97064e-134		NDUFA3	6.91229e-105	-0.447034	0.7	0.778	2.45096e-100		HNRNPA3	1.33883e-257	-0.576428	0.686	0.78	4.74721e-253		SERPINB9	1.16734e-302	-0.49641	0.356	0.529	4.13917e-298		RPS7	1.0049e-46	-0.397266	0.958	0.965	3.56318e-42
DAAM1	8.2686e-138	0.438722	0.543	0.362	2.93188e-133		SPON2	7.95872e-105	0.563891	0.911	0.787	2.822e-100		ADGRG1	3.24052e-257	-0.540613	0.365	0.53	1.14903e-252		PRELID1	8.36883e-301	-0.492131	0.599	0.728	2.96742e-296		HNRNPU	1.05985e-46	-0.36263	0.775	0.821	3.75802e-42
NR3C1	1.24661e-137	0.328504	0.543	0.359	4.42021e-133		EFHD1	8.95552e-105	0.518118	0.545	0.369	3.17545e-100		HLA-B	2.04813e-256	-0.636991	0.931	0.971	7.26225e-252		EIF3E	1.10395e-300	0.419581	0.668	0.532	3.91438e-296		CAVIN2	1.51846e-46	0.423511	0.96	0.927	5.38416e-42
CAMLG	1.45457e-137	0.350568	0.583	0.402	5.15761e-133		ZBTB20	2.79705e-104	0.423655	0.681	0.506	9.91778e-100		ARPC2	3.64283e-256	-0.611315	0.727	0.836	1.29167e-251		STAT1	2.90377e-298	0.46647	0.598	0.433	1.02962e-293		CASP4	1.64626e-46	-0.333379	0.595	0.673	5.83732e-42
PFN1	1.94538e-137	-0.43552	0.854	0.793	6.89792e-133		HSP90B1	3.10588e-104	-0.603308	0.954	0.961	1.10128e-99		SF3B5	7.73789e-256	-0.508416	0.494	0.663	2.7437e-251		AC020916.1	8.23872e-298	0.543019	0.807	0.737	2.92128e-293		MMP2	1.88342e-46	-0.330161	0.459	0.615	6.67822e-42
TAGLN2	8.28387e-137	0.345552	0.823	0.663	2.93729e-132		SAMHD1	4.33681e-104	0.483812	0.619	0.455	1.53775e-99		LMAN2	1.02016e-255	-0.496135	0.516	0.672	3.61727e-251		LILRB3	1.84364e-297	-0.411807	0.55	0.708	6.53718e-293		RAN	1.94045e-46	-0.406072	0.757	0.777	6.88043e-42
GAS6	2.53014e-136	0.326501	0.67	0.484	8.97137e-132		TMEM14C	4.49825e-104	0.428355	0.806	0.71	1.59499e-99		DBI	2.61423e-255	-0.532554	0.478	0.661	9.26953e-251		BASP1	1.65436e-294	-0.425375	0.355	0.555	5.86603e-290		LAYN	2.05446e-46	-0.375077	0.626	0.725	7.28472e-42
ATP1B3	2.92644e-136	-0.377331	0.521	0.524	1.03766e-131		GNB1	7.65278e-104	0.400028	0.824	0.714	2.71352e-99		RPS13	8.56276e-255	-0.631801	0.907	0.952	3.03618e-250		RNF149	1.77659e-293	-0.420686	0.605	0.746	6.29943e-289		CLTB	5.14033e-46	-0.339262	0.552	0.654	1.82266e-41
PDLIM2	8.45362e-136	0.336752	0.611	0.423	2.99748e-131		DIXDC1	1.00562e-103	0.383434	0.536	0.34	3.56572e-99		RPS18	2.36868e-254	-0.65724	0.965	0.987	8.39887e-250		TUBB	3.11323e-293	0.506147	0.741	0.559	1.10389e-288		GIMAP4	5.93349e-46	-0.381544	0.771	0.815	2.1039e-41
VMP1	1.62933e-135	-0.519852	0.615	0.658	5.77726e-131		ILK	1.11584e-103	0.441425	0.777	0.659	3.95653e-99		EIF3B	9.54204e-254	-0.448661	0.353	0.54	3.38342e-249		PRPF38B	7.03006e-293	0.38519	0.636	0.471	2.49272e-288		TIMM8B	8.50214e-46	-0.337571	0.471	0.555	3.01469e-41
EPB41L2	6.04263e-135	0.382152	0.541	0.359	2.1426e-130		PTMA	2.35617e-103	-0.651234	0.979	0.985	8.3545e-99		RPL30	1.14608e-253	-0.614265	0.935	0.974	4.06378e-249		PARP14	5.22846e-291	0.484553	0.772	0.639	1.85391e-286		CCN2	9.26809e-46	0.644818	0.736	0.613	3.28628e-41
CTSC	8.91194e-135	-0.368014	0.638	0.505	3.16e-130		SPCS3	2.51522e-103	-0.484477	0.689	0.747	8.91847e-99		PCDH17	2.86535e-253	-0.915816	0.507	0.615	1.016e-248		COTL1	2.33045e-290	-0.525934	0.776	0.871	8.26332e-286		COX5B	1.45771e-45	-0.32499	0.82	0.847	5.16875e-41
TJP1	9.98336e-135	0.350083	0.637	0.456	3.5399e-130		SLC44A1	3.03523e-103	0.383499	0.521	0.34	1.07623e-98		PSMB7	2.70909e-252	-0.472247	0.395	0.576	9.60587e-248		TPM4	6.69702e-290	-0.51659	0.763	0.871	2.37463e-285		RPL39	1.57475e-45	-0.390509	0.97	0.981	5.58373e-41
PALLD	2.18384e-133	0.44953	0.756	0.584	7.74346e-129		RPS12	4.15757e-103	-0.54014	0.986	0.993	1.47419e-98		HNRNPDL	2.97211e-252	-0.545913	0.615	0.735	1.05385e-247		LPP	1.14921e-289	0.477786	0.555	0.375	4.07488e-285		SF1	2.08557e-45	-0.298627	0.62	0.717	7.39503e-41
RPS3A	2.47904e-132	0.421343	0.932	0.839	8.79019e-128		RPL35A	5.4195e-103	-0.491417	0.968	0.976	1.92165e-98		HNRNPR	5.91895e-252	-0.512204	0.51	0.663	2.09874e-247		SH3BP5	1.44346e-287	-0.385	0.331	0.514	5.1182e-283		OST4	2.1683e-45	-0.34901	0.863	0.877	7.68836e-41
C9orf3	3.86802e-132	0.301207	0.605	0.419	1.37152e-127		QSOX1	6.69658e-103	0.642656	0.709	0.611	2.37447e-98		ZC3H15	8.51175e-252	-0.52557	0.497	0.66	3.0181e-247		NEAT1	2.56003e-287	0.51558	0.971	0.978	9.07736e-283		BACE2	2.86596e-45	-0.40076	0.678	0.722	1.01621e-40
ROCK1	7.6617e-132	0.269636	0.73	0.553	2.71669e-127		AP2S1	8.40583e-103	-0.551229	0.808	0.83	2.98054e-98		LAMTOR5	2.32954e-251	-0.498124	0.543	0.696	8.26009e-247		SH2B3	1.20619e-286	0.331886	0.51	0.328	4.27689e-282		GIMAP7	3.9593e-45	-0.388939	0.805	0.84	1.40389e-40
ZBTB20	2.39413e-131	0.32497	0.533	0.352	8.48912e-127		C1QBP	1.72591e-102	-0.483389	0.635	0.714	6.11973e-98		SYNCRIP	2.4678e-251	-0.534877	0.519	0.667	8.75033e-247		SPATS2L	1.49559e-286	0.379935	0.57	0.381	5.30308e-282		UQCRH	3.96194e-45	-0.318153	0.732	0.758	1.40483e-40
ASAP1	6.81851e-131	0.3506	0.568	0.386	2.41771e-126		TNS1	2.07176e-102	0.431319	0.705	0.557	7.34605e-98		RPS14	7.94654e-251	-0.593301	0.942	0.981	2.81769e-246		S100A11	6.5975e-286	-0.513899	0.959	0.979	2.33934e-281		PSMB5	4.98773e-45	-0.324082	0.569	0.654	1.76855e-40
TNS2	1.19344e-130	0.303697	0.538	0.356	4.23168e-126		POLR2J3.1	3.24507e-102	-0.395917	0.329	0.51	1.15064e-97		TMEM258	1.45181e-250	-0.524185	0.625	0.75	5.14782e-246		TGFBR2	1.21896e-285	0.36823	0.602	0.424	4.32219e-281		PODXL	5.16689e-45	0.401536	0.743	0.623	1.83208e-40
ANXA2	2.51447e-130	-0.572072	0.817	0.793	8.9158e-126		C1QA	9.21037e-102	0.492071	0.614	0.411	3.26581e-97		HNRNPM	3.33057e-249	-0.536529	0.577	0.7	1.18096e-244		ELOB	2.28102e-285	-0.388643	0.755	0.867	8.08805e-281		TPM4	5.27707e-45	-0.428414	0.907	0.932	1.87114e-40
ZFP36	3.12609e-130	0.5176	0.706	0.542	1.10845e-125		GTPBP4	1.21768e-101	-0.408422	0.41	0.547	4.31765e-97		TAF1D	3.56176e-249	-0.481725	0.436	0.613	1.26293e-244		GMFG	1.45922e-282	-0.423459	0.706	0.805	5.17412e-278		RNF181	5.4856e-45	-0.28451	0.52	0.611	1.94508e-40
FOS	6.7284e-130	0.6326	0.863	0.747	2.38576e-125		PSAP	2.54483e-101	0.431847	0.967	0.952	9.02346e-97		RAP1B	4.12829e-249	-0.523327	0.628	0.745	1.46381e-244		LAPTM4A	6.10907e-282	0.416845	0.769	0.633	2.16615e-277		IGFBP7	7.07048e-45	-0.441859	0.994	0.996	2.50705e-40
EIF3J	2.45824e-129	-0.323578	0.522	0.511	8.71643e-125		RPL37	4.46927e-101	-0.478557	0.983	0.987	1.58471e-96		NDUFB11	7.22596e-249	-0.51048	0.548	0.707	2.56218e-244		APH1A	4.44155e-281	0.321839	0.504	0.322	1.57488e-276		HNRNPDL	8.6533e-45	-0.314145	0.62	0.709	3.06829e-40
VAMP2	2.84326e-129	0.273779	0.639	0.456	1.00816e-124		RPL36	4.75471e-101	-0.50758	0.982	0.986	1.68592e-96		ZRANB2	2.12076e-248	-0.452687	0.383	0.571	7.51979e-244		MFSD1	2.74495e-280	0.404167	0.74	0.586	9.73305e-276		SNRPD2	9.05119e-45	-0.325358	0.684	0.75	3.20937e-40
ARHGDIA	3.68406e-127	-0.301093	0.588	0.573	1.30629e-122		EIF4A2	5.02569e-101	0.396001	0.88	0.818	1.78201e-96		LSM7	2.69887e-248	-0.508703	0.454	0.633	9.56964e-244		NFIC	9.22981e-280	0.359626	0.566	0.376	3.2727e-275		TSTA3	9.8204e-45	-0.36567	0.562	0.661	3.48212e-40
TGM2	1.15889e-126	-0.726204	0.634	0.773	4.10919e-122		ATP5MD	9.39021e-101	-0.438726	0.866	0.869	3.32958e-96		HMGN1	3.39935e-248	-0.539301	0.564	0.706	1.20534e-243		CD14	6.20346e-277	0.587563	0.944	0.938	2.19962e-272		FKBP8	1.47879e-44	-0.290096	0.511	0.622	5.24349e-40
CALU	1.50984e-125	-0.336968	0.745	0.677	5.35359e-121		CAVIN3	1.07215e-100	0.486725	0.801	0.649	3.80163e-96		SELENOS	8.49426e-248	-0.532646	0.494	0.659	3.01189e-243		TMA7	2.51635e-275	-0.410131	0.737	0.842	8.92248e-271		IFI16	1.9093e-44	-0.346552	0.706	0.775	6.77e-40
EID1	5.46639e-125	0.266674	0.824	0.668	1.93827e-120		FEZ2	5.287e-100	0.3849	0.629	0.488	1.87466e-95		RPS19BP1	3.17425e-247	-0.504485	0.471	0.631	1.12553e-242		UBE2D1	8.08335e-275	-0.380894	0.402	0.56	2.86619e-270		PFDN2	2.04168e-44	-0.328106	0.587	0.648	7.23938e-40
SAT1	4.64456e-123	-1.28327	0.634	0.7	1.64687e-118		LAMB2	6.85872e-100	0.426256	0.673	0.5	2.43196e-95		STOML2	6.31623e-247	-0.443519	0.313	0.507	2.23961e-242		SERTAD1	5.7918e-273	0.391596	0.516	0.376	2.05366e-268		ATP5MC3	2.8222e-44	-0.325218	0.613	0.655	1.0007e-39
EIF5B	7.10648e-123	-0.287364	0.679	0.63	2.51982e-118		MYLK	1.08279e-99	0.791116	0.695	0.548	3.83936e-95		SNF8	7.09585e-247	-0.415983	0.304	0.505	2.51605e-242		CCDC85B	3.75e-270	0.351941	0.522	0.353	1.32968e-265		SNHG29	2.96805e-44	-0.390853	0.771	0.821	1.05241e-39
BNIP3L	7.70155e-122	0.254427	0.592	0.413	2.73082e-117		SERPINE1	3.01409e-99	0.881209	0.788	0.636	1.06874e-94		MAP2K2	8.04039e-247	-0.438129	0.362	0.554	2.85096e-242		PIK3R1	5.96343e-267	0.360653	0.558	0.384	2.11451e-262		EGFL7	4.24655e-44	-0.380693	0.879	0.906	1.50574e-39
FOSB	5.04062e-121	0.399164	0.654	0.479	1.7873e-116		YWHAQ	3.0566e-99	0.422797	0.837	0.753	1.08381e-94		SEC61A1	3.50328e-246	-0.470168	0.376	0.535	1.24219e-241		OAS1	7.92585e-265	0.409775	0.567	0.398	2.81035e-260		SQSTM1	4.25318e-44	-0.364421	0.757	0.804	1.50809e-39
EIF2AK2	6.52306e-121	0.353469	0.579	0.41	2.31295e-116		GLS	6.06316e-99	0.395152	0.663	0.521	2.14988e-94		SNU13	9.65708e-246	-0.529621	0.615	0.748	3.42421e-241		RPL26	6.66341e-264	0.437901	0.921	0.913	2.36271e-259		RPL37A	4.30512e-44	-0.373791	0.981	0.989	1.52651e-39
PPP1R15A	1.03623e-120	0.376283	0.687	0.518	3.67425e-116		VAT1	7.7693e-99	0.397657	0.611	0.431	2.75484e-94		RNASEH2C	1.65629e-245	-0.456021	0.391	0.572	5.87286e-241		SCP2	2.1235e-262	0.342457	0.58	0.409	7.52952e-258		EIF3I	8.66853e-44	-0.328052	0.6	0.664	3.07369e-39
SPARC	2.16971e-120	0.634917	0.944	0.869	7.69335e-116		METTL7A	8.05356e-99	0.459662	0.56	0.385	2.85563e-94		NOP10	2.21904e-245	-0.525191	0.579	0.726	7.86827e-241		WASHC4	1.08088e-259	0.344155	0.625	0.466	3.83259e-255		SPARC	1.21598e-43	-0.360458	0.775	0.873	4.31164e-39
PSMD7	5.79443e-120	-0.263466	0.553	0.532	2.05459e-115		SSPN	1.49687e-98	0.467519	0.595	0.445	5.3076e-94		HM13	3.60581e-245	-0.464959	0.391	0.573	1.27855e-240		RHOC	1.64312e-258	0.380134	0.503	0.331	5.82618e-254		ATP5MC1	1.90306e-43	-0.337509	0.588	0.633	6.74788e-39
MT1E	6.72977e-120	-0.403559	0.672	0.564	2.38624e-115		XRN2	3.19353e-98	-0.3964	0.643	0.716	1.13236e-93		TALDO1	7.72984e-245	-0.459929	0.41	0.597	2.74085e-240		C4orf48	5.85926e-255	-0.342117	0.534	0.692	2.07758e-250		RPSA	2.09331e-43	-0.396205	0.922	0.934	7.42248e-39
GSN	1.1326e-119	0.300284	0.83	0.682	4.01597e-115		MYH9	4.69042e-98	0.516151	0.835	0.733	1.66313e-93		LAMTOR2	1.9514e-243	-0.470072	0.433	0.611	6.91928e-239		EEF1A1	8.65839e-254	0.437752	0.992	0.992	3.07009e-249		DDX17	2.6398e-43	-0.313453	0.804	0.847	9.36019e-39
S100A11	2.42036e-119	-0.434774	0.924	0.887	8.58211e-115		MINDY2	1.19123e-97	0.442694	0.612	0.433	4.22385e-93		SLC25A5	3.88183e-243	-0.550619	0.518	0.68	1.37642e-238		METRNL	1.44085e-253	-0.449502	0.676	0.766	5.10896e-249		TMEM165	2.91958e-43	-0.297757	0.524	0.62	1.03523e-38
MBNL1	4.7538e-119	0.28898	0.75	0.586	1.6856e-114		IAH1	1.23247e-97	0.366688	0.643	0.484	4.37011e-93		ATP5F1D	9.35326e-242	-0.508775	0.583	0.737	3.31648e-237		NASP	1.25279e-252	0.364998	0.534	0.366	4.44216e-248		PTPN14	4.42983e-43	0.326108	0.636	0.525	1.57073e-38
BGN	6.0856e-119	0.265375	0.795	0.637	2.15783e-114		APCDD1	1.52425e-97	0.610717	0.502	0.334	5.40468e-93		UQCRB	9.87945e-242	-0.531764	0.754	0.842	3.50306e-237		THEMIS2	1.61352e-252	-0.370057	0.481	0.622	5.72121e-248		COPS6	4.76245e-43	-0.306039	0.555	0.631	1.68867e-38
CD9	7.05256e-119	0.455521	0.586	0.417	2.5007e-114		MARCKSL1	1.63118e-97	-0.51763	0.343	0.526	5.78384e-93		EIF3J	4.51725e-241	-0.551175	0.489	0.637	1.60173e-236		EVI2A	3.90375e-250	0.359874	0.553	0.412	1.38419e-245		CSNK1A1	6.91716e-43	-0.292938	0.466	0.582	2.45269e-38
TUBA1B	9.42257e-119	-0.497741	0.819	0.774	3.34106e-114		XRCC5	2.64131e-97	-0.425506	0.771	0.807	9.36555e-93		NDUFA1	6.27321e-241	-0.483157	0.56	0.716	2.22435e-236		PPP1R10	7.12648e-249	0.338251	0.538	0.413	2.52691e-244		RPL7	8.59958e-43	-0.347695	0.892	0.911	3.04924e-38
PKM	3.57377e-118	-0.321658	0.721	0.671	1.26719e-113		TWSG1	5.40536e-97	0.334644	0.508	0.352	1.91663e-92		RSL1D1	1.10325e-240	-0.492813	0.425	0.61	3.91191e-236		SEC61B	5.03973e-248	-0.426443	0.662	0.77	1.78699e-243		RPS24	8.62862e-43	-0.358159	0.977	0.984	3.05954e-38
ENAH	3.68313e-118	0.29045	0.65	0.475	1.30596e-113		TUFM	2.60233e-96	-0.420155	0.684	0.77	9.22734e-92		BTF3	1.25484e-240	-0.58353	0.789	0.866	4.4494e-236		MGST3	9.3234e-247	0.435859	0.646	0.501	3.30589e-242		DDX24	8.63189e-43	-0.293491	0.712	0.763	3.06069e-38
CD63	5.69764e-118	-0.36689	0.941	0.896	2.02027e-113		PDLIM7	2.60878e-96	0.468974	0.757	0.63	9.2502e-92		PSMD4	1.39192e-240	-0.441682	0.412	0.59	4.93546e-236		SARAF	2.31548e-246	0.373716	0.751	0.623	8.21024e-242		ROMO1	8.6731e-43	-0.312082	0.641	0.691	3.07531e-38
TYMP	6.44578e-118	-0.455611	0.513	0.568	2.28555e-113		ESYT2	3.16407e-96	0.336384	0.55	0.371	1.12192e-91		RPL11	2.24955e-240	-0.593032	0.942	0.979	7.97645e-236		LGALS9	2.50868e-245	0.360745	0.702	0.542	8.89527e-241		CCT3	9.19918e-43	-0.330713	0.679	0.708	3.26184e-38
DDAH2	1.25662e-117	0.279701	0.588	0.412	4.45573e-113		MFGE8	3.65396e-96	0.617907	0.927	0.9	1.29562e-91		YWHAE	2.82392e-240	-0.54102	0.731	0.806	1.00131e-235		DDAH2	2.69747e-244	0.352607	0.597	0.432	9.5647e-240		SOX4	1.24059e-42	-0.569704	0.547	0.613	4.39888e-38
TACC1	1.97624e-117	0.315054	0.768	0.61	7.00736e-113		GEM	5.12948e-96	0.556728	0.53	0.354	1.81881e-91		AKAP13	5.02476e-240	-0.542513	0.431	0.605	1.78168e-235		IRF1	6.58057e-244	0.476503	0.589	0.455	2.33334e-239		NASP	1.32751e-42	-0.299991	0.492	0.609	4.70707e-38
HNRNPAB	5.11499e-117	-0.362011	0.577	0.566	1.81367e-112		RPL34	8.67044e-96	-0.463735	0.985	0.988	3.07436e-91		SERPINB1	4.34388e-239	-0.50322	0.4	0.586	1.54025e-234		IL13RA1	7.87091e-244	0.351625	0.569	0.406	2.79087e-239		PRMT1	1.686e-42	-0.312949	0.5	0.596	5.97822e-38
FTH1	1.31521e-116	-1.05883	0.98	0.991	4.66348e-112		SLIT3	1.07365e-95	0.535942	0.663	0.546	3.80696e-91		ATP5F1A	4.79732e-239	-0.481188	0.514	0.66	1.70103e-234		PKM	9.54776e-244	-0.456561	0.765	0.844	3.38544e-239		ADGRL4	3.28455e-42	-0.370758	0.404	0.5	1.16464e-37
UTRN	2.07125e-116	0.30883	0.616	0.442	7.34425e-112		SDF2L1	2.15047e-95	-0.578129	0.482	0.598	7.62512e-91		GSPT1	6.28952e-239	-0.487311	0.424	0.598	2.23014e-234		RBPJ	2.26779e-243	0.426514	0.818	0.714	8.04114e-239		AC124319.1	3.39146e-42	-0.33005	0.578	0.669	1.20255e-37
RPS27	9.99875e-116	-0.397304	0.958	0.926	3.54536e-111		TUBA1C	2.17048e-95	-0.566915	0.673	0.746	7.69609e-91		PSMA3	7.50225e-239	-0.484857	0.461	0.627	2.66015e-234		CYTH4	2.69083e-243	0.337489	0.635	0.474	9.54116e-239		ATP5F1D	3.59524e-42	-0.304514	0.753	0.782	1.2748e-37
MLEC	1.784e-115	-0.288567	0.546	0.529	6.32569e-111		LARS	2.30879e-95	-0.406763	0.58	0.688	8.1865e-91		MRPL51	8.06849e-239	-0.500289	0.513	0.664	2.86093e-234		CREG1	8.30963e-242	0.439908	0.711	0.557	2.94643e-237		SRP14	3.80647e-42	-0.313676	0.934	0.943	1.3497e-37
ARPC2	1.30341e-114	-0.252495	0.806	0.727	4.62164e-110		MYL12A	2.89429e-95	0.473199	0.925	0.886	1.02626e-90		MICOS13	1.04587e-238	-0.476635	0.454	0.626	3.70846e-234		RPS20	6.79269e-240	0.404611	0.918	0.901	2.40855e-235		SSBP1	4.98166e-42	-0.295454	0.662	0.696	1.7664e-37
CTSB	1.38327e-114	-0.546218	0.683	0.751	4.9048e-110		LRP1	5.65205e-95	0.519887	0.872	0.823	2.0041e-90		MRPL33	2.92749e-238	-0.554487	0.525	0.655	1.03803e-233		ATF4	3.02863e-239	0.329175	0.6	0.452	1.07389e-234		HSPG2	5.96282e-42	-0.354602	0.668	0.703	2.1143e-37
SH3BGRL3	1.63793e-114	-0.54593	0.728	0.768	5.80777e-110		HSPG2	6.12379e-95	0.480438	0.81	0.703	2.17137e-90		RPS15A	1.96601e-237	-0.597991	0.913	0.963	6.97107e-233		OTUD1	1.61489e-238	0.545432	0.51	0.361	5.72606e-234		SF3B6	6.42968e-42	-0.297792	0.633	0.665	2.27984e-37
TMSB4X	1.48543e-112	0.601017	0.978	0.98	5.26702e-108		TBX3	1.46394e-94	-0.604028	0.39	0.511	5.19085e-90		PSMA1	2.46416e-237	-0.479923	0.496	0.649	8.73743e-233		TMEM59	6.25583e-237	0.372521	0.726	0.6	2.21819e-232		PRCP	1.06285e-41	-0.351876	0.48	0.545	3.76865e-37
RPS29	2.58242e-112	-0.338449	0.927	0.88	9.15674e-108		SRSF3	4.7118e-94	-0.403193	0.813	0.8	1.67071e-89		LARS	3.20311e-237	-0.47441	0.439	0.603	1.13576e-232		WARS	1.23619e-236	-0.362985	0.322	0.5	4.38327e-232		PDIA3	1.11972e-41	-0.346155	0.802	0.842	3.9703e-37
ZFP36L2	9.52361e-112	0.343068	0.701	0.538	3.37688e-107		FBL	6.3494e-94	-0.405837	0.518	0.599	2.25137e-89		NDUFA3	5.5261e-237	-0.477175	0.508	0.665	1.95944e-232		MYCBP2	3.24636e-236	0.355863	0.569	0.424	1.1511e-231		PKM	1.18917e-41	-0.363127	0.723	0.771	4.21655e-37
ISCU	2.02227e-111	0.285474	0.647	0.479	7.17056e-107		RPL35	9.67277e-94	-0.477288	0.974	0.974	3.42977e-89		MGP	9.08724e-237	-1.12981	0.868	0.942	3.22215e-232		TAGLN	1.16477e-235	0.865721	0.713	0.546	4.13005e-231		C12orf57	2.34697e-41	-0.321167	0.68	0.751	8.32189e-37
CALD1	8.76122e-111	0.420397	0.978	0.919	3.10655e-106		EPB41L2	1.35438e-93	0.455748	0.65	0.498	4.80236e-89		SURF4	1.05264e-236	-0.449922	0.391	0.551	3.73245e-232		N4BP2L2	1.4363e-234	0.33301	0.703	0.56	5.09282e-230		PSMB6	2.47415e-41	-0.319719	0.654	0.708	8.77285e-37
RPL26	2.13364e-110	0.309847	0.918	0.811	7.56546e-106		EBNA1BP2	2.18529e-93	-0.441117	0.464	0.549	7.74862e-89		HNRNPD	2.39342e-236	-0.519097	0.579	0.718	8.4866e-232		MBNL1	2.39443e-234	0.354507	0.779	0.655	8.49017e-230		XRN2	2.56123e-41	-0.30956	0.561	0.657	9.08162e-37
RPL36	2.55267e-110	-0.432063	0.939	0.92	9.05126e-106		RPF2	2.53993e-93	-0.398584	0.432	0.531	9.00607e-89		IGFBP4	6.54807e-236	-0.703755	0.871	0.929	2.32181e-231		ENO1	1.43855e-232	-0.48324	0.817	0.879	5.10082e-228		TAPBP	4.76301e-41	-0.334131	0.619	0.682	1.68887e-36
PFDN5	1.14475e-108	0.255512	0.904	0.788	4.05904e-104		WDR43	2.61924e-93	-0.395251	0.398	0.535	9.2873e-89		NDUFA12	3.6159e-235	-0.507163	0.538	0.696	1.28213e-230		NOP53	1.26784e-231	0.335244	0.597	0.442	4.49551e-227		SF3B1	6.21258e-41	-0.301229	0.597	0.685	2.20286e-36
IFITM2	2.80823e-108	-0.343449	0.888	0.842	9.95741e-104		ANKRD12	3.24713e-93	0.401868	0.742	0.607	1.15137e-88		GDI2	3.74682e-235	-0.488784	0.549	0.703	1.32855e-230		GOLGA4	1.12311e-230	0.403272	0.674	0.524	3.98231e-226		PGK1	8.04991e-41	-0.34896	0.618	0.672	2.85434e-36
BST2	3.074e-108	0.353828	0.611	0.444	1.08998e-103		FOXP1	4.16407e-93	0.446796	0.593	0.422	1.4765e-88		FAM110D	3.95615e-235	-0.638253	0.478	0.636	1.40277e-230		LRP1	1.60564e-230	0.378088	0.759	0.64	5.69326e-226		PRDX5	9.33455e-41	-0.311179	0.756	0.797	3.30984e-36
CFL1	5.44467e-108	-0.294357	0.87	0.806	1.93057e-103		PMP22	1.04596e-92	0.43916	0.874	0.775	3.70877e-88		CCT4	7.01011e-235	-0.491905	0.495	0.643	2.48564e-230		DDIT3	7.54443e-230	0.441571	0.593	0.481	2.6751e-225		NDUFB10	1.29184e-40	-0.294496	0.679	0.743	4.5806e-36
MGP	5.66157e-108	0.759392	0.935	0.843	2.00748e-103		GNL3	2.99747e-92	-0.421221	0.493	0.607	1.06284e-87		YBX3	6.37367e-234	-0.611485	0.814	0.877	2.25998e-229		ACTN1	8.30817e-230	-0.360804	0.399	0.567	2.94591e-225		NDUFS2	1.61228e-40	-0.273904	0.412	0.516	5.71681e-36
C4orf3	4.96737e-106	0.26507	0.767	0.615	1.76133e-101		PLOD1	4.11422e-92	0.450409	0.659	0.544	1.45882e-87		ARL6IP4	8.4884e-234	-0.412521	0.332	0.524	3.00982e-229		FAM133B	5.89761e-229	0.316812	0.524	0.37	2.09117e-224		MYADM	2.03741e-40	0.345408	0.576	0.455	7.22424e-36
MT-CO3	1.04979e-105	-0.473334	0.972	0.975	3.72236e-101		KRTCAP2	7.43056e-92	-0.418142	0.72	0.802	2.63473e-87		ANXA2	9.18623e-234	-0.662537	0.846	0.913	3.25725e-229		CIRBP	1.26791e-228	0.350838	0.704	0.585	4.49575e-224		PARK7	2.3043e-40	-0.328086	0.789	0.818	8.17057e-36
TNRC6B	2.28316e-105	0.287117	0.574	0.411	8.09564e-101		ACTN4	7.65967e-92	0.426034	0.791	0.682	2.71597e-87		SFPQ	1.75436e-233	-0.537102	0.594	0.718	6.2206e-229		EIF4B	3.86131e-228	0.344262	0.612	0.478	1.36914e-223		TNFRSF14	2.65229e-40	-0.279612	0.453	0.533	9.40449e-36
TIMM13	1.04109e-104	-0.257254	0.51	0.5	3.69151e-100		NME1	9.95645e-92	-0.55774	0.599	0.691	3.53036e-87		RPL7L1	2.00679e-233	-0.474455	0.431	0.606	7.11568e-229		ZFP36	1.44429e-227	0.515285	0.817	0.757	5.12116e-223		PNN	3.1282e-40	-0.296885	0.565	0.671	1.1092e-35
MYL12A	3.36124e-104	0.346402	0.836	0.706	1.19183e-99		STMP1	1.08363e-91	0.389477	0.641	0.496	3.84232e-87		HNRNPU	2.23265e-233	-0.568177	0.694	0.789	7.91655e-229		ITSN2	3.14491e-227	0.314319	0.566	0.416	1.11512e-222		ARID1B	4.98062e-40	-0.291176	0.477	0.566	1.76603e-35
HLA-A	4.32067e-104	0.420564	0.901	0.814	1.53202e-99		TSPAN4	2.93037e-91	0.397005	0.767	0.701	1.03905e-86		BANF1	9.90265e-233	-0.487059	0.489	0.651	3.51128e-228		RPS9	4.94147e-227	-0.374302	0.946	0.977	1.75215e-222		RRBP1	5.77223e-40	-0.331165	0.732	0.785	2.04672e-35
BTG1	1.57908e-103	0.274878	0.822	0.683	5.59909e-99		SARAF	4.50984e-91	0.462808	0.826	0.731	1.5991e-86		EIF5A	1.03072e-231	-0.595281	0.538	0.678	3.65474e-227		SQSTM1	8.00281e-227	0.398915	0.77	0.636	2.83764e-222		HINT1	7.90357e-40	-0.336628	0.88	0.893	2.80245e-35
CYBA	3.7088e-103	-0.460999	0.539	0.573	1.31506e-98		CYB5R3	4.83611e-91	0.45149	0.879	0.81	1.71479e-86		PSMD1	1.25937e-231	-0.484521	0.42	0.58	4.46546e-227		IVNS1ABP	1.35662e-226	-0.40519	0.488	0.592	4.8103e-222		PRXL2A	8.38733e-40	-0.355655	0.693	0.734	2.97398e-35
LY6E	2.91134e-102	0.418469	0.717	0.577	1.0323e-97		ROMO1	9.60738e-91	-0.403402	0.759	0.787	3.40659e-86		SRSF3	1.98112e-231	-0.550659	0.65	0.76	7.02465e-227		ATRX	1.08931e-224	0.355523	0.655	0.511	3.86247e-220		GTF2H5	8.5408e-40	-0.27652	0.411	0.516	3.0284e-35
MYL9	4.23598e-102	0.344089	0.938	0.842	1.50199e-97		DDX18	1.05243e-90	-0.385289	0.671	0.721	3.73172e-86		RPL34	2.46392e-231	-0.578609	0.947	0.979	8.73657e-227		AKAP9	1.29887e-223	0.35968	0.613	0.461	4.60553e-219		HSBP1	9.4631e-40	-0.30621	0.692	0.736	3.35543e-35
TIMP2	3.05632e-101	0.317568	0.822	0.688	1.08371e-96		MRGPRF	1.24493e-90	0.384802	0.566	0.385	4.41429e-86		SSB	3.72463e-231	-0.508727	0.568	0.713	1.32068e-226		SDCBP	9.68577e-222	0.374711	0.875	0.819	3.43438e-217		CCND1	1.10236e-39	0.677725	0.725	0.66	3.90874e-35
PURA	9.21249e-101	0.251338	0.64	0.479	3.26656e-96		CHMP3	3.45465e-90	0.353629	0.658	0.532	1.22495e-85		AP002956.1	3.77978e-231	-0.747968	0.66	0.734	1.34024e-226		MCL1	2.15683e-221	-0.419267	0.816	0.877	7.64767e-217		TIE1	2.28351e-39	-0.319358	0.657	0.709	8.09686e-35
TMEM165	1.19073e-100	-0.285884	0.563	0.564	4.2221e-96		NDRG1	3.53953e-90	0.47084	0.79	0.705	1.25505e-85		IFI16	9.88799e-231	-0.586344	0.76	0.829	3.50608e-226		YME1L1	2.30542e-220	0.379041	0.676	0.584	8.17454e-216		P4HB	2.36624e-39	-0.31322	0.651	0.715	8.3902e-35
MTCH1	6.11686e-100	-0.327782	0.625	0.602	2.16892e-95		SNRPB2	4.28907e-90	-0.361861	0.714	0.74	1.52082e-85		ACTN1	1.1113e-230	-0.599394	0.675	0.758	3.94046e-226		RNASET2	2.93726e-220	0.377957	0.837	0.716	1.04149e-215		COPE	2.75707e-39	-0.289327	0.639	0.697	9.77602e-35
MBNL2	7.56689e-99	0.286686	0.535	0.377	2.68307e-94		COA4	7.04773e-90	-0.420341	0.563	0.648	2.49898e-85		CIB1	2.54383e-230	-0.449577	0.414	0.596	9.01992e-226		IFITM3	9.57771e-220	0.466322	0.977	0.953	3.39606e-215		ECHS1	2.80583e-39	-0.285063	0.468	0.553	9.94891e-35
SOCS3	2.13397e-98	0.545223	0.621	0.507	7.56664e-94		YBX3	1.46823e-89	-0.467059	0.914	0.904	5.20605e-85		SERP1	2.73002e-230	-0.501705	0.572	0.709	9.6801e-226		COMT	3.89163e-219	0.334183	0.628	0.469	1.37989e-214		RPL21	3.29302e-39	-0.345815	0.95	0.965	1.16764e-34
KLF6	8.02002e-98	0.264265	0.777	0.632	2.84374e-93		MRPS12	1.51574e-89	-0.388636	0.479	0.582	5.37451e-85		C19orf53	8.3796e-230	-0.496853	0.575	0.713	2.97124e-225		IFI44	1.75103e-218	0.327759	0.581	0.416	6.2088e-214		HSP90B1	4.43179e-39	-0.512123	0.917	0.912	1.57142e-34
ADH5	1.77038e-97	0.258852	0.624	0.465	6.27743e-93		NPM1	5.69759e-89	-0.524897	0.905	0.907	2.02025e-84		PSMD13	8.85992e-230	-0.425222	0.378	0.559	3.14155e-225		PCBP2	5.54652e-218	0.343708	0.741	0.63	1.96668e-213		IFT43	4.87168e-39	-0.263945	0.401	0.504	1.7274e-34
C1QB	3.07093e-97	0.262897	0.54	0.38	1.08889e-92		PRRX1	1.33619e-88	-0.565984	0.797	0.832	4.73785e-84		SEC61G	1.16247e-229	-0.579449	0.586	0.716	4.12188e-225		NCOA4	1.04342e-217	0.33582	0.637	0.517	3.69977e-213		TALDO1	4.96519e-39	-0.276144	0.504	0.598	1.76056e-34
EGR1	1.10405e-96	0.449791	0.613	0.464	3.91475e-92		VAMP2	2.47854e-88	0.362382	0.71	0.578	8.78842e-84		EIF5B	1.81344e-229	-0.566482	0.62	0.734	6.43008e-225		DPP7	1.58141e-217	0.326101	0.639	0.497	5.60735e-213		ENY2	5.10871e-39	-0.270472	0.72	0.753	1.81144e-34
ANKRD12	4.55495e-95	0.280876	0.643	0.49	1.61509e-90		HSPB6	2.60857e-88	0.643741	0.882	0.812	9.24946e-84		HNRNPC	1.82045e-229	-0.508099	0.64	0.737	6.45495e-225		DDX5	2.38305e-215	0.345892	0.938	0.922	8.4498e-211		RPL32	5.14128e-39	-0.345557	0.984	0.988	1.823e-34
RPL35	1.85024e-94	-0.296793	0.931	0.885	6.56056e-90		MEAF6	3.93204e-88	0.323592	0.586	0.428	1.39422e-83		HEBP2	2.10828e-229	-0.490219	0.443	0.622	7.47553e-225		HLA-DRB5	3.7381e-215	0.54716	0.68	0.522	1.32545e-210		RPS26	5.70552e-39	-0.342018	0.879	0.84	2.02306e-34
RPL37A	6.67628e-94	-0.397725	0.954	0.937	2.36728e-89		S100A4	4.12664e-88	0.683646	0.931	0.856	1.46322e-83		AP2M1	3.71025e-229	-0.481979	0.584	0.731	1.31558e-224		ANKRD12	1.2046e-214	0.353804	0.748	0.615	4.27127e-210		CD55	5.80753e-39	0.410051	0.759	0.683	2.05923e-34
GLUL	9.65511e-94	-0.624985	0.51	0.548	3.42351e-89		RAN	5.10464e-88	-0.458769	0.842	0.857	1.81e-83		CLTB	3.79956e-229	-0.457911	0.446	0.631	1.34725e-224		RNF7	1.56248e-214	-0.333148	0.481	0.618	5.54026e-210		RAB31	7.63991e-39	-0.313781	0.431	0.533	2.70896e-34
PMP22	2.57316e-92	0.291842	0.693	0.546	9.1239e-88		CCDC80	6.64867e-88	0.572408	0.939	0.832	2.35748e-83		SSR3	6.59059e-229	-0.557203	0.507	0.663	2.33689e-224		RASGEF1B	2.33386e-214	0.360853	0.528	0.377	8.27541e-210		FHL1	8.64403e-39	0.363169	0.722	0.63	3.065e-34
HSPB1	1.52562e-91	0.278837	0.909	0.804	5.40954e-87		GGCT	1.70016e-87	-0.462556	0.459	0.563	6.02841e-83		NDUFB7	4.43483e-228	-0.475435	0.554	0.706	1.5725e-223		GPX1	1.75513e-213	0.486346	0.934	0.922	6.22334e-209		COX14	8.99672e-39	-0.265247	0.471	0.556	3.19006e-34
MT-CO1	2.53424e-90	-0.436301	0.973	0.973	8.98591e-86		TMEM106B	1.72918e-87	0.330407	0.571	0.417	6.13132e-83		GTF3C6	7.38137e-227	-0.438184	0.357	0.546	2.61729e-222		HEXB	4.48809e-213	0.367833	0.653	0.493	1.59139e-208		PCBD1	9.81623e-39	-0.328911	0.625	0.69	3.48064e-34
RPL13A	1.74718e-88	0.355998	0.948	0.892	6.19514e-84		PRMT2	2.12789e-87	0.351116	0.711	0.568	7.54508e-83		TNFRSF1A	1.17025e-226	-0.533871	0.579	0.718	4.14948e-222		STX7	5.49336e-213	0.300474	0.58	0.423	1.94783e-208		DDX3X	9.94156e-39	-0.309583	0.67	0.722	3.52508e-34
ATP2B4	2.99343e-88	0.312101	0.607	0.458	1.06141e-83		RPS27A	2.16359e-87	-0.457047	0.98	0.985	7.67167e-83		GPX1	1.42407e-226	-0.639183	0.629	0.793	5.04948e-222		ISCU	5.53316e-213	0.308863	0.505	0.358	1.96195e-208		CLDN5	1.30799e-38	-0.447717	0.896	0.935	4.63788e-34
NFE2L1	1.26461e-87	0.250394	0.55	0.401	4.48407e-83		SEMA3C	2.8316e-87	0.9649	0.575	0.461	1.00403e-82		HIST1H4C	1.43701e-226	-0.49775	0.385	0.586	5.09536e-222		CORO1A	6.9404e-212	-0.38205	0.586	0.727	2.46093e-207		ASPH	1.35945e-38	-0.313512	0.454	0.557	4.82034e-34
ATRX	4.6912e-86	0.260185	0.706	0.564	1.66341e-81		CASP4	2.98443e-87	-0.391708	0.442	0.563	1.05822e-82		XBP1	2.15433e-226	-0.454178	0.37	0.553	7.63884e-222		NDFIP1	1.38639e-211	0.309814	0.615	0.466	4.91586e-207		ARL6IP1	1.48171e-38	0.326141	0.774	0.679	5.25384e-34
CST3	7.94933e-86	0.47172	0.936	0.873	2.81867e-81		CCDC6	3.06006e-87	0.342695	0.559	0.389	1.08504e-82		HMGB1	5.66651e-226	-0.535801	0.815	0.886	2.00923e-221		RPS2	1.55325e-211	0.425544	0.963	0.967	5.50751e-207		COL1A2	1.62553e-38	-0.567552	0.559	0.681	5.7638e-34
TCP1	4.73187e-83	-0.273202	0.485	0.505	1.67783e-78		UGDH	3.90972e-87	0.455199	0.667	0.541	1.38631e-82		GYPC	6.04787e-226	-0.580369	0.372	0.573	2.14445e-221		APOL6	1.5918e-211	0.340414	0.511	0.36	5.64422e-207		RPS19BP1	1.83785e-38	-0.255217	0.468	0.529	6.51664e-34
TPM4	6.81886e-83	-0.271062	0.888	0.826	2.41783e-78		CCT8	1.01457e-86	-0.39398	0.675	0.713	3.59745e-82		MZT2B	4.50054e-225	-0.479457	0.579	0.733	1.5958e-220		HSPD1	1.37544e-210	0.40756	0.721	0.597	4.87704e-206		SERP1	2.2996e-38	-0.286072	0.604	0.672	8.15393e-34
IFI27	3.07894e-82	0.754216	0.559	0.433	1.09173e-77		SERINC1	1.30466e-86	0.357164	0.828	0.745	4.62608e-82		PSMA5	8.52605e-225	-0.423197	0.335	0.505	3.02317e-220		CREM	1.82795e-210	-0.433147	0.478	0.579	6.48155e-206		RAC1	2.73131e-38	-0.310067	0.906	0.924	9.68467e-34
NDUFA4	1.05399e-81	-0.432043	0.708	0.669	3.73724e-77		BEX3	2.16763e-86	0.432206	0.784	0.657	7.686e-82		SNHG6	1.17288e-224	-0.495226	0.525	0.671	4.1588e-220		XIST	1.00141e-209	0.366663	0.865	0.798	3.55081e-205		SSR2	3.54485e-38	-0.294818	0.671	0.741	1.25693e-33
NFKBIA	3.30041e-78	-0.428418	0.594	0.567	1.17026e-73		RPL9P9	2.41612e-86	0.32249	0.636	0.452	8.56706e-82		HINT1	2.52715e-224	-0.547769	0.756	0.834	8.96076e-220		GLS	1.30819e-209	0.296983	0.502	0.353	4.63859e-205		ACTG2	4.02936e-38	0.311071	0.501	0.362	1.42873e-33
HSPB6	7.25649e-78	0.266362	0.744	0.611	2.57301e-73		TMEM43	3.72022e-86	0.352917	0.683	0.555	1.31912e-81		PTTG1IP	3.78866e-224	-0.53029	0.736	0.81	1.34338e-219		COL1A2	4.00027e-209	0.315834	0.572	0.4	1.41841e-204		NDUFA4	4.15923e-38	-0.283997	0.853	0.843	1.47478e-33
SLC2A3	5.39355e-77	0.341253	0.511	0.38	1.91245e-72		HSPB1	4.40549e-86	0.543579	0.968	0.914	1.5621e-81		FTH1	5.56875e-224	-0.984405	0.962	0.994	1.97457e-219		TKT	8.17815e-207	-0.370494	0.599	0.722	2.89981e-202		RPLP2	4.73652e-38	-0.312489	0.975	0.981	1.67947e-33
GYPC	8.30294e-77	-0.292662	0.565	0.534	2.94406e-72		HSPA9	4.92874e-86	-0.393001	0.604	0.679	1.74763e-81		MDH2	9.32936e-224	-0.441743	0.401	0.581	3.30801e-219		TOP1	1.16476e-205	-0.368343	0.591	0.679	4.13002e-201		TUFM	4.87633e-38	-0.299204	0.546	0.632	1.72905e-33
CSRP1	1.04237e-75	0.361301	0.737	0.607	3.69602e-71		RPL21	6.2768e-86	-0.442189	0.967	0.972	2.22563e-81		BUD31	1.1267e-223	-0.434136	0.402	0.569	3.99507e-219		TIMM8B	1.70362e-205	-0.327556	0.433	0.576	6.04068e-201		ATP5MC2	5.35214e-38	-0.293959	0.84	0.848	1.89776e-33
FBLN1	1.64544e-75	-0.746883	0.522	0.616	5.8344e-71		COL6A2	8.06102e-86	0.49066	0.97	0.966	2.85828e-81		HDLBP	3.67567e-223	-0.472785	0.497	0.652	1.30332e-218		SEC61G	5.7376e-205	-0.374392	0.569	0.691	2.03444e-200		VDAC1	6.05058e-38	-0.31637	0.555	0.63	2.14542e-33
IER3	1.27079e-74	-0.769228	0.462	0.5	4.50595e-70		MRPS5	8.71889e-86	-0.351787	0.465	0.589	3.09154e-81		ACTR3	6.62022e-223	-0.557831	0.527	0.659	2.3474e-218		C1orf162	8.16059e-205	-0.361178	0.732	0.844	2.89358e-200		TMA7	7.36029e-38	-0.311869	0.826	0.853	2.60981e-33
TUBB6	3.14313e-74	-0.364553	0.468	0.51	1.11449e-69		CERS6	8.81114e-86	0.355898	0.514	0.363	3.12426e-81		LMNA	1.74535e-222	-0.793202	0.692	0.803	6.18865e-218		MALAT1	3.00154e-204	0.430359	0.997	1	1.06429e-199		EIF3G	7.84249e-38	-0.286781	0.665	0.733	2.78079e-33
APP	4.27673e-74	0.25281	0.679	0.546	1.51644e-69		PODN	1.01598e-85	0.425725	0.635	0.468	3.60246e-81		APEX1	2.51833e-221	-0.416738	0.329	0.517	8.9295e-217		GRINA	5.10458e-204	-0.333761	0.62	0.726	1.80998e-199		CCNL1	1.18257e-37	-0.269304	0.403	0.512	4.19316e-33
CCN2	1.10787e-73	0.254664	0.696	0.563	3.9283e-69		GRN	1.56929e-85	0.436571	0.866	0.801	5.56439e-81		BSG	7.91285e-221	-0.508908	0.645	0.764	2.80574e-216		PPIA	5.92381e-204	0.41469	0.905	0.84	2.10047e-199		PRDX4	1.60203e-37	-0.300177	0.555	0.614	5.68049e-33
RPL10A	2.61077e-73	0.253156	0.927	0.848	9.25728e-69		AES	1.70407e-85	0.396713	0.885	0.838	6.0423e-81		H3F3A	9.44196e-221	-0.530181	0.79	0.861	3.34793e-216		CLK1	1.75454e-203	0.303032	0.54	0.415	6.22125e-199		EIF3F	1.92126e-37	-0.294458	0.653	0.732	6.81239e-33
MT-ATP6	2.94939e-73	-0.408768	0.972	0.972	1.04579e-68		TXNDC17	2.05614e-85	-0.425342	0.675	0.725	7.29067e-81		TXNL1	6.9222e-220	-0.430087	0.369	0.548	2.45447e-215		LAMP1	2.4101e-202	0.374099	0.777	0.657	8.54574e-198		TAGLN2	2.03315e-37	-0.37879	0.801	0.861	7.20913e-33
SPARCL1	8.01915e-68	0.307967	0.945	0.878	2.84343e-63		HOXA11	2.43079e-85	0.451144	0.503	0.354	8.61911e-81		SNHG29	1.00522e-219	-0.576235	0.723	0.827	3.56431e-215		SERINC1	1.9979e-201	0.310618	0.667	0.535	7.08415e-197		SPCS3	3.01119e-37	-0.256633	0.56	0.585	1.06771e-32
EMP3	7.24777e-65	-0.348936	0.644	0.646	2.56991e-60		ATN1	2.62897e-85	0.313418	0.569	0.407	9.32179e-81		HMGN2	1.03583e-219	-0.479788	0.498	0.651	3.67283e-215		IGFBP7	3.66002e-201	0.804158	0.804	0.672	1.29777e-196		CHCHD2	3.83201e-37	-0.326119	0.834	0.861	1.35875e-32
S100A4	3.24182e-64	0.551195	0.779	0.701	1.14949e-59		CCT7	3.0172e-85	-0.391716	0.69	0.746	1.06984e-80		NDUFC1	6.02161e-219	-0.461552	0.53	0.685	2.13514e-214		PARP9	4.77435e-201	0.312266	0.55	0.404	1.69289e-196		SSR3	4.46258e-37	-0.305241	0.526	0.602	1.58234e-32
CNN1	4.00264e-63	0.631944	0.562	0.44	1.41925e-58		RPS8	5.9038e-85	-0.448532	0.985	0.991	2.09337e-80		LAMTOR1	7.52481e-219	-0.471445	0.518	0.675	2.66815e-214		FNDC3B	6.59684e-201	-0.357974	0.467	0.593	2.33911e-196		RPL22	4.84102e-37	-0.291384	0.886	0.904	1.71653e-32
SPTBN1	5.25683e-63	0.300208	0.656	0.542	1.86397e-58		FAM114A1	8.03057e-85	0.427898	0.779	0.654	2.84748e-80		TMSB10	1.684e-218	-0.674289	0.984	0.996	5.97113e-214		FNBP1	4.44163e-199	0.315261	0.592	0.46	1.57491e-194		PA2G4	5.45179e-37	-0.315161	0.686	0.747	1.9331e-32
CRYAB	3.72097e-62	-0.591265	0.608	0.569	1.31938e-57		ESD	1.3363e-84	0.357165	0.766	0.65	4.73824e-80		DDOST	2.5067e-218	-0.409238	0.373	0.55	8.88826e-214		CLEC7A	2.6273e-198	0.356515	0.71	0.611	9.31589e-194		EFNA5	5.51515e-37	-0.305498	0.427	0.541	1.95556e-32
MXRA7	8.38776e-60	0.292107	0.589	0.474	2.97413e-55		RPS19	2.42181e-84	-0.45955	0.981	0.987	8.58724e-80		ATP5MPL	4.11323e-218	-0.476895	0.61	0.739	1.45847e-213		GIMAP4	2.52567e-197	0.380822	0.713	0.594	8.95551e-193		UBE2D3	5.70113e-37	-0.272586	0.732	0.761	2.02151e-32
RPL37	1.87705e-58	-0.268757	0.95	0.926	6.65564e-54		ATP1B3	2.58291e-84	-0.472775	0.694	0.752	9.15848e-80		TOP1	4.74042e-217	-0.496226	0.549	0.684	1.68086e-212		G3BP1	4.2714e-197	0.293683	0.518	0.364	1.51455e-192		AEBP1	9.24778e-37	-0.289454	0.416	0.542	3.27908e-32
DCN	5.17816e-58	-0.415458	0.461	0.58	1.83607e-53		P4HA1	5.48909e-84	0.434846	0.747	0.618	1.94632e-79		EEF1D	8.00953e-217	-0.525956	0.762	0.865	2.84002e-212		AGTRAP	1.43814e-196	-0.299393	0.422	0.564	5.09936e-192		ACTB	1.01823e-36	-0.465832	0.99	0.995	3.61043e-32
TPM3	6.06016e-58	-0.297044	0.496	0.565	2.14881e-53		ANXA1	5.86773e-84	0.501543	0.918	0.865	2.08058e-79		TMED9	8.30371e-217	-0.492236	0.552	0.68	2.94433e-212		TUBA1A	6.07793e-196	0.483093	0.717	0.597	2.15511e-191		LDHA	1.07113e-36	-0.408345	0.788	0.84	3.79802e-32
HLA-E	1.47907e-56	0.302775	0.807	0.713	5.2445e-52		RPS27L	8.98153e-84	0.459585	0.887	0.821	3.18467e-79		RHOA	1.1263e-216	-0.533867	0.756	0.838	3.99363e-212		RPL15	7.96785e-196	0.388663	0.94	0.923	2.82524e-191		ATP5MPL	1.08795e-36	-0.271568	0.726	0.756	3.85765e-32
RPL29	4.4929e-53	0.275449	0.935	0.886	1.59309e-48		COX7A2	1.40678e-83	-0.38803	0.852	0.853	4.98817e-79		RAC1	5.00088e-216	-0.541713	0.798	0.87	1.77321e-211		SNX5	1.77741e-195	0.286424	0.559	0.403	6.30232e-191		C1QBP	1.11352e-36	-0.311588	0.528	0.577	3.94831e-32
REV3L	1.66705e-51	-0.271872	0.506	0.463	5.91104e-47		ACTR2	1.56766e-83	0.371894	0.802	0.711	5.55861e-79		RPN2	6.14047e-216	-0.505875	0.591	0.707	2.17729e-211		CTSL	2.14481e-194	-1.00831	0.766	0.77	7.60507e-190		TCEAL4	1.24666e-36	-0.283772	0.753	0.815	4.42039e-32
TMEM123	1.12269e-47	0.275344	0.511	0.414	3.98083e-43		GLRX	1.622e-83	-0.996623	0.691	0.74	5.7513e-79		RER1	8.09511e-216	-0.414208	0.387	0.555	2.87037e-211		CLTC	3.43252e-194	0.364546	0.745	0.634	1.2171e-189		FAM43A	1.47579e-36	-0.369795	0.658	0.727	5.23286e-32
RPS12	2.4085e-41	-0.281332	0.966	0.959	8.54005e-37		CHD9	1.91295e-83	0.362384	0.73	0.595	6.78292e-79		TUBA1B	2.47802e-215	-0.766735	0.785	0.859	8.78657e-211		CD46	4.82956e-194	0.279974	0.531	0.396	1.71247e-189		ATP5PD	1.59345e-36	-0.280825	0.683	0.732	5.65004e-32
TMSB10	1.00176e-40	-0.374391	0.97	0.971	3.55203e-36		DNAJA1	1.95871e-83	-0.442346	0.808	0.822	6.94521e-79		COPS6	2.52541e-215	-0.428109	0.422	0.589	8.95461e-211		CCNL1	8.98658e-194	0.345827	0.727	0.657	3.18646e-189		MRPS18C	1.85766e-36	-0.25559	0.481	0.559	6.58688e-32
THBS1	1.33859e-40	-0.540087	0.573	0.63	4.74637e-36		SKI	3.39505e-83	0.311971	0.551	0.39	1.20382e-78		PDLIM4	3.98929e-215	-0.564729	0.402	0.556	1.41452e-210		CIB1	1.22143e-192	-0.34195	0.538	0.645	4.33093e-188		WARS	2.08041e-36	0.352924	0.823	0.744	7.37673e-32
MT-CO2	4.40843e-38	-0.281475	0.976	0.975	1.56314e-33		CDH11	3.77939e-83	0.500852	0.709	0.614	1.3401e-78		NDUFS8	1.68345e-214	-0.424102	0.424	0.588	5.96918e-210		BNIP3L	1.70324e-192	0.302572	0.688	0.536	6.03933e-188		RNH1	2.4596e-36	-0.300068	0.683	0.764	8.72126e-32
LAMB1	1.61203e-36	-0.262162	0.499	0.533	5.71592e-32		CD81	4.20763e-83	0.475638	0.974	0.968	1.49194e-78		SNRPE	1.68403e-214	-0.483861	0.486	0.631	5.97123e-210		RSRP1	7.98026e-192	0.324388	0.7	0.58	2.82964e-187		C4orf3	3.12935e-36	-0.279245	0.678	0.72	1.1096e-31
MALAT1	1.45765e-32	-0.270654	0.993	0.993	5.16854e-28		EMX2	4.72219e-83	0.35889	0.562	0.4	1.67439e-78		HSBP1	2.73244e-214	-0.478672	0.586	0.723	9.68869e-210		HNRNPA2B1	1.54627e-189	0.351997	0.928	0.893	5.48276e-185		RPS13	3.4794e-36	-0.323937	0.961	0.968	1.23373e-31
MYH11	6.05735e-31	0.401443	0.652	0.573	2.14782e-26		LOXL1	5.70524e-83	0.448547	0.652	0.478	2.02296e-78		BCAP31	2.75339e-214	-0.492581	0.603	0.721	9.76297e-210		AGFG1	2.55443e-188	-0.358192	0.488	0.618	9.05751e-184		GRB2	4.04577e-36	-0.259983	0.419	0.534	1.43455e-31
C12orf75	4.86798e-26	0.358685	0.538	0.465	1.72609e-21		C4orf3	1.06451e-82	0.409634	0.864	0.805	3.77453e-78		PSME2	3.22729e-214	-0.538034	0.575	0.704	1.14433e-209		CHD1	4.292e-188	-0.319233	0.435	0.566	1.52186e-183		DHRS7	4.49763e-36	-0.276563	0.563	0.64	1.59477e-31
DES	3.37457e-25	0.404058	0.516	0.437	1.19655e-20		HNRNPA2B1	1.26346e-82	-0.404184	0.908	0.907	4.47998e-78		EIF6	5.17566e-214	-0.4387	0.391	0.56	1.83518e-209		DSTN	4.48707e-188	0.537252	0.633	0.491	1.59102e-183		MRPL57	5.47694e-36	-0.264253	0.539	0.617	1.94201e-31
THY1	6.11803e-25	0.305465	0.66	0.592	2.16933e-20		CHPF	1.5187e-82	0.504008	0.731	0.65	5.38502e-78		PSMC3	5.98069e-214	-0.43095	0.396	0.565	2.12063e-209		TUBB4B	6.86491e-187	0.350344	0.561	0.418	2.43416e-182		NDUFS8	6.00453e-36	-0.280843	0.524	0.595	2.12909e-31
AKAP12	5.29379e-18	-0.267139	0.541	0.522	1.87707e-13		BAG2	3.041e-82	0.393925	0.597	0.456	1.07828e-77		EIF4G1	8.39277e-214	-0.48321	0.488	0.632	2.97591e-209		GAS5	1.98413e-185	0.310809	0.527	0.397	7.03531e-181		HNRNPA1	6.87875e-36	-0.308245	0.791	0.809	2.43907e-31
							OAT	6.0015e-82	0.378271	0.688	0.571	2.12801e-77		REXO2	1.43513e-213	-0.450538	0.464	0.636	5.08868e-209		CEBPD	3.48762e-185	-0.413596	0.804	0.891	1.23664e-180		ATP5MD	9.65911e-36	-0.287091	0.83	0.841	3.42493e-31
							BTG3	6.0519e-82	-0.406715	0.438	0.539	2.14588e-77		GSDMD	1.45888e-213	-0.427552	0.402	0.573	5.17289e-209		TTC3	3.47187e-184	0.296497	0.526	0.381	1.23106e-179		RPS16	1.67852e-35	-0.322451	0.964	0.969	5.9517e-31
							OPTN	6.10047e-82	0.345232	0.656	0.483	2.1631e-77		KPNB1	2.19599e-213	-0.512036	0.567	0.687	7.78654e-209		TXNDC17	4.81636e-183	-0.322832	0.48	0.603	1.70778e-178		NUCB1	1.82275e-35	-0.279069	0.682	0.742	6.4631e-31
							UAP1	6.26831e-82	-0.611844	0.622	0.718	2.22262e-77		SCAND1	5.50878e-213	-0.427312	0.443	0.615	1.9533e-208		RPL23	1.8049e-182	0.376104	0.938	0.92	6.39982e-178		COL18A1	2.15234e-35	-0.320985	0.61	0.698	7.63177e-31
							PURA	7.69537e-82	0.362332	0.751	0.643	2.72862e-77		VMP1	1.07711e-212	-0.525867	0.441	0.604	3.81923e-208		ATM	7.24309e-182	0.278658	0.507	0.368	2.56826e-177		RPL35	2.19662e-35	-0.337647	0.962	0.964	7.78876e-31
							MSX1	9.37374e-82	0.603859	0.525	0.396	3.32374e-77		RHOC	1.11952e-211	-0.643689	0.696	0.811	3.96958e-207		XAF1	2.12769e-181	0.355446	0.768	0.642	7.54438e-177		H2AFZ	2.34574e-35	-0.301295	0.681	0.718	8.31752e-31
							GLG1	9.54009e-82	0.362367	0.791	0.699	3.38272e-77		PSMB2	1.30061e-211	-0.44147	0.462	0.612	4.61169e-207		COLGALT1	3.0957e-181	0.279825	0.595	0.447	1.09767e-176		NDUFC1	2.68249e-35	-0.254311	0.69	0.728	9.51157e-31
							PPP3CA	1.54641e-81	0.335869	0.569	0.419	5.48325e-77		SNRNP70	1.60473e-211	-0.409584	0.414	0.574	5.69004e-207		IDH1	7.19391e-181	0.264441	0.559	0.399	2.55082e-176		APEX1	2.81098e-35	-0.266392	0.408	0.5	9.96719e-31
							CTTN	1.5967e-81	0.358881	0.735	0.65	5.66159e-77		KTN1	1.15953e-210	-0.543614	0.783	0.834	4.11147e-206		POLR2L	1.88343e-180	-0.294152	0.64	0.775	6.67826e-176		UQCRB	3.36722e-35	-0.279712	0.87	0.887	1.19395e-30
							RSL1D1	2.29662e-81	-0.392862	0.69	0.744	8.14335e-77		RPL31	2.68689e-210	-0.532693	0.811	0.875	9.52717e-206		TCEAL4	2.44748e-179	0.340074	0.516	0.374	8.67826e-175		S100A13	3.83275e-35	-0.313056	0.64	0.712	1.35902e-30
							FAM3C	8.87912e-81	0.410648	0.704	0.626	3.14836e-76		ATP5MC3	3.54636e-210	-0.4672	0.486	0.643	1.25747e-205		NPM1	7.93544e-177	0.368465	0.777	0.666	2.81375e-172		SERPINB6	4.55089e-35	-0.264686	0.616	0.681	1.61365e-30
							REX1BD	1.35092e-80	0.357899	0.712	0.582	4.7901e-76		ECE1	4.27086e-210	-0.511359	0.643	0.73	1.51436e-205		RPL5	9.33485e-177	0.386096	0.917	0.889	3.30995e-172		KBTBD11	5.55618e-35	-0.300385	0.497	0.58	1.97011e-30
							PLD3	1.70232e-80	0.413714	0.786	0.674	6.03608e-76		UQCRFS1	1.55739e-209	-0.395253	0.346	0.529	5.5222e-205		PTBP3	3.07686e-176	0.289357	0.604	0.481	1.09099e-171		DNAJC7	6.45604e-35	-0.253241	0.45	0.544	2.28918e-30
							TAGLN	2.00582e-80	0.7943	0.945	0.925	7.11225e-76		HNRNPA0	3.76613e-209	-0.431743	0.439	0.609	1.33539e-204		SOD1	3.45843e-176	0.311696	0.631	0.5	1.22629e-171		MGP	1.30422e-34	-0.718532	0.843	0.892	4.6245e-30
							CYSTM1	2.72667e-80	0.364982	0.616	0.477	9.66823e-76		CD59	7.68458e-209	-0.612319	0.874	0.918	2.7248e-204		MT-ND5	5.03313e-176	-0.38171	0.898	0.954	1.78465e-171		RPS2	1.39639e-34	-0.349909	0.982	0.99	4.95131e-30
							ZFP36L2	3.03123e-80	0.523463	0.858	0.769	1.07481e-75		TMEM147	8.85311e-209	-0.432964	0.446	0.605	3.13913e-204		COPS9	1.33167e-175	-0.2938	0.539	0.671	4.72184e-171		PTPRE	1.4437e-34	-0.363962	0.816	0.842	5.11907e-30
							DKK3	6.67847e-80	0.558876	0.621	0.522	2.36805e-75		UQCRH	1.31557e-208	-0.486839	0.625	0.753	4.66475e-204		INTS6	1.90577e-175	0.417156	0.662	0.557	6.7575e-171		TPM3	1.52769e-34	-0.315854	0.826	0.853	5.41687e-30
							ATP6V0B	1.08819e-79	-0.427949	0.728	0.782	3.85851e-75		MTLN	4.42282e-208	-0.411288	0.329	0.512	1.56824e-203		GIMAP7	1.22734e-174	0.322458	0.517	0.372	4.35189e-170		LHFPL6	2.16669e-34	-0.284549	0.525	0.614	7.68265e-30
							TIMM8B	1.22736e-79	-0.397638	0.638	0.694	4.35198e-75		UBE2M	1.25771e-207	-0.400421	0.352	0.526	4.45957e-203		SDF2L1	1.90921e-174	-0.451055	0.408	0.518	6.76968e-170		FAM3C	2.19894e-34	0.289717	0.703	0.627	7.79701e-30
							BNIP3L	1.32869e-79	0.454134	0.811	0.695	4.71128e-75		EIF3F	2.66082e-207	-0.466335	0.56	0.705	9.43474e-203		LUC7L3	4.21052e-174	0.290418	0.624	0.5	1.49297e-169		CCDC80	2.25192e-34	-0.261724	0.598	0.727	7.98485e-30
							ATXN1	1.73113e-79	0.305524	0.522	0.349	6.13823e-75		CEBPD	3.48695e-207	-0.639537	0.631	0.784	1.2364e-202		MYO1F	4.7879e-174	-0.290024	0.578	0.685	1.69769e-169		COL4A2	2.44314e-34	-0.352305	0.791	0.828	8.66288e-30
							DLC1	3.17599e-79	0.364235	0.618	0.462	1.12614e-74		NDUFA6	4.93652e-206	-0.407491	0.382	0.549	1.75039e-201		MGAT1	1.97363e-173	0.310706	0.745	0.635	6.99811e-169		RPL10	2.47712e-34	-0.317467	0.992	0.997	8.78338e-30
							VCL	3.70717e-79	0.397451	0.78	0.651	1.31449e-74		DLC1	5.13938e-206	-0.524955	0.343	0.509	1.82232e-201		FCGR2B	6.29975e-173	0.321751	0.501	0.347	2.23376e-168		MYL6	2.85135e-34	-0.364323	0.977	0.987	1.01103e-29
							EFEMP2	3.90396e-79	0.441672	0.834	0.797	1.38427e-74		DHX9	5.7247e-206	-0.401224	0.339	0.507	2.02987e-201		CD99	5.07446e-172	0.345359	0.727	0.617	1.7993e-167		ZNHIT1	4.16669e-34	-0.267212	0.621	0.695	1.47743e-29
							ARF6	4.893e-79	0.331716	0.617	0.478	1.73496e-74		NARS	6.46063e-206	-0.429932	0.395	0.558	2.29081e-201		SLC8A1	1.30283e-171	0.281837	0.511	0.37	4.61959e-167		SULF2	4.31792e-34	-0.305294	0.772	0.807	1.53105e-29
							C9orf3	6.25248e-79	0.389817	0.592	0.455	2.217e-74		SNRPC	3.32878e-205	-0.390958	0.365	0.532	1.18032e-200		DDX21	7.15478e-171	-0.361247	0.562	0.676	2.53694e-166		NAA38	4.42718e-34	-0.303982	0.611	0.66	1.56979e-29
							THBS2	6.28164e-79	0.587826	0.727	0.608	2.22734e-74		RPL13A	4.57409e-205	-0.524977	0.926	0.961	1.62188e-200		CHD9	2.28575e-170	0.267095	0.511	0.37	8.10481e-166		SEC61G	4.43702e-34	-0.299425	0.685	0.732	1.57328e-29
							ZCCHC24	8.4146e-79	0.395571	0.69	0.56	2.98365e-74		ATP5PB	1.03696e-204	-0.42896	0.436	0.607	3.67685e-200		RPS3A	3.03309e-170	0.373567	0.925	0.923	1.07547e-165		ATP5ME	5.03187e-34	-0.277276	0.801	0.816	1.7842e-29
							ATF4	9.95846e-79	0.36044	0.783	0.69	3.53107e-74		COX4I1	1.76584e-203	-0.487076	0.739	0.83	6.2613e-199		RNF130	3.24363e-169	0.310845	0.755	0.664	1.15013e-164		COMMD6	5.15624e-34	-0.257584	0.76	0.778	1.8283e-29
							CST3	1.39091e-78	0.470277	0.986	0.982	4.93187e-74		BACE2	4.15941e-203	-0.595027	0.528	0.674	1.47484e-198		ALOX5AP	4.8544e-169	-0.586543	0.628	0.665	1.72127e-164		SELENOS	5.20794e-34	-0.272001	0.624	0.695	1.84663e-29
							IMP4	1.62541e-78	-0.361726	0.423	0.542	5.76336e-74		YES1	7.21742e-203	-0.459992	0.401	0.544	2.55915e-198		ATP5MPL	8.10295e-169	-0.291703	0.664	0.774	2.87314e-164		PPP1R14B	5.62583e-34	-0.3431	0.62	0.659	1.99481e-29
							RBFOX2	3.7889e-78	0.335718	0.63	0.485	1.34347e-73		COPB2	1.24845e-202	-0.39373	0.361	0.523	4.42677e-198		SLC25A5	1.3418e-168	0.351491	0.662	0.55	4.75774e-164		HNRNPD	6.44393e-34	-0.274887	0.636	0.703	2.28489e-29
							PRDX6	4.14302e-78	-0.466829	0.839	0.854	1.46903e-73		DNAJA1	1.65401e-202	-0.555909	0.714	0.791	5.86479e-198		UBL5	2.89709e-168	-0.301005	0.762	0.851	1.02725e-163		NDUFA1	6.6272e-34	-0.266956	0.717	0.759	2.34987e-29
							CSTB	4.52781e-78	0.448844	0.859	0.783	1.60547e-73		RRBP1	5.06779e-202	-0.534126	0.684	0.781	1.79694e-197		SPPL2A	5.85472e-166	0.271759	0.543	0.406	2.07597e-161		PSMD4	6.91434e-34	-0.252289	0.506	0.595	2.45169e-29
							PIGT	4.57203e-78	0.384382	0.77	0.741	1.62115e-73		ARF1	8.70081e-202	-0.474116	0.657	0.76	3.08513e-197		CST3	3.72233e-165	0.559126	0.98	0.981	1.31986e-160		TM4SF18	7.8188e-34	0.339565	0.791	0.693	2.77239e-29
							OLFML3	6.77189e-78	0.545658	0.695	0.579	2.40118e-73		NECTIN2	8.82812e-202	-0.492614	0.551	0.676	3.13028e-197		AP2S1	4.32239e-164	-0.402584	0.764	0.818	1.53263e-159		MRPL20	9.63035e-34	-0.265037	0.552	0.613	3.41473e-29
							RPL41	9.5487e-78	-0.436386	0.991	0.996	3.38578e-73		NUDC	1.76353e-201	-0.438143	0.473	0.627	6.25314e-197		MYL6	1.24946e-163	-0.347981	0.961	0.984	4.43033e-159		NFE2L2	1.01156e-33	-0.284424	0.673	0.753	3.5868e-29
							ECM1	1.75337e-77	0.518293	0.65	0.509	6.21709e-73		JPT1	1.78212e-201	-0.479191	0.336	0.503	6.31903e-197		SNX2	1.42302e-163	0.304802	0.721	0.6	5.04576e-159		TXN	1.09965e-33	-0.332757	0.872	0.854	3.89913e-29
							CD164	2.38922e-77	0.344416	0.809	0.716	8.47171e-73		EPRS	3.62542e-200	-0.453786	0.417	0.564	1.2855e-195		RGS2	4.51724e-163	-0.396114	0.597	0.727	1.60172e-158		UBXN4	1.11596e-33	-0.267601	0.744	0.776	3.95697e-29
							CCNY	4.24118e-77	0.307376	0.56	0.412	1.50384e-72		SERBP1	5.8013e-200	-0.521517	0.76	0.838	2.05703e-195		TOMM20	9.95674e-163	0.285082	0.602	0.488	3.53046e-158		RPL14	1.20878e-33	-0.308804	0.96	0.964	4.2861e-29
							PLAUR	6.96335e-77	-0.491713	0.5	0.604	2.46907e-72		PRRC2C	6.26289e-199	-0.501403	0.7	0.782	2.2207e-194		HNRNPU	1.25673e-162	0.374484	0.864	0.838	4.45612e-158		FIS1	1.44568e-33	-0.263382	0.662	0.707	5.1261e-29
							CTSC	9.26647e-77	0.623965	0.778	0.639	3.28571e-72		SELP	6.94078e-199	-0.553769	0.403	0.514	2.46106e-194		PHF20L1	1.50236e-162	-0.279826	0.397	0.521	5.32707e-158		TAGLN	3.03257e-33	-0.372701	0.693	0.795	1.07529e-28
							RDX	1.07256e-76	0.340095	0.714	0.602	3.80307e-72		PSMD2	1.05874e-198	-0.398928	0.36	0.523	3.75407e-194		RPS28	1.32626e-161	-0.303875	0.955	0.983	4.70266e-157		RPS14	3.1933e-33	-0.303908	0.983	0.989	1.13228e-28
							YWHAZ	1.69041e-76	0.361567	0.854	0.768	5.99386e-72		RTRAF	1.089e-198	-0.437202	0.505	0.661	3.86138e-194		EPB41L3	8.28919e-160	-0.324199	0.581	0.612	2.93918e-155		PSMB2	3.34198e-33	-0.270842	0.581	0.645	1.185e-28
							EIF3E	2.80744e-76	0.35462	0.845	0.785	9.95462e-72		ATP5PF	1.35842e-198	-0.472801	0.673	0.787	4.81669e-194		CAPZB	3.20222e-159	0.31273	0.824	0.758	1.13544e-154		TXNL4A	4.32374e-33	-0.265283	0.472	0.567	1.53311e-28
							NTAN1	3.00715e-76	0.331346	0.575	0.431	1.06628e-71		COX8A	1.40618e-198	-0.465881	0.593	0.718	4.98603e-194		BLVRB	1.11144e-157	0.375187	0.774	0.704	3.94094e-153		GCC2	6.28579e-33	-0.275669	0.538	0.626	2.22882e-28
							NPTN	3.88382e-76	0.339296	0.686	0.563	1.37712e-71		ACTB	2.13336e-198	-0.738313	0.975	0.994	7.56448e-194		RSRC2	2.02018e-157	0.284569	0.615	0.514	7.16317e-153		SLC25A3	6.34125e-33	-0.316509	0.789	0.827	2.24848e-28
							HEXA	4.88553e-76	0.383883	0.696	0.596	1.73231e-71		CSNK1A1	3.92576e-198	-0.419827	0.434	0.597	1.39199e-193		ARRDC3	4.4586e-157	0.33742	0.532	0.421	1.58093e-152		EIF1	1.04289e-32	-0.302594	0.961	0.976	3.69789e-28
							SELENOS	5.25162e-76	-0.406107	0.803	0.836	1.86212e-71		RANBP1	7.90807e-198	-0.466876	0.439	0.586	2.80404e-193		H3F3A	1.39657e-156	-0.331647	0.909	0.929	4.95195e-152		RBM25	1.52213e-32	-0.272245	0.606	0.671	5.39716e-28
							PLAT	1.47081e-75	-0.992843	0.482	0.595	5.21522e-71		RBM3	1.74507e-197	-0.488772	0.538	0.68	6.18767e-193		GNAI2	3.0563e-156	0.318736	0.903	0.875	1.0837e-151		TBCB	1.73067e-32	-0.257245	0.526	0.62	6.13661e-28
							GOLPH3	1.59597e-75	0.285607	0.505	0.359	5.65901e-71		SUB1	2.09763e-197	-0.475836	0.64	0.753	7.43778e-193		REX1BD	1.37795e-155	0.271237	0.586	0.465	4.88595e-151		CCL21	2.28204e-32	-0.491475	0.947	0.976	8.09164e-28
							H2AFJ	1.73954e-75	0.473131	0.823	0.768	6.16807e-71		PSMD11	4.75085e-197	-0.386937	0.347	0.513	1.68456e-192		RPL14	3.6941e-155	0.325592	0.927	0.92	1.30985e-150		XBP1	2.37775e-32	-0.275788	0.419	0.503	8.43102e-28
							TUBB4B	2.03834e-75	-0.449755	0.738	0.786	7.22755e-71		ATP5PD	7.31362e-197	-0.440449	0.558	0.701	2.59326e-192		SERF2	7.10694e-155	-0.309478	0.95	0.977	2.51998e-150		RPS5	5.5114e-32	-0.336722	0.938	0.948	1.95423e-27
							TMEM165	3.69966e-75	-0.399169	0.716	0.774	1.31183e-70		UFD1	9.64861e-197	-0.376604	0.325	0.503	3.4212e-192		TGFBI	1.16809e-154	-0.47581	0.781	0.796	4.14183e-150		RNASEH2C	6.15187e-32	-0.25889	0.547	0.631	2.18133e-27
							NFIL3	4.10873e-75	-0.417924	0.432	0.559	1.45687e-70		ECSCR	1.87347e-196	-0.550517	0.718	0.794	6.64295e-192		PGK1	2.08884e-153	-0.368767	0.731	0.792	7.40661e-149		PSMA4	6.3088e-32	-0.25192	0.635	0.659	2.23697e-27
							RPS2	6.86299e-75	-0.440951	0.979	0.988	2.43348e-70		SNRPB2	2.73763e-196	-0.440296	0.493	0.636	9.7071e-192		GSTK1	2.18421e-153	0.272428	0.58	0.459	7.74478e-149		TOMM7	6.46665e-32	-0.273515	0.838	0.847	2.29294e-27
							MYH10	8.91085e-75	0.429827	0.613	0.443	3.15961e-70		YWHAB	3.63849e-196	-0.52932	0.781	0.856	1.29013e-191		PGAM1	6.92916e-153	-0.318786	0.533	0.63	2.45694e-148		EMP2	1.03824e-31	-0.309502	0.623	0.697	3.68138e-27
							COX7B	9.94277e-75	-0.38597	0.791	0.811	3.52551e-70		POLR2I	4.66269e-196	-0.416439	0.423	0.588	1.6533e-191		ST13	8.47043e-153	0.287223	0.662	0.549	3.00345e-148		ACVRL1	1.06318e-31	-0.278839	0.618	0.684	3.76981e-27
							DEGS1	1.11036e-74	0.334389	0.66	0.551	3.93713e-70		HSP90AA1	5.08863e-196	-0.697048	0.884	0.924	1.80433e-191		ROMO1	4.71529e-152	-0.258103	0.477	0.611	1.67195e-147		CD74	1.22798e-31	-0.342944	0.749	0.831	4.35416e-27
							CCNDBP1	1.88127e-74	0.318761	0.557	0.414	6.67062e-70		CHMP2A	5.98364e-196	-0.44247	0.551	0.693	2.12168e-191		SRSF2	6.16733e-152	0.290702	0.677	0.575	2.18681e-147		LSM7	1.30539e-31	-0.25125	0.546	0.608	4.62866e-27
							SDF4	1.92884e-74	0.368185	0.797	0.744	6.83929e-70		FOSL2	1.13272e-195	-0.486674	0.432	0.589	4.01641e-191		CFD	2.06496e-151	0.448859	0.764	0.73	7.32194e-147		IER2	1.79403e-31	-0.371609	0.531	0.618	6.36128e-27
							CD248	3.17305e-74	0.637811	0.758	0.675	1.1251e-69		MCFD2	6.66968e-195	-0.454434	0.491	0.619	2.36494e-190		CSDE1	1.05321e-150	0.283667	0.739	0.643	3.73447e-146		CAV2	2.60343e-31	0.307024	0.761	0.689	9.23123e-27
							CTSH	3.64368e-74	-0.329679	0.483	0.654	1.29198e-69		SNHG16	1.09222e-194	-0.464849	0.469	0.62	3.87279e-190		OAS2	2.30088e-149	0.280874	0.503	0.371	8.15847e-145		NOL7	3.10162e-31	-0.262794	0.612	0.667	1.09977e-26
							PTGDS	4.79083e-74	-1.9489	0.595	0.693	1.69873e-69		MTCH1	1.18119e-194	-0.429385	0.524	0.664	4.18828e-190		CD164	2.40431e-149	0.289235	0.772	0.68	8.52522e-145		UBE2I	3.34707e-31	-0.250671	0.604	0.673	1.18681e-26
							GAPDH	1.39268e-73	-0.537883	0.98	0.981	4.93817e-69		ZNHIT1	1.53511e-194	-0.448283	0.578	0.707	5.44321e-190		CDKN1A	2.73578e-149	0.368372	0.607	0.523	9.70054e-145		GPX4	5.47699e-31	-0.281998	0.593	0.671	1.94203e-26
							LDHB	1.48602e-73	-0.4526	0.758	0.801	5.26915e-69		CYBA	4.05864e-194	-0.503426	0.359	0.563	1.43911e-189		TSPO	2.92113e-149	-0.327424	0.815	0.882	1.03577e-144		IL32	5.91209e-31	-0.556198	0.63	0.714	2.09631e-26
							RTL8A	1.71039e-73	0.287852	0.516	0.367	6.06468e-69		FIS1	4.56825e-194	-0.467706	0.616	0.743	1.61981e-189		CD47	9.52518e-148	0.262455	0.537	0.403	3.37744e-143		XRCC5	5.91365e-31	-0.269236	0.689	0.723	2.09686e-26
							SNRPB	1.74927e-73	-0.349033	0.718	0.748	6.20256e-69		NDUFB9	5.95699e-194	-0.426537	0.452	0.604	2.11223e-189		KLF3	1.07084e-147	0.275221	0.533	0.406	3.79699e-143		COX7B	6.81703e-31	-0.250407	0.718	0.736	2.41718e-26
							SNTB2	1.7609e-73	0.327192	0.598	0.45	6.24381e-69		AKR1A1	1.03636e-193	-0.383359	0.333	0.508	3.67472e-189		VPS13C	2.27911e-147	0.259838	0.607	0.488	8.08126e-143		SNU13	8.17007e-31	-0.256857	0.726	0.767	2.89694e-26
							CDH13	3.0085e-73	0.404679	0.641	0.565	1.06675e-68		CLTA	1.36209e-193	-0.469337	0.634	0.754	4.82971e-189		SERP1	1.03203e-146	-0.300203	0.756	0.822	3.65936e-142		BCAP31	1.46263e-30	-0.271332	0.697	0.726	5.18619e-26
							JDP2	3.4076e-73	0.290462	0.573	0.401	1.20827e-68		CLIC4	2.54246e-192	-0.554681	0.536	0.612	9.01507e-188		NKTR	1.11944e-146	0.250772	0.5	0.371	3.96932e-142		CDC37	2.23674e-30	-0.264521	0.66	0.725	7.93102e-26
							TGOLN2	9.48548e-73	0.344001	0.815	0.727	3.36336e-68		AUP1	5.0894e-192	-0.397235	0.395	0.56	1.8046e-187		QKI	1.62472e-146	0.27328	0.786	0.679	5.76094e-142		LAPTM5	2.97178e-30	-0.293738	0.775	0.825	1.05373e-25
							ALKBH5	1.22988e-72	0.298348	0.508	0.365	4.36091e-68		PARVB	6.15321e-192	-0.413267	0.387	0.554	2.18181e-187		CELF2	7.51678e-146	0.269159	0.665	0.542	2.6653e-141		PDLIM1	3.51673e-30	-0.419664	0.832	0.865	1.24696e-25
							LHFPL6	1.29547e-72	0.469894	0.751	0.659	4.59347e-68		PTGES3	8.31297e-192	-0.463076	0.662	0.757	2.94761e-187		MAFB	1.4368e-145	0.374867	0.912	0.861	5.09461e-141		SPTBN1	5.34887e-30	0.313558	0.931	0.912	1.8966e-25
							SUN2	1.7229e-72	0.308113	0.503	0.374	6.10907e-68		DNAJC3	9.00745e-192	-0.446292	0.459	0.592	3.19386e-187		RAD21	1.97697e-145	0.267978	0.547	0.429	7.00994e-141		CHMP2A	7.23118e-30	-0.256404	0.645	0.701	2.56403e-25
							TSHZ2	2.45007e-72	0.449593	0.578	0.441	8.68746e-68		KRT10	1.89894e-191	-0.418184	0.435	0.598	6.73326e-187		MT-ND2	6.32549e-144	-0.308044	0.945	0.978	2.24289e-139		ATP6V1F	7.6702e-30	-0.255522	0.647	0.706	2.7197e-25
							MXD4	6.88761e-72	0.333274	0.682	0.548	2.44221e-67		ANXA5	2.38896e-190	-0.48931	0.713	0.814	8.47078e-186		ATP6AP1	2.38955e-143	0.264936	0.617	0.506	8.47286e-139		YBX1	8.22719e-30	-0.305084	0.909	0.916	2.9172e-25
							RPL23A	8.19139e-72	0.398181	0.96	0.934	2.9045e-67		UFC1	6.3719e-190	-0.413843	0.493	0.65	2.25935e-185		SCARB2	4.67202e-142	0.264005	0.617	0.487	1.6566e-137		NDUFS6	9.83251e-30	-0.265681	0.693	0.72	3.48641e-25
							KDELC2	8.25947e-72	0.291237	0.502	0.341	2.92864e-67		ENTPD1	1.16411e-189	-0.529907	0.425	0.552	4.12771e-185		RAB31	8.4795e-142	-0.336663	0.702	0.759	3.00666e-137		ZC3H15	1.11015e-29	-0.250596	0.579	0.648	3.93636e-25
							GNAI2	8.87696e-72	0.359955	0.862	0.812	3.14759e-67		PGAM1	1.66243e-189	-0.447035	0.512	0.656	5.89464e-185		RHOQ	1.16347e-141	0.270918	0.586	0.469	4.12543e-137		TIMM13	1.60598e-29	-0.278277	0.518	0.586	5.69449e-25
							SNHG7	9.24542e-72	0.337474	0.57	0.435	3.27824e-67		RBPMS	2.09635e-189	-0.404918	0.412	0.584	7.43323e-185		CCL2	4.19313e-141	-0.526006	0.632	0.533	1.4868e-136		FHL3	1.97435e-29	-0.252591	0.472	0.55	7.00065e-25
							UPP1	1.17183e-71	-0.742807	0.407	0.51	4.15506e-67		CIAO2B	5.52256e-189	-0.42151	0.475	0.629	1.95819e-184		RPS5	4.6743e-141	0.33655	0.888	0.882	1.65741e-136		NXN	4.03388e-29	0.263745	0.704	0.624	1.43033e-24
							ANTXR1	1.60816e-71	0.435387	0.723	0.611	5.70223e-67		LTBR	3.26133e-188	-0.365304	0.337	0.513	1.1564e-183		H2AFZ	5.99282e-140	0.396431	0.718	0.628	2.12493e-135		CAPZB	6.73108e-29	-0.25218	0.693	0.734	2.38671e-24
							EPAS1	2.28929e-71	-0.456158	0.403	0.538	8.11736e-67		RPL15	1.04662e-187	-0.532338	0.903	0.942	3.71111e-183		PLXDC2	6.59676e-140	0.300753	0.644	0.547	2.33908e-135		PRRC2C	6.97958e-29	-0.254145	0.803	0.82	2.47482e-24
							FGFR1	2.89105e-71	0.389436	0.783	0.681	1.02511e-66		S100A4	1.92417e-187	-0.512969	0.373	0.577	6.82272e-183		SUMO2	1.10503e-139	0.29055	0.794	0.74	3.91821e-135		MDFIC	9.04394e-29	0.261853	0.63	0.549	3.2068e-24
							CDK2AP1	2.89269e-71	0.410228	0.773	0.7	1.02569e-66		UGCG	2.64025e-187	-0.591066	0.474	0.614	9.36179e-183		PPDPF	3.6411e-139	-0.300393	0.478	0.594	1.29106e-134		S100A6	1.36749e-28	-0.470372	0.979	0.991	4.84883e-24
							GNG12	3.453e-71	0.3375	0.729	0.627	1.22436e-66		SERPINB6	4.51843e-187	-0.470117	0.667	0.765	1.60214e-182		SPARCL1	2.55149e-138	0.52593	0.617	0.487	9.04708e-134		SYNE1	1.77762e-28	0.315958	0.674	0.613	6.30309e-24
							CYCS	3.70963e-71	-0.420248	0.655	0.705	1.31536e-66		NDUFB10	1.01427e-186	-0.426192	0.545	0.686	3.59639e-182		HSBP1	4.93911e-136	-0.285038	0.661	0.743	1.75131e-131		UBB	2.35126e-28	-0.294823	0.882	0.898	8.33711e-24
							STAT1	5.60914e-71	0.400124	0.657	0.533	1.98889e-66		FXYD5	1.38856e-186	-0.485791	0.67	0.773	4.92356e-182		PNISR	7.43355e-136	0.25978	0.658	0.543	2.63579e-131		CTSL	2.4908e-28	-0.30282	0.723	0.747	8.83189e-24
							MFAP4	5.79682e-71	0.524488	0.734	0.6	2.05544e-66		SPARC	1.91286e-186	-0.591022	0.916	0.951	6.78261e-182		UBE2L6	7.34373e-135	0.279301	0.502	0.389	2.60394e-130		PRDX6	3.16784e-28	-0.250129	0.681	0.716	1.12325e-23
							SNHG5	1.57208e-70	-0.394942	0.661	0.706	5.5743e-66		ARPC5	2.02578e-186	-0.469916	0.606	0.74	7.18301e-182		EVI2B	2.21353e-134	0.280733	0.638	0.564	7.84874e-130		SNTB2	3.21787e-28	0.269879	0.757	0.679	1.14099e-23
							GLT8D1	4.06883e-70	0.319549	0.602	0.467	1.44272e-65		EEF1A1	2.92605e-186	-0.540893	0.987	0.996	1.03752e-181		HSPA8	1.38574e-133	0.367063	0.859	0.808	4.91355e-129		HSPD1	3.89716e-28	-0.31207	0.651	0.661	1.38186e-23
							WNK1	4.40793e-70	0.334202	0.695	0.579	1.56297e-65		MRPS21	9.18303e-186	-0.420281	0.52	0.661	3.25612e-181		HSPA5	3.61339e-133	-0.500697	0.706	0.793	1.28123e-128		SFRP1	8.27577e-28	-0.25088	0.399	0.521	2.93442e-23
							GSN	4.46539e-70	0.659487	0.94	0.907	1.58334e-65		AK2	9.60794e-186	-0.376884	0.349	0.507	3.40678e-181		PLSCR1	8.90224e-133	-0.285778	0.689	0.762	3.15656e-128		NACA	1.37379e-27	-0.273911	0.947	0.957	4.87118e-23
							SNU13	8.15587e-70	-0.358822	0.802	0.817	2.89191e-65		PITPNC1	2.58674e-185	-0.431025	0.421	0.564	9.17207e-181		B4GALT1	1.8731e-132	0.267298	0.549	0.424	6.64164e-128		CLIC1	1.46115e-27	-0.295617	0.837	0.871	5.18093e-23
							CALM1	1.14396e-69	0.410582	0.932	0.905	4.05626e-65		LMAN1	6.50694e-185	-0.455885	0.587	0.696	2.30723e-180		SLC38A2	3.2124e-132	0.275563	0.682	0.6	1.13905e-127		GUK1	1.49366e-27	-0.285251	0.885	0.906	5.29623e-23
							NASP	1.14873e-69	-0.341533	0.503	0.613	4.07316e-65		ATP5F1C	7.90094e-185	-0.425494	0.527	0.67	2.80151e-180		NOP10	2.67259e-131	-0.311153	0.678	0.742	9.47645e-127		SRM	1.50199e-27	-0.286433	0.443	0.517	5.32577e-23
							EMX2OS	1.45344e-69	0.289012	0.515	0.358	5.15361e-65		NBL1	2.55962e-184	-0.467408	0.413	0.577	9.07589e-180		SUB1	1.34842e-130	-0.293253	0.708	0.779	4.78123e-126		YWHAB	1.73765e-27	-0.282541	0.862	0.882	6.16137e-23
							RFNG	1.53648e-69	0.292385	0.531	0.384	5.44804e-65		FBL	3.7331e-184	-0.400287	0.372	0.536	1.32368e-179		CAPZA2	1.22333e-129	0.257368	0.711	0.612	4.3377e-125		ACTA2	2.7474e-27	-0.322418	0.553	0.668	9.74175e-23
							SGCE	1.77009e-69	0.342426	0.576	0.454	6.27639e-65		EIF3M	6.44022e-184	-0.405092	0.436	0.593	2.28357e-179		LBR	5.20171e-129	-0.250319	0.407	0.507	1.84442e-124		HNRNPAB	3.98874e-27	-0.267749	0.618	0.66	1.41433e-22
							VSIR	1.89996e-69	0.331939	0.564	0.407	6.73686e-65		ANAPC5	7.14726e-184	-0.368811	0.377	0.537	2.53427e-179		RPSA	6.021e-129	0.332731	0.857	0.848	2.13493e-124		SP100	5.60861e-27	-0.263112	0.663	0.717	1.9887e-22
							JAZF1	2.37867e-69	0.282167	0.5	0.335	8.4343e-65		YWHAH	1.35227e-183	-0.572758	0.57	0.7	4.7949e-179		BTG1	7.26619e-127	-0.398026	0.844	0.886	2.57645e-122		PHPT1	6.49376e-27	-0.257976	0.698	0.729	2.30256e-22
							RPL22	2.41755e-69	-0.339746	0.907	0.913	8.57216e-65		VAPA	1.87758e-183	-0.420165	0.591	0.704	6.65753e-179		YBX1	5.77348e-126	0.343725	0.901	0.863	2.04716e-121		LIMS1	8.86947e-27	-0.305709	0.85	0.871	3.14493e-22
							TIMM17A	2.50746e-69	-0.34394	0.461	0.54	8.89094e-65		DNAJC7	1.96094e-183	-0.374966	0.386	0.551	6.95311e-179		SET	1.13378e-125	0.290057	0.747	0.655	4.02015e-121		HSPA5	1.16624e-26	-0.512013	0.719	0.734	4.13525e-22
							TM2D1	2.90087e-69	0.278341	0.557	0.424	1.02859e-64		MRPL17	6.42007e-183	-0.409992	0.35	0.516	2.27643e-178		AKR1A1	2.84888e-125	0.250031	0.578	0.461	1.01016e-120		CDC42EP5	1.27395e-26	-0.263015	0.72	0.776	4.51718e-22
							CAPZA2	3.61054e-69	0.311649	0.71	0.617	1.28023e-64		PIK3R3	2.29898e-182	-0.604485	0.448	0.581	8.15173e-178		EMP3	4.25168e-124	-0.288609	0.849	0.916	1.50756e-119		CAP1	1.44631e-26	-0.251715	0.661	0.691	5.12832e-22
							CHSY1	3.81441e-69	-0.456927	0.463	0.572	1.35252e-64		PIM3	2.71537e-182	-0.537805	0.478	0.627	9.62814e-178		CTNNB1	7.67868e-124	-0.271573	0.523	0.593	2.72271e-119		CD99	1.71283e-26	-0.284423	0.851	0.86	6.07336e-22
							HNRNPA1	4.18424e-69	-0.366935	0.87	0.881	1.48365e-64		UBE2L3	3.11814e-182	-0.407523	0.487	0.632	1.10563e-177		SP110	8.6069e-124	0.293958	0.594	0.5	3.05184e-119		SSB	2.22718e-26	-0.253208	0.699	0.754	7.89713e-22
							SSR3	6.7279e-69	-0.41834	0.863	0.878	2.38558e-64		CTSB	4.90731e-182	-0.634842	0.646	0.801	1.74003e-177		COX7A2	1.35805e-123	-0.271211	0.689	0.777	4.81536e-119		ANXA5	3.98654e-26	-0.278028	0.872	0.895	1.41355e-21
							APP	6.94026e-69	0.371876	0.854	0.776	2.46088e-64		TMEM165	5.45137e-182	-0.396449	0.468	0.618	1.93295e-177		GLRX	2.93772e-123	-0.291532	0.591	0.682	1.04166e-118		RPS6	7.004e-26	-0.290521	0.985	0.983	2.48348e-21
							SELENOP	9.17841e-69	0.510289	0.73	0.605	3.25448e-64		TCEAL4	1.16538e-181	-0.424309	0.614	0.743	4.13219e-177		ADA2	1.36949e-122	0.258671	0.593	0.499	4.85595e-118		SEMA3A	1.37312e-25	-0.262466	0.778	0.757	4.86881e-21
							EIF2S2	9.9138e-69	-0.350884	0.816	0.822	3.51523e-64		RNF181	1.25719e-181	-0.39088	0.432	0.586	4.45775e-177		C4orf3	1.99299e-119	-0.280266	0.649	0.719	7.06673e-115		PGAM1	1.39638e-25	-0.262896	0.639	0.691	4.95129e-21
							IGFBP7	1.06567e-68	0.524367	0.986	0.983	3.77864e-64		DCN	2.65378e-181	-0.486834	0.336	0.506	9.40976e-177		MT-CO1	8.83827e-119	-0.260435	0.982	0.996	3.13387e-114		OAZ1	1.74779e-25	-0.269913	0.887	0.896	6.19731e-21
							SUMO2	1.34599e-68	0.334553	0.896	0.853	4.77262e-64		SON	3.55618e-181	-0.436233	0.736	0.807	1.26095e-176		RPS18	3.22855e-118	0.321397	0.976	0.977	1.14478e-113		EEF1A1	4.09476e-25	-0.280594	0.996	0.998	1.45192e-20
							THBS1	1.49974e-68	0.914237	0.8	0.728	5.31777e-64		NDUFAF3	5.57606e-181	-0.391565	0.416	0.572	1.97716e-176		RPS11	3.0389e-117	0.28185	0.958	0.952	1.07753e-112		MAF	5.96637e-25	0.270044	0.883	0.822	2.11555e-20
							CCSER2	1.49993e-68	0.285851	0.533	0.387	5.31846e-64		IL3RA	8.34084e-181	-0.442753	0.398	0.561	2.9575e-176		PTGES3	8.10245e-117	0.260305	0.771	0.686	2.87297e-112		NPM1	1.19504e-24	-0.286641	0.847	0.848	4.23736e-20
							IGFBP2	2.32568e-68	0.782046	0.841	0.774	8.24639e-64		NAA10	8.86166e-181	-0.443295	0.465	0.616	3.14217e-176		RNF13	7.29015e-116	0.250459	0.696	0.603	2.58494e-111		SERPINH1	1.64477e-24	-0.269355	0.495	0.569	5.83203e-20
							CTSZ	2.33984e-68	0.396494	0.78	0.712	8.29662e-64		TYMP	1.24767e-180	-0.477198	0.31	0.5	4.424e-176		DYNLT1	1.36818e-115	-0.272713	0.545	0.642	4.85131e-111		RPL4	5.08122e-24	-0.261519	0.848	0.865	1.8017e-19
							PTEN	2.60652e-68	0.329988	0.686	0.555	9.24219e-64		PNN	1.39427e-180	-0.438338	0.504	0.639	4.9438e-176		BST2	2.08256e-115	0.275781	0.821	0.733	7.38434e-111		NHP2	5.33055e-24	-0.250534	0.599	0.628	1.89011e-19
							PSME2	2.93516e-68	-0.438284	0.647	0.704	1.04075e-63		PRDX5	2.30706e-180	-0.423416	0.54	0.686	8.18037e-176		LAPTM5	3.90029e-115	-0.290755	0.915	0.937	1.38296e-110		HES1	9.99265e-24	0.320003	0.507	0.417	3.54319e-19
							PSMB3	3.07706e-68	-0.355478	0.765	0.807	1.09106e-63		ATP5MC2	2.37008e-180	-0.465261	0.706	0.811	8.40384e-176		DMXL2	8.47623e-115	-0.251134	0.468	0.565	3.0055e-110		CTSH	2.93818e-23	-0.265326	0.561	0.657	1.04182e-18
							MAP3K2	3.50756e-68	0.293526	0.561	0.416	1.24371e-63		RASIP1	5.20919e-180	-0.449241	0.502	0.631	1.84708e-175		ACTB	2.71278e-114	-0.318585	0.992	0.997	9.61899e-110		ALDH1A1	4.83063e-23	-0.39853	0.402	0.501	1.71285e-18
							RAD23B	3.65036e-68	0.319206	0.679	0.57	1.29434e-63		OSTC	6.37787e-180	-0.440313	0.506	0.634	2.26147e-175		DEK	4.59587e-113	0.292438	0.75	0.665	1.62961e-108		PTMA	2.35076e-22	-0.275951	0.987	0.988	8.33533e-18
							GOLIM4	5.20367e-68	0.358984	0.714	0.586	1.84512e-63		COL1A1	1.02613e-179	-0.833875	0.476	0.643	3.63845e-175		VMP1	9.18948e-113	0.328888	0.851	0.81	3.25841e-108		NCL	4.66357e-22	-0.291018	0.813	0.836	1.65361e-17
							PEBP1	6.2614e-68	0.346221	0.884	0.862	2.22017e-63		RABAC1	1.02765e-179	-0.435468	0.671	0.78	3.64384e-175		IFI30	3.54599e-112	-0.303432	0.435	0.545	1.25734e-107		MARCKSL1	8.96368e-22	-0.299082	0.736	0.766	3.17834e-17
							CASC4	8.23599e-68	0.333706	0.665	0.54	2.92032e-63		DDX24	1.49896e-179	-0.415139	0.595	0.726	5.31503e-175		APLP2	4.9198e-112	-0.312929	0.88	0.895	1.74446e-107		HSP90AB1	1.49413e-21	-0.271235	0.952	0.942	5.29788e-17
							PKD1	8.60255e-68	0.282678	0.503	0.36	3.05029e-63		HADHA	2.00283e-179	-0.392908	0.498	0.644	7.10163e-175		RTN4	1.66899e-111	0.265947	0.869	0.841	5.91789e-107		EMP1	2.88218e-21	0.400021	0.758	0.715	1.02196e-16
							ANO6	1.02211e-67	0.274382	0.502	0.353	3.62421e-63		EIF3G	1.27029e-178	-0.417656	0.552	0.704	4.5042e-174		PABPC1	3.709e-111	0.275962	0.911	0.888	1.31514e-106		IGF1	1.40317e-20	0.321382	0.611	0.543	4.97536e-16
							ACTA2	1.11808e-67	0.954136	0.819	0.723	3.96447e-63		AIMP1	1.56487e-178	-0.379228	0.357	0.518	5.54873e-174		PFN1	6.82104e-110	-0.30323	0.904	0.939	2.4186e-105		ADIRF	2.33412e-20	0.253405	0.742	0.646	8.27633e-16
							VMP1	1.23846e-67	-0.447102	0.748	0.803	4.39133e-63		KDELR1	3.60437e-178	-0.423587	0.547	0.69	1.27804e-173		RUNX1	1.16131e-109	0.252042	0.607	0.543	4.11776e-105		RHOC	2.80993e-20	-0.254695	0.819	0.861	9.96346e-16
							MYL9	2.07514e-67	0.589565	0.948	0.919	7.35804e-63		RNF7	3.92519e-178	-0.430555	0.529	0.673	1.39179e-173		CCNI	9.50879e-109	0.254052	0.819	0.799	3.37163e-104		AKAP12	7.04775e-20	-0.40883	0.941	0.946	2.49899e-15
							ABHD17A	3.10213e-67	0.277943	0.551	0.424	1.09995e-62		PDAP1	4.28509e-178	-0.39728	0.432	0.581	1.51941e-173		EIF5	1.77111e-108	0.255557	0.783	0.725	6.28001e-104		TFF3	1.99523e-16	0.265414	0.924	0.89	7.07467e-12
							CEBPZ	4.34649e-67	-0.3136	0.504	0.591	1.54118e-62		IGFBP7	5.68801e-178	-0.61352	0.968	0.987	2.01686e-173		RPL12	2.5365e-108	0.252498	0.958	0.969	8.99393e-104		RGS16	2.45321e-16	-0.4503	0.484	0.539	8.69858e-12
							ARHGAP1	4.62796e-67	0.299979	0.585	0.443	1.64098e-62		PPP1CA	1.17085e-177	-0.407957	0.474	0.626	4.15161e-173		DDX3X	9.16929e-104	0.261368	0.809	0.744	3.25125e-99		SLC9A3R2	8.35749e-15	0.303877	0.754	0.718	2.9634e-10
							AMD1	1.47233e-66	-0.385324	0.506	0.578	5.2206e-62		CAP1	1.42445e-177	-0.470912	0.567	0.699	5.05081e-173		SLC25A6	1.75886e-102	0.26888	0.766	0.713	6.23655e-98		FABP5	5.08011e-14	0.261924	0.923	0.888	1.8013e-09
							ANAPC16	2.53491e-66	0.318134	0.748	0.659	8.98829e-62		CFDP1	1.45165e-177	-0.466896	0.497	0.635	5.14727e-173		EEF2	5.37808e-100	0.255552	0.829	0.784	1.90696e-95		TNFSF10	1.71793e-13	-0.301269	0.559	0.602	6.09145e-09
							EID1	2.8409e-66	0.350754	0.9	0.873	1.00733e-61		C19orf24	1.55159e-177	-0.38518	0.359	0.518	5.50163e-173		MT-ND3	2.62278e-97	-0.268462	0.978	0.993	9.29984e-93		HLA-DRA	2.33761e-13	-0.25697	0.575	0.635	8.28869e-09
							CFL2	3.98551e-66	0.331061	0.598	0.456	1.41318e-61		LAMB1	2.22599e-177	-0.48152	0.445	0.597	7.89293e-173		ZFAND5	8.55078e-96	0.25048	0.712	0.659	3.03194e-91		LYVE1	2.85044e-13	0.258598	0.854	0.851	1.01071e-08
							EPS15	4.64528e-66	0.265772	0.524	0.379	1.64712e-61		CAVIN3	1.04146e-175	-0.503563	0.408	0.568	3.69279e-171		NCL	2.33474e-94	0.250698	0.773	0.686	8.27852e-90
							TIMM13	6.94785e-66	-0.374103	0.664	0.727	2.46357e-61		PSMC1	3.94429e-175	-0.362321	0.38	0.526	1.39857e-170		MT-ATP6	1.66996e-93	0.254582	0.981	0.994	5.92134e-89
							COL1A1	7.05195e-66	0.686034	0.975	0.944	2.50048e-61		RPL10	6.15785e-175	-0.528785	0.97	0.99	2.18345e-170		VAMP8	5.70972e-93	0.251448	0.866	0.8	2.02455e-88
							LAMC1	8.13905e-66	0.362146	0.824	0.751	2.88595e-61		TOMM7	7.27576e-175	-0.484919	0.768	0.846	2.57984e-170		CPVL	3.19309e-92	0.275425	0.74	0.652	1.1322e-87
							CD46	1.09543e-65	0.313938	0.612	0.482	3.88418e-61		PTP4A2	2.13638e-174	-0.434428	0.543	0.669	7.57517e-170		RPS4X	2.31885e-90	0.26101	0.965	0.968	8.22216e-86
							ZBTB7A	1.35032e-65	0.317661	0.696	0.604	4.78798e-61		SET	3.50471e-174	-0.494932	0.71	0.797	1.2427e-169		FYB1	8.44301e-89	0.255782	0.827	0.79	2.99372e-84
							CTNND1	1.59142e-65	0.256101	0.5	0.349	5.64286e-61		VPS28	8.64281e-174	-0.405719	0.566	0.71	3.06457e-169		AIF1	2.1603e-86	-0.257072	0.924	0.939	7.65999e-82
							DAZAP2	1.6782e-65	0.284471	0.648	0.533	5.95058e-61		SAP18	1.36928e-173	-0.4229	0.61	0.733	4.8552e-169		ISG15	2.38166e-86	0.389175	0.789	0.703	8.44488e-82
							HSD17B10	1.98177e-65	-0.343121	0.526	0.615	7.02697e-61		METAP2	3.94595e-173	-0.41105	0.514	0.642	1.39915e-168		HERPUD1	7.1676e-85	0.269664	0.76	0.694	2.54149e-80
							TMED2	2.08656e-65	0.352327	0.825	0.753	7.39852e-61		PHB2	5.77501e-173	-0.378371	0.408	0.567	2.0477e-168		CYBB	4.34357e-84	0.273687	0.875	0.847	1.54014e-79
							BAD	3.16267e-65	0.330835	0.66	0.559	1.12142e-60		RBM39	7.01461e-173	-0.423333	0.681	0.781	2.48724e-168		TNFAIP3	3.59086e-83	0.255414	0.522	0.554	1.27325e-78
							HMGN3	3.23913e-65	0.380538	0.591	0.473	1.14853e-60		EFHD2	1.19535e-172	-0.450785	0.404	0.554	4.23848e-168		CEBPB	4.3106e-76	-0.256051	0.866	0.887	1.52845e-71
							CORO1C	3.44534e-65	0.296332	0.553	0.412	1.22165e-60		TAGLN2	1.63428e-172	-0.552899	0.834	0.886	5.79483e-168		HSP90B1	3.50735e-59	-0.33017	0.837	0.851	1.24364e-54
							DESI2	3.70916e-65	0.305197	0.607	0.477	1.31519e-60		G3BP1	2.13788e-172	-0.438689	0.525	0.635	7.5805e-168		CTSD	5.00219e-59	0.41729	0.911	0.916	1.77368e-54
							PLXNB2	3.82066e-65	0.284192	0.536	0.395	1.35473e-60		LYRM1	5.81568e-172	-0.461645	0.378	0.531	2.06212e-167		GPR183	1.74809e-55	0.267736	0.521	0.458	6.19839e-51
							SFPQ	7.70456e-65	-0.353622	0.738	0.794	2.73188e-60		CEBPZ	1.24763e-171	-0.36811	0.355	0.516	4.42385e-167		FABP5	7.73769e-49	0.51055	0.553	0.492	2.74363e-44
							DST	1.7726e-64	0.399665	0.809	0.696	6.28527e-60		INSR	2.51313e-171	-0.694413	0.518	0.625	8.91106e-167		FTL	2.5395e-36	0.255078	0.999	0.999	9.00456e-32
							LMOD1	1.99396e-64	0.46871	0.509	0.365	7.07017e-60		S100A13	4.04372e-171	-0.500983	0.612	0.739	1.43382e-166
							SEC31A	2.98819e-64	0.333716	0.841	0.772	1.05955e-59		HLA-C	6.40308e-171	-0.511173	0.915	0.948	2.2704e-166
							PALM	3.52992e-64	0.27586	0.542	0.384	1.25164e-59		TOMM22	9.05676e-171	-0.36872	0.349	0.51	3.21135e-166
							DAP	3.56291e-64	0.307373	0.56	0.42	1.26334e-59		EIF3L	1.93707e-170	-0.38905	0.43	0.59	6.86845e-166
							SYNCRIP	3.8089e-64	-0.321093	0.695	0.724	1.35056e-59		ZNF207	2.11019e-170	-0.359787	0.419	0.571	7.4823e-166
							PCBP1	4.11506e-64	0.318737	0.883	0.832	1.45912e-59		PPA1	3.87736e-170	-0.515756	0.61	0.726	1.37484e-165
							B4GALT1	5.64014e-64	-0.409952	0.611	0.66	1.99988e-59		SSU72	1.22637e-169	-0.370128	0.454	0.604	4.34847e-165
							CHMP5	5.72382e-64	0.299913	0.698	0.585	2.02955e-59		CSNK2A1	2.71026e-169	-0.356501	0.387	0.536	9.61003e-165
							ABHD14B	6.05129e-64	0.276129	0.501	0.352	2.14567e-59		HSPG2	1.99962e-168	-0.480908	0.785	0.806	7.09024e-164
							BRD2	8.18888e-64	0.302396	0.664	0.54	2.90361e-59		TRMT112	9.8401e-168	-0.424098	0.577	0.7	3.4891e-163
							RARRES2	1.05652e-63	0.416686	0.84	0.877	3.74621e-59		HIPK3	1.54102e-167	-0.395251	0.466	0.586	5.46414e-163
							ANTXR2	1.08269e-63	0.371757	0.677	0.578	3.83899e-59		ANP32B	1.58597e-167	-0.434057	0.598	0.725	5.62354e-163
							LINC01578	2.3511e-63	0.294351	0.66	0.536	8.33652e-59		SUGT1	1.69931e-167	-0.37129	0.399	0.546	6.0254e-163
							STIP1	2.37499e-63	-0.295836	0.477	0.551	8.42124e-59		MRPL54	4.30089e-167	-0.347959	0.345	0.506	1.52501e-162
							FNDC3B	2.45448e-63	0.366065	0.796	0.703	8.70308e-59		EIF3H	6.19746e-167	-0.392637	0.502	0.656	2.1975e-162
							SPART	3.76552e-63	0.40726	0.766	0.671	1.33518e-58		EIF4H	2.27622e-166	-0.365884	0.406	0.561	8.07103e-162
							SEC22B	5.56851e-63	0.283403	0.574	0.447	1.97448e-58		THRAP3	2.44949e-166	-0.401849	0.497	0.634	8.68538e-162
							RRAS	5.58462e-63	0.396393	0.852	0.781	1.9802e-58		STAT3	3.98327e-166	-0.414026	0.611	0.728	1.41239e-161
							MAPK1	6.59937e-63	0.25998	0.516	0.374	2.34001e-58		GNB2	5.19215e-166	-0.428842	0.538	0.672	1.84103e-161
							NDUFB9	8.47952e-63	-0.297285	0.678	0.706	3.00667e-58		DYNLL1	7.91124e-166	-0.527544	0.817	0.874	2.80517e-161
							RPS17	1.11691e-62	-0.343792	0.7	0.713	3.96033e-58		HNRNPK	1.1466e-165	-0.440844	0.739	0.807	4.06562e-161
							GPX8	1.3323e-62	0.336705	0.728	0.604	4.72409e-58		DNAJC8	1.26633e-165	-0.396202	0.524	0.658	4.49014e-161
							EFCAB14	1.70436e-62	0.279586	0.579	0.456	6.04333e-58		CDC37	1.7503e-165	-0.449655	0.681	0.777	6.20621e-161
							COLGALT1	1.94544e-62	0.298994	0.58	0.466	6.89813e-58		CNIH1	2.52571e-165	-0.372329	0.414	0.555	8.95565e-161
							TGFBR2	2.3936e-62	0.46234	0.762	0.679	8.48723e-58		ATP6V1F	3.22499e-165	-0.411082	0.523	0.668	1.14352e-160
							MCL1	3.00216e-62	-0.363192	0.752	0.762	1.0645e-57		RWDD1	3.27614e-165	-0.413318	0.544	0.677	1.16165e-160
							RORA	3.4249e-62	0.310243	0.564	0.415	1.2144e-57		GOLGA4	7.18871e-165	-0.464707	0.562	0.682	2.54897e-160
							MAGED1	3.87286e-62	0.315058	0.635	0.484	1.37324e-57		UXT	8.79337e-165	-0.375091	0.466	0.626	3.11795e-160
							LTBP3	4.11073e-62	0.343214	0.737	0.65	1.45758e-57		SEPT7	1.2423e-164	-0.417327	0.72	0.819	4.40495e-160
							HNRNPAB	4.28142e-62	-0.384963	0.74	0.781	1.51811e-57		PRPF40A	2.53542e-164	-0.409371	0.501	0.637	8.99008e-160
							HNRNPU	4.55761e-62	-0.349419	0.832	0.849	1.61604e-57		CAPZB	2.71462e-164	-0.418123	0.589	0.717	9.62549e-160
							TSPO	4.88268e-62	0.433064	0.869	0.825	1.7313e-57		SF3B1	4.1336e-164	-0.384634	0.549	0.667	1.46569e-159
							PSMA2	5.4107e-62	0.282573	0.555	0.419	1.91853e-57		RSL24D1	4.85894e-164	-0.366582	0.42	0.565	1.72288e-159
							APEX1	8.21571e-62	-0.316052	0.582	0.638	2.91313e-57		SRSF10	6.43154e-164	-0.379555	0.487	0.632	2.2805e-159
							ITM2B	8.66455e-62	0.44967	0.981	0.961	3.07228e-57		DDX46	7.73313e-164	-0.386017	0.492	0.634	2.74201e-159
							ATRAID	1.34436e-61	0.36694	0.792	0.729	4.76683e-57		GTF2A2	9.65541e-164	-0.362176	0.4	0.559	3.42361e-159
							SPATS2L	1.8312e-61	0.357502	0.768	0.666	6.49307e-57		ITGB1	9.70723e-164	-0.479008	0.867	0.885	3.44199e-159
							LAPTM4B	2.2771e-61	-0.307165	0.466	0.574	8.07414e-57		DYNLT1	1.08274e-163	-0.373482	0.427	0.581	3.83917e-159
							ETF1	2.30862e-61	-0.300712	0.488	0.575	8.18591e-57		RPL9	1.11851e-163	-0.489752	0.895	0.937	3.96603e-159
							GLIPR2	1.22257e-60	0.355404	0.613	0.472	4.33498e-56		NFIC	1.35189e-163	-0.428379	0.571	0.695	4.79353e-159
							WAC	1.26897e-60	0.282662	0.683	0.57	4.49952e-56		SF3B6	1.5099e-163	-0.422336	0.563	0.687	5.3538e-159
							CCDC47	2.08423e-60	-0.295537	0.553	0.622	7.39026e-56		MRPS18C	1.87915e-163	-0.36123	0.412	0.558	6.66308e-159
							NDUFV3	2.36722e-60	-0.298671	0.473	0.566	8.3937e-56		GRASP	3.23936e-163	-0.439535	0.398	0.543	1.14861e-158
							CMPK1	2.62349e-60	0.315612	0.717	0.617	9.30238e-56		RPS3A	3.6194e-163	-0.516277	0.894	0.937	1.28337e-158
							PIK3R1	3.63081e-60	0.463288	0.608	0.505	1.28741e-55		TMEM204	2.35513e-162	-0.39061	0.362	0.505	8.35083e-158
							COL16A1	4.42693e-60	0.352158	0.601	0.459	1.5697e-55		ILF3	2.50531e-162	-0.362831	0.408	0.552	8.88332e-158
							SSBP1	4.72502e-60	-0.306008	0.751	0.776	1.6754e-55		PLCB4	3.33399e-162	-0.472009	0.485	0.564	1.18216e-157
							EEF1D	5.34344e-60	-0.335392	0.91	0.924	1.89468e-55		TNFRSF1B	1.11714e-161	-0.433734	0.404	0.549	3.96116e-157
							SERBP1	5.52543e-60	-0.314459	0.873	0.865	1.95921e-55		EEA1	1.32708e-161	-0.483017	0.507	0.627	4.70558e-157
							C12orf75	8.91672e-60	0.510308	0.806	0.766	3.16169e-55		ETS1	1.85056e-161	-0.526418	0.477	0.582	6.56172e-157
							KMT2C	8.93646e-60	0.283999	0.573	0.45	3.16869e-55		PDIA4	1.85514e-161	-0.419089	0.442	0.567	6.57795e-157
							NSA2	1.07959e-59	-0.262704	0.809	0.791	3.828e-55		GHITM	2.28009e-161	-0.366028	0.453	0.597	8.08474e-157
							SPIN1	1.66396e-59	0.257634	0.533	0.39	5.90007e-55		SARS	3.84768e-161	-0.365877	0.393	0.545	1.36431e-156
							VAMP5	2.17259e-59	0.349244	0.672	0.556	7.70356e-55		OPTN	3.97357e-161	-0.386294	0.376	0.528	1.40895e-156
							GNG5	2.86901e-59	-0.282103	0.412	0.536	1.01729e-54		SF3B2	1.06028e-160	-0.375442	0.476	0.627	3.75956e-156
							PCNP	3.16043e-59	0.270308	0.655	0.538	1.12063e-54		RAB11A	1.1122e-160	-0.456286	0.684	0.753	3.94363e-156
							MANF	4.00289e-59	-0.427518	0.667	0.698	1.41934e-54		EIF3A	1.6267e-160	-0.461592	0.616	0.723	5.76795e-156
							S100A10	4.15352e-59	0.598579	0.902	0.912	1.47275e-54		GUK1	1.97983e-160	-0.4873	0.771	0.852	7.02007e-156
							RPS5	4.67727e-59	-0.39088	0.953	0.963	1.65847e-54		REEP5	3.66994e-160	-0.394009	0.563	0.679	1.30129e-155
							IER3	4.91352e-59	-1.16754	0.655	0.669	1.74224e-54		CLIP1	3.85309e-160	-0.390693	0.42	0.56	1.36623e-155
							COX7C	5.49099e-59	-0.317176	0.909	0.912	1.947e-54		NUCB1	4.92588e-160	-0.413276	0.634	0.737	1.74662e-155
							SOD1	5.96197e-59	0.321283	0.87	0.826	2.114e-54		EPB41L3	5.27071e-160	-0.490332	0.442	0.56	1.86889e-155
							DHRS7	6.48991e-59	-0.354115	0.598	0.637	2.30119e-54		SEMA6B	6.90293e-160	-0.427943	0.556	0.656	2.44764e-155
							MEF2A	8.62954e-59	0.31407	0.532	0.413	3.05986e-54		NUCB2	9.55208e-160	-0.46512	0.639	0.729	3.38698e-155
							KMT2E	1.05957e-58	0.290745	0.695	0.586	3.75701e-54		H2AFZ	1.68231e-159	-0.462173	0.657	0.759	5.96512e-155
							RAB22A	1.07918e-58	0.25514	0.505	0.373	3.82657e-54		TM9SF3	1.69135e-159	-0.393356	0.598	0.687	5.99719e-155
							C1S	1.09203e-58	0.364584	0.938	0.933	3.87212e-54		PSMB4	2.06807e-159	-0.364687	0.471	0.61	7.33296e-155
							HEXB	1.47319e-58	0.529894	0.678	0.563	5.22362e-54		ENY2	4.00551e-159	-0.435475	0.656	0.757	1.42027e-154
							YPEL3	2.08974e-58	0.293131	0.591	0.461	7.40981e-54		STRAP	4.05639e-159	-0.351053	0.379	0.533	1.43832e-154
							RPL24	2.13771e-58	-0.351651	0.967	0.965	7.57988e-54		TAGLN	4.26742e-159	-0.775799	0.654	0.8	1.51314e-154
							CIRBP	2.4777e-58	0.302554	0.846	0.801	8.78542e-54		COX14	8.02873e-159	-0.368958	0.437	0.584	2.84683e-154
							HLA-E	3.08752e-58	0.392057	0.916	0.888	1.09477e-53		FLNA	8.64038e-159	-0.527927	0.685	0.756	3.06371e-154
							ATP5ME	3.20155e-58	-0.316943	0.876	0.878	1.13521e-53		CD81	1.12163e-158	-0.470519	0.85	0.904	3.97708e-154
							AKT3	3.87667e-58	0.275764	0.567	0.434	1.37459e-53		PTBP1	2.03529e-158	-0.375054	0.448	0.57	7.21672e-154
							UTRN	4.83345e-58	0.28196	0.634	0.487	1.71385e-53		SNX3	4.48815e-158	-0.433431	0.656	0.76	1.59141e-153
							NDUFS5	5.22462e-58	-0.323417	0.914	0.913	1.85255e-53		CDV3	5.73149e-158	-0.428703	0.531	0.663	2.03227e-153
							TNRC6A	5.6202e-58	0.270968	0.595	0.464	1.99281e-53		SEPT2	9.36681e-158	-0.396856	0.635	0.731	3.32128e-153
							RPS26	5.91317e-58	-0.374926	0.915	0.898	2.09669e-53		UBXN1	1.12885e-157	-0.371629	0.478	0.625	4.00266e-153
							AIDA	6.62132e-58	0.277718	0.607	0.481	2.34779e-53		ACVRL1	1.13961e-157	-0.445418	0.573	0.669	4.04085e-153
							ATP5F1B	7.17577e-58	-0.320492	0.77	0.795	2.54439e-53		TPR	1.53258e-157	-0.428518	0.592	0.711	5.43423e-153
							RNASE1	7.68008e-58	0.434354	0.546	0.396	2.7232e-53		NCOA7	1.90484e-157	-0.576512	0.579	0.672	6.75417e-153
							RPL12	1.06788e-57	-0.365901	0.978	0.987	3.78648e-53		SEC11C	3.50584e-157	-0.368306	0.365	0.515	1.2431e-152
							HSPA8	1.11923e-57	-0.4252	0.871	0.898	3.96856e-53		PHPT1	7.76432e-157	-0.378861	0.445	0.596	2.75307e-152
							CTSK	1.71073e-57	0.548033	0.791	0.721	6.06592e-53		DDX18	7.89966e-157	-0.369719	0.494	0.64	2.80106e-152
							HOOK3	2.01099e-57	0.284792	0.637	0.522	7.13056e-53		UQCRC2	9.12034e-157	-0.335815	0.383	0.534	3.23389e-152
							UBE2R2	2.03296e-57	0.298772	0.701	0.608	7.20845e-53		PLSCR1	1.73386e-156	-0.425747	0.627	0.736	6.14793e-152
							MGP	2.1707e-57	0.95604	0.956	0.937	7.69688e-53		DYNC1H1	2.19294e-156	-0.410535	0.58	0.682	7.77574e-152
							HAND2	2.27363e-57	0.412026	0.594	0.46	8.06183e-53		MRFAP1	7.23064e-156	-0.392622	0.607	0.723	2.56384e-151
							EMG1	2.69298e-57	-0.274493	0.4	0.5	9.54876e-53		ZYX	1.23132e-155	-0.506952	0.428	0.557	4.36602e-151
							ABCE1	2.97335e-57	-0.288101	0.428	0.536	1.05429e-52		SELENOM	2.22324e-155	-0.452895	0.521	0.647	7.88317e-151
							TPP1	3.22451e-57	0.279783	0.626	0.511	1.14335e-52		NEDD8	3.9281e-155	-0.420274	0.666	0.777	1.39283e-150
							RND3	7.57867e-57	-0.665007	0.664	0.692	2.68724e-52		EMC3	4.68428e-155	-0.325868	0.35	0.509	1.66095e-150
							GAS6	7.99183e-57	0.462545	0.702	0.604	2.83374e-52		CAPNS1	1.04651e-154	-0.42146	0.676	0.765	3.71073e-150
							ATP5MC1	8.40431e-57	-0.348406	0.746	0.78	2.98e-52		SRP72	1.92554e-154	-0.375985	0.45	0.594	6.82757e-150
							OSBPL1A	9.94764e-57	0.295256	0.508	0.377	3.52723e-52		RAB5C	5.97226e-154	-0.397173	0.576	0.705	2.11764e-149
							YWHAH	1.06177e-56	0.294737	0.733	0.595	3.76481e-52		PPFIBP1	7.14594e-154	-0.390007	0.459	0.597	2.53381e-149
							GABARAPL2	1.22766e-56	0.305315	0.802	0.739	4.35304e-52		GRB2	4.94409e-153	-0.366878	0.414	0.571	1.75308e-148
							BOC	1.36732e-56	0.29694	0.508	0.364	4.84823e-52		RBMX	1.06233e-152	-0.356054	0.506	0.609	3.76681e-148
							PKN1	1.58019e-56	0.275655	0.55	0.418	5.60303e-52		HYAL2	2.44099e-152	-0.641459	0.724	0.816	8.65525e-148
							PPP1R12A	1.9609e-56	0.321126	0.732	0.653	6.95295e-52		GTF3A	8.28863e-152	-0.361657	0.39	0.547	2.93898e-147
							TMEM258	2.2349e-56	-0.327124	0.872	0.876	7.92452e-52		SWAP70	1.01333e-151	-0.477272	0.575	0.687	3.59307e-147
							RYBP	2.39416e-56	0.297259	0.56	0.431	8.48921e-52		NEAT1	1.20533e-151	-0.682236	0.796	0.865	4.27387e-147
							MPC1	2.53331e-56	0.260188	0.545	0.419	8.98259e-52		RCN1	1.26947e-150	-0.446163	0.578	0.686	4.50128e-146
							RAB13	3.81824e-56	-0.380111	0.656	0.695	1.35387e-51		UBE2I	1.53606e-150	-0.339485	0.447	0.599	5.44656e-146
							LEPROT	4.05531e-56	0.304249	0.817	0.758	1.43793e-51		NAP1L1	4.49226e-150	-0.436025	0.725	0.806	1.59287e-145
							KCNK6	4.2789e-56	0.352488	0.571	0.427	1.51721e-51		CWC15	1.1032e-149	-0.329581	0.383	0.527	3.91172e-145
							HDGF	4.29221e-56	-0.286641	0.591	0.627	1.52193e-51		EIF3D	1.37635e-149	-0.367062	0.466	0.613	4.88027e-145
							NR2F1	5.16961e-56	0.403681	0.567	0.44	1.83304e-51		PIK3C2A	1.43097e-149	-0.414219	0.575	0.669	5.07393e-145
							STOML2	5.17246e-56	-0.296159	0.589	0.64	1.83405e-51		SNHG8	1.98881e-149	-0.419909	0.489	0.628	7.05193e-145
							CLEC11A	7.19009e-56	0.38343	0.72	0.704	2.54946e-51		MAP4	2.36211e-149	-0.394826	0.552	0.678	8.37557e-145
							NID1	7.64803e-56	0.399233	0.802	0.729	2.71184e-51		ARPC1A	2.74314e-149	-0.364628	0.444	0.584	9.72662e-145
							RAMP1	8.12e-56	-0.546124	0.727	0.814	2.87919e-51		ANAPC11	3.0312e-149	-0.360001	0.49	0.643	1.0748e-144
							SLC3A2	2.13267e-55	-0.36515	0.539	0.65	7.56203e-51		TBCB	7.76141e-148	-0.347621	0.423	0.57	2.75204e-143
							EIF4EBP2	2.58029e-55	0.262225	0.594	0.473	9.14918e-51		LRPAP1	8.76537e-148	-0.337232	0.427	0.58	3.10802e-143
							AXL	2.76506e-55	0.345946	0.811	0.742	9.80435e-51		IGFBP2	1.39141e-147	-0.40431	0.467	0.64	4.93366e-143
							TMEM219	3.86606e-55	0.29343	0.721	0.628	1.37083e-50		LUZP1	1.44295e-147	-0.390473	0.478	0.607	5.11642e-143
							BACE1	5.04168e-55	0.250028	0.517	0.383	1.78768e-50		ATP5IF1	1.62708e-147	-0.38014	0.571	0.695	5.7693e-143
							SSR2	5.66428e-55	-0.375532	0.86	0.895	2.00844e-50		POLR2F	3.05219e-147	-0.338536	0.405	0.554	1.08225e-142
							RPS9	5.67467e-55	-0.335673	0.968	0.98	2.01212e-50		ECHS1	4.03419e-147	-0.336535	0.386	0.529	1.43044e-142
							PDPN	6.0716e-55	-0.469033	0.726	0.786	2.15287e-50		GNAS	1.15614e-146	-0.438265	0.851	0.897	4.09944e-142
							TMEM208	8.25645e-55	-0.308176	0.622	0.683	2.92757e-50		FDPS	1.18961e-146	-0.389049	0.491	0.62	4.21811e-142
							YBX1	9.49917e-55	-0.362768	0.924	0.933	3.36821e-50		DPP7	2.8368e-146	-0.330162	0.433	0.592	1.00587e-141
							WSB1	1.09374e-54	0.326534	0.796	0.727	3.87817e-50		SQSTM1	5.15466e-146	-0.457243	0.606	0.704	1.82774e-141
							SEC23A	1.33144e-54	0.285845	0.641	0.526	4.72101e-50		BZW1	1.29785e-145	-0.383474	0.535	0.648	4.60191e-141
							FGD5-AS1	1.42138e-54	0.252102	0.582	0.456	5.03993e-50		IFI44L	1.31276e-145	0.560421	0.602	0.446	4.65477e-141
							STAT3	1.95024e-54	-0.319803	0.749	0.799	6.91516e-50		PPP2R1A	5.20752e-145	-0.342349	0.402	0.545	1.84648e-140
							IFITM3	2.00218e-54	-0.344288	0.993	0.996	7.09935e-50		H2AFJ	9.84983e-145	-0.348742	0.394	0.55	3.49255e-140
							SOCS3	2.0627e-54	-0.455052	0.494	0.607	7.31392e-50		EIF4B	1.35032e-144	-0.394888	0.628	0.723	4.78797e-140
							FUS	2.12632e-54	-0.292692	0.793	0.83	7.5395e-50		FERMT2	1.62294e-144	-0.35503	0.434	0.581	5.75461e-140
							TMEM263	2.89099e-54	0.270612	0.618	0.485	1.02509e-49		UQCR11	2.01628e-144	-0.404991	0.658	0.76	7.14934e-140
							PDCD4	3.24078e-54	0.264983	0.547	0.413	1.14912e-49		ATP5MG	3.35994e-144	-0.402866	0.657	0.756	1.19137e-139
							TAF1D	3.79732e-54	-0.312279	0.649	0.736	1.34645e-49		NFE2L2	3.84097e-144	-0.407042	0.564	0.682	1.36193e-139
							NR3C1	3.9762e-54	0.279135	0.521	0.398	1.40988e-49		UBB	5.0372e-144	-0.429596	0.794	0.856	1.78609e-139
							BORCS7	4.00894e-54	0.287893	0.64	0.556	1.42149e-49		TMEM167A	5.63465e-144	-0.337379	0.39	0.525	1.99793e-139
							SERINC3	4.02564e-54	0.292529	0.745	0.65	1.42741e-49		TUBB4B	8.57156e-144	-0.522766	0.578	0.69	3.0393e-139
							GPX4	5.01856e-54	0.332445	0.894	0.865	1.77948e-49		COX7A2L	1.21532e-143	-0.342259	0.438	0.586	4.30927e-139
							JUN	5.76978e-54	0.439452	0.913	0.876	2.04585e-49		SRSF4	1.25867e-143	-0.374592	0.529	0.65	4.46299e-139
							APRT	6.36528e-54	-0.340581	0.755	0.802	2.257e-49		ICAM2	2.26164e-143	-0.490374	0.631	0.729	8.01932e-139
							MRPS18C	9.83339e-54	-0.281713	0.572	0.631	3.48672e-49		MTDH	2.30149e-143	-0.436568	0.708	0.782	8.16062e-139
							RPS29	1.02992e-53	-0.364701	0.967	0.975	3.6519e-49		SRSF2	3.18313e-143	-0.393215	0.536	0.668	1.12867e-138
							BBX	1.16166e-53	0.295374	0.635	0.522	4.11901e-49		PAFAH1B1	8.89558e-143	-0.315207	0.365	0.506	3.1542e-138
							ZNF106	1.16215e-53	0.335728	0.73	0.648	4.12077e-49		MRTFB	2.10511e-141	-0.449895	0.479	0.586	7.46431e-137
							ATP1A1	1.22296e-53	-0.314197	0.618	0.678	4.33637e-49		COL1A2	3.51647e-140	-0.665667	0.51	0.621	1.24687e-135
							TMEM50A	1.54903e-53	0.2893	0.847	0.792	5.49255e-49		C12orf57	4.97156e-140	-0.394568	0.549	0.676	1.76282e-135
							SELENOW	1.63679e-53	0.334681	0.92	0.899	5.80372e-49		TUBB	9.51922e-140	-0.540263	0.697	0.782	3.37532e-135
							KIF5B	3.2343e-53	0.303969	0.838	0.799	1.14682e-48		DNAJC15	2.57707e-139	-0.349197	0.449	0.584	9.13777e-135
							PRKDC	3.33915e-53	-0.314184	0.667	0.738	1.18399e-48		SKP1	2.63169e-139	-0.382395	0.695	0.785	9.33146e-135
							RHEB	3.39748e-53	0.318493	0.776	0.715	1.20468e-48		MPRIP	5.6382e-139	-0.329346	0.376	0.503	1.99919e-134
							IK	3.42913e-53	-0.262473	0.64	0.68	1.2159e-48		ARHGDIB	1.74389e-138	-0.422021	0.561	0.691	6.18348e-134
							TUG1	3.8107e-53	0.251387	0.583	0.457	1.3512e-48		HDAC1	2.53255e-138	-0.351129	0.415	0.548	8.97991e-134
							TMEM98	5.02031e-53	0.285247	0.608	0.503	1.7801e-48		ARPC1B	3.04612e-138	-0.408155	0.612	0.705	1.08009e-133
							FHL2	5.58194e-53	0.375785	0.658	0.542	1.97924e-48		VPS29	5.38864e-138	-0.345987	0.46	0.59	1.9107e-133
							CCDC107	6.07775e-53	0.310296	0.68	0.579	2.15505e-48		ADAM15	7.43824e-138	-0.505335	0.647	0.727	2.63745e-133
							DDX27	8.50011e-53	-0.26228	0.412	0.516	3.01397e-48		TLN1	7.77466e-138	-0.383754	0.605	0.72	2.75674e-133
							SNRNP70	9.5464e-53	-0.277839	0.592	0.666	3.38496e-48		SULF2	9.5013e-138	-0.412483	0.484	0.613	3.36897e-133
							ARPP19	1.28192e-52	0.25062	0.577	0.46	4.54544e-48		YWHAQ	2.11165e-137	-0.364194	0.516	0.651	7.48747e-133
							ARL6IP1	1.52894e-52	0.256939	0.573	0.447	5.4213e-48		SRP14	2.61985e-137	-0.57975	0.881	0.926	9.28948e-133
							SLC38A2	1.56179e-52	0.333252	0.785	0.691	5.5378e-48		UBXN4	1.48275e-136	-0.373869	0.62	0.728	5.25752e-132
							PPP2R5E	1.90252e-52	0.256208	0.55	0.425	6.74594e-48		COL3A1	1.14179e-135	-0.64883	0.588	0.685	4.04856e-131
							KLF2	1.92065e-52	0.348852	0.616	0.473	6.81026e-48		TMED10	1.49602e-135	-0.357451	0.548	0.657	5.3046e-131
							RACK1	2.38807e-52	-0.325833	0.963	0.971	8.4676e-48		COX20	2.91369e-135	-0.329205	0.367	0.502	1.03314e-130
							TMEM205	2.92995e-52	-0.307177	0.552	0.632	1.0389e-47		SPTLC2	3.18012e-135	-0.398435	0.514	0.612	1.12761e-130
							ILF3	2.99738e-52	-0.26998	0.559	0.635	1.06281e-47		RBM17	3.32827e-135	-0.36493	0.519	0.635	1.18014e-130
							ZRANB2	3.66055e-52	-0.271466	0.609	0.691	1.29796e-47		MRPS34	3.69447e-135	-0.329996	0.379	0.519	1.30998e-130
							LSM7	3.78839e-52	-0.313302	0.736	0.767	1.34329e-47		MAP4K4	1.02933e-134	-0.383186	0.447	0.562	3.64981e-130
							SRSF7	7.18448e-52	-0.32832	0.735	0.776	2.54747e-47		NSA2	1.35788e-134	-0.383954	0.566	0.685	4.81478e-130
							BLVRB	8.28612e-52	0.305003	0.622	0.517	2.93809e-47		TRAPPC1	6.08641e-134	-0.355655	0.511	0.64	2.15812e-129
							PFDN2	8.66396e-52	-0.294987	0.707	0.727	3.07207e-47		CNDP2	8.6745e-132	-0.327566	0.369	0.506	3.0758e-127
							SEC61B	9.06785e-52	-0.342736	0.884	0.884	3.21528e-47		RBM25	1.17076e-131	-0.37797	0.565	0.679	4.15128e-127
							JUNB	1.0185e-51	-0.457502	0.827	0.87	3.6114e-47		CALM1	2.8688e-131	-0.507405	0.862	0.91	1.01722e-126
							SMARCA2	1.15699e-51	0.250252	0.547	0.413	4.10245e-47		TBCA	7.53788e-131	-0.369986	0.594	0.701	2.67278e-126
							KLF9	1.27586e-51	-0.33362	0.533	0.607	4.52393e-47		CALU	1.29577e-130	-0.409764	0.621	0.703	4.59455e-126
							FKBP7	1.45615e-51	0.281733	0.537	0.42	5.16321e-47		EIF4G2	1.71175e-130	-0.396578	0.719	0.774	6.06953e-126
							TCEAL4	1.47741e-51	0.369468	0.921	0.891	5.23861e-47		VDAC2	3.93059e-130	-0.344058	0.465	0.599	1.39371e-125
							UFM1	1.91794e-51	-0.295653	0.675	0.697	6.80065e-47		NDUFS7	4.20658e-130	-0.317332	0.427	0.556	1.49157e-125
							LITAF	3.34683e-51	-0.367451	0.759	0.771	1.18672e-46		ASPH	6.11994e-130	-0.388451	0.517	0.612	2.17001e-125
							UQCRH	4.88211e-51	-0.27804	0.835	0.832	1.7311e-46		ANXA7	6.96905e-130	-0.319278	0.411	0.543	2.47109e-125
							DHX9	7.70933e-51	-0.261898	0.469	0.552	2.73357e-46		PARP1	1.14098e-129	-0.316797	0.372	0.508	4.04569e-125
							TMOD3	9.44925e-51	0.293821	0.704	0.589	3.35051e-46		FUNDC2	5.03948e-129	-0.325691	0.43	0.58	1.7869e-124
							UBE2S	1.15437e-50	-0.273425	0.45	0.514	4.09315e-46		NUPR1	7.10665e-129	-0.419836	0.439	0.581	2.51988e-124
							LTBP4	1.48495e-50	0.363944	0.804	0.739	5.26534e-46		MTPN	1.08665e-128	-0.368592	0.571	0.688	3.85304e-124
							ANXA5	1.59884e-50	0.35153	0.946	0.927	5.66916e-46		RTF2	1.91594e-128	-0.30925	0.411	0.56	6.79355e-124
							FSTL3	1.71582e-50	0.523216	0.713	0.596	6.08397e-46		ARL6IP1	1.99997e-128	0.39724	0.603	0.512	7.0915e-124
							WWTR1	1.85317e-50	0.30585	0.633	0.52	6.57098e-46		COMMD6	2.33105e-128	-0.37967	0.675	0.779	8.26543e-124
							NUPR1	2.31577e-50	0.397609	0.861	0.813	8.21124e-46		YWHAZ	2.52704e-128	-0.387815	0.633	0.717	8.96039e-124
							MRPL21	2.57933e-50	-0.254467	0.466	0.545	9.14577e-46		ECH1	3.84996e-128	-0.311502	0.378	0.519	1.36512e-123
							CHCHD2	2.77004e-50	-0.304391	0.888	0.888	9.82199e-46		RAD23A	3.95325e-128	-0.341875	0.459	0.6	1.40174e-123
							BCAP29	3.06229e-50	-0.287402	0.636	0.691	1.08583e-45		DPM3	4.39766e-128	-0.308904	0.383	0.521	1.55932e-123
							CTDSP2	3.33809e-50	0.254112	0.618	0.501	1.18362e-45		C1orf43	1.56419e-127	-0.326991	0.441	0.582	5.54632e-123
							CTSA	4.08202e-50	0.300496	0.743	0.65	1.4474e-45		VGLL4	2.52963e-127	-0.349749	0.399	0.527	8.96956e-123
							TMED4	5.58686e-50	0.259302	0.612	0.501	1.98099e-45		NDUFA8	2.66657e-127	-0.336701	0.418	0.549	9.45512e-123
							NDUFB4	1.15247e-49	-0.26652	0.764	0.778	4.08643e-45		ERP29	3.92055e-127	-0.335796	0.516	0.651	1.39015e-122
							TRAPPC1	1.56169e-49	0.292466	0.744	0.659	5.53745e-45		TNFAIP1	4.60392e-127	-0.345386	0.446	0.569	1.63246e-122
							UQCRQ	1.6116e-49	-0.320888	0.858	0.863	5.7144e-45		H2AFY	6.2874e-127	-0.332134	0.45	0.588	2.22939e-122
							COL18A1	1.66684e-49	-0.377602	0.842	0.892	5.91029e-45		COX17	1.01731e-126	-0.346975	0.424	0.555	3.60717e-122
							EEA1	1.83415e-49	0.296693	0.701	0.583	6.50354e-45		NOSIP	2.22804e-126	-0.292167	0.358	0.508	7.90018e-122
							RNF187	2.04679e-49	0.259528	0.584	0.477	7.25753e-45		CDC42	4.04588e-126	-0.394861	0.743	0.81	1.43459e-121
							MORF4L1	2.15949e-49	0.275005	0.913	0.868	7.6571e-45		SF1	4.34287e-126	-0.337128	0.561	0.671	1.53989e-121
							EVI5	3.12558e-49	0.250119	0.51	0.382	1.10827e-44		DNAJC10	8.48288e-126	-0.330454	0.395	0.512	3.00786e-121
							DUT	3.22296e-49	0.280532	0.741	0.664	1.1428e-44		C11orf96	1.90293e-125	-0.303856	0.409	0.579	6.74741e-121
							ARPC5	3.96564e-49	0.315128	0.855	0.806	1.40614e-44		ARL2	2.56847e-125	-0.354916	0.583	0.701	9.10727e-121
							CDYL	4.09668e-49	0.262583	0.545	0.424	1.4526e-44		SPARCL1	2.7845e-125	-0.452712	0.967	0.98	9.87328e-121
							TACC1	4.56536e-49	0.298213	0.796	0.725	1.61878e-44		PFDN5	3.61662e-125	-0.387186	0.814	0.88	1.28238e-120
							SPTSSA	6.26417e-49	-0.463403	0.661	0.694	2.22115e-44		RHOJ	5.50705e-125	-0.379947	0.449	0.552	1.95269e-120
							ELK3	8.19452e-49	-0.318378	0.444	0.504	2.90561e-44		PICALM	7.92226e-125	-0.352389	0.482	0.576	2.80907e-120
							METRN	1.24141e-48	0.331122	0.638	0.573	4.40179e-44		MLF2	2.12767e-124	-0.297703	0.392	0.544	7.5443e-120
							S100A6	1.55745e-48	0.382782	0.998	0.994	5.5224e-44		JAK1	2.13071e-124	-0.362069	0.604	0.707	7.55507e-120
							DYNLL1	1.97472e-48	0.328382	0.934	0.915	7.00196e-44		HNRNPF	2.6718e-124	-0.352005	0.532	0.646	9.47366e-120
							PLPP3	2.96181e-48	0.56642	0.713	0.654	1.0502e-43		THOC7	3.8187e-124	-0.290503	0.362	0.507	1.35403e-119
							ZFAND5	3.3599e-48	-0.337396	0.694	0.669	1.19135e-43		SEC11A	4.35181e-124	-0.364216	0.634	0.734	1.54307e-119
							JTB	4.49758e-48	0.285241	0.744	0.678	1.59475e-43		RBX1	6.58848e-124	-0.362182	0.615	0.722	2.33614e-119
							ARHGAP21	5.5873e-48	0.284025	0.629	0.524	1.98115e-43		PGRMC1	6.8296e-124	-0.31745	0.416	0.541	2.42164e-119
							ALDH1A1	6.35752e-48	0.298855	0.585	0.446	2.25425e-43		RALY	1.36299e-123	-0.312435	0.407	0.549	4.83288e-119
							COX6B1	7.46446e-48	-0.257481	0.885	0.879	2.64675e-43		IK	1.39982e-123	-0.326226	0.459	0.587	4.96346e-119
							RPL38	1.05063e-47	-0.301413	0.956	0.959	3.72533e-43		RPS20	2.83786e-123	-0.401477	0.869	0.917	1.00625e-118
							PEA15	1.42897e-47	0.288727	0.766	0.697	5.06683e-43		ATP6V0E1	3.03616e-123	-0.373749	0.721	0.796	1.07656e-118
							LOXL2	1.46797e-47	0.420643	0.527	0.407	5.20514e-43		SPCS1	3.37549e-123	-0.348926	0.563	0.674	1.19688e-118
							RAB1A	1.47549e-47	0.274055	0.763	0.686	5.23181e-43		CD55	3.95522e-123	-0.526801	0.538	0.647	1.40244e-118
							FAP	1.79755e-47	0.380608	0.695	0.61	6.37376e-43		IFI6	1.00862e-122	0.658844	0.782	0.695	3.57636e-118
							SUMO1	2.08441e-47	0.262743	0.74	0.653	7.39091e-43		COL18A1	1.34739e-122	-0.381552	0.512	0.645	4.77757e-118
							NDUFAF2	2.12324e-47	-0.259188	0.5	0.549	7.5286e-43		PSMB8	2.1981e-122	-0.366731	0.598	0.704	7.79402e-118
							PRDX5	2.37933e-47	0.318267	0.877	0.851	8.43662e-43		ELOVL1	4.64238e-122	-0.328209	0.377	0.509	1.64609e-117
							EIF3J	2.61194e-47	-0.28519	0.691	0.706	9.2614e-43		ESF1	7.17077e-122	-0.326458	0.378	0.507	2.54261e-117
							MGST1	2.86874e-47	0.342657	0.691	0.743	1.0172e-42		WDR1	7.688e-122	-0.366558	0.465	0.582	2.72601e-117
							TMEM109	3.45732e-47	0.266013	0.648	0.571	1.22589e-42		MTUS1	4.50555e-121	-0.425579	0.578	0.657	1.59758e-116
							CRELD2	6.02439e-47	-0.30453	0.497	0.597	2.13613e-42		MESD	4.51531e-121	-0.322354	0.436	0.572	1.60104e-116
							TXNIP	6.58857e-47	0.415907	0.935	0.912	2.33618e-42		SRI	8.31944e-121	-0.330853	0.481	0.609	2.94991e-116
							MRPL12	8.53325e-47	-0.261063	0.41	0.513	3.02572e-42		MAP3K11	7.88216e-120	-0.322473	0.445	0.561	2.79485e-115
							RPS6	8.58004e-47	-0.32699	0.983	0.986	3.04231e-42		TRIOBP	1.23478e-119	-0.367246	0.561	0.683	4.37828e-115
							RPLP0	1.08525e-46	-0.310262	0.958	0.968	3.84807e-42		PRR13	3.54442e-119	-0.29093	0.365	0.51	1.25678e-114
							PPA1	1.41712e-46	-0.340417	0.773	0.795	5.02483e-42		ARF4	3.80319e-119	-0.338955	0.449	0.573	1.34853e-114
							NFIC	1.45879e-46	0.288826	0.85	0.799	5.17259e-42		UBE2D2	4.54455e-119	-0.315675	0.479	0.61	1.61141e-114
							SGCB	1.67657e-46	0.258508	0.619	0.51	5.94477e-42		CFLAR	8.87558e-119	-0.368552	0.649	0.732	3.1471e-114
							MDK	1.73756e-46	0.448054	0.617	0.525	6.16103e-42		TMCO1	1.2337e-118	-0.322024	0.488	0.608	4.37446e-114
							ZEB2	1.81741e-46	0.340169	0.65	0.561	6.44418e-42		RAB10	1.62811e-118	-0.327143	0.471	0.586	5.77297e-114
							SEC24D	1.96071e-46	0.266817	0.573	0.46	6.95229e-42		NSRP1	1.64764e-118	-0.317707	0.419	0.561	5.8422e-114
							DNTTIP2	2.50159e-46	-0.251351	0.428	0.52	8.87013e-42		C9orf16	2.13774e-118	-0.332872	0.528	0.661	7.57999e-114
							ITM2C	3.03422e-46	0.306018	0.562	0.49	1.07587e-41		EWSR1	8.27449e-118	-0.290459	0.379	0.505	2.93397e-113
							NDUFB1	3.05019e-46	-0.283631	0.742	0.774	1.08154e-41		MACF1	1.28409e-117	-0.393684	0.699	0.756	4.55311e-113
							LDHA	3.54445e-46	-0.48764	0.942	0.944	1.25679e-41		DNAJC1	3.04969e-117	-0.299828	0.366	0.509	1.08136e-112
							NSMCE1	4.40999e-46	-0.255278	0.479	0.549	1.5637e-41		FLOT1	4.69303e-117	-0.345365	0.599	0.702	1.66406e-112
							PRELID1	4.5882e-46	-0.294446	0.767	0.789	1.62689e-41		CLTC	5.31661e-117	-0.335026	0.533	0.633	1.88516e-112
							ARMCX3	5.11673e-46	0.26705	0.694	0.595	1.81429e-41		NDUFB8	7.77368e-117	-0.325049	0.493	0.61	2.75639e-112
							ATP5MF	6.20752e-46	-0.280932	0.81	0.822	2.20106e-41		TCF25	1.11963e-116	-0.309572	0.529	0.663	3.96999e-112
							SERF2	6.97596e-46	0.332698	0.98	0.98	2.47354e-41		RPS11	1.64611e-116	-0.403012	0.92	0.946	5.83677e-112
							DDX3X	8.19775e-46	-0.277328	0.725	0.756	2.90676e-41		CCN2	2.00417e-116	0.723068	0.828	0.727	7.10638e-112
							RAC1	8.54121e-46	0.277611	0.922	0.905	3.02854e-41		H3F3B	2.59845e-116	-0.40449	0.861	0.917	9.21358e-112
							RPL27A	9.71524e-46	0.305116	0.967	0.945	3.44483e-41		BRI3	3.46831e-116	-0.398871	0.756	0.82	1.22979e-111
							PHACTR2	2.12369e-45	0.290097	0.564	0.454	7.53017e-41		TMBIM6	4.10928e-116	-0.356961	0.789	0.834	1.45707e-111
							NCKAP1	2.42148e-45	0.250092	0.687	0.608	8.58608e-41		CNN3	5.26821e-116	-0.385088	0.61	0.705	1.868e-111
							RPL32	3.44056e-45	-0.316228	0.982	0.987	1.21995e-40		TRIR	5.87361e-116	-0.349722	0.642	0.75	2.08267e-111
							COX7A1	3.68561e-45	0.340755	0.766	0.692	1.30684e-40		DHX36	9.39225e-116	-0.308649	0.44	0.571	3.3303e-111
							TNRC6B	4.38208e-45	0.275033	0.687	0.588	1.5538e-40		EMP1	2.41813e-115	-0.476653	0.671	0.746	8.57422e-111
							RNF13	4.89805e-45	0.254081	0.616	0.548	1.73675e-40		RBMS1	3.09527e-115	-0.361259	0.612	0.699	1.09752e-110
							TCAF1	5.31105e-45	0.285262	0.605	0.497	1.88319e-40		CAST	3.35049e-115	-0.365401	0.71	0.801	1.18802e-110
							LRRC32	5.7774e-45	0.27472	0.517	0.392	2.04855e-40		EIF2S3	4.03189e-115	-0.308725	0.453	0.574	1.42963e-110
							PJA2	6.62212e-45	0.252349	0.718	0.622	2.34807e-40		LRRC32	8.74781e-115	-0.433882	0.553	0.637	3.1018e-110
							NOP10	1.72426e-44	-0.267882	0.761	0.776	6.11389e-40		DAD1	1.02299e-114	-0.358787	0.68	0.77	3.62734e-110
							UBE2H	2.79171e-44	0.252388	0.643	0.541	9.89884e-40		CNIH4	3.15385e-114	-0.299827	0.412	0.534	1.11829e-109
							YIPF5	3.38333e-44	0.255514	0.636	0.531	1.19966e-39		SEC62	3.36286e-114	-0.35165	0.758	0.824	1.1924e-109
							ATP5PO	3.94744e-44	0.271157	0.789	0.724	1.39968e-39		LAMA5	4.10196e-114	-0.335364	0.437	0.524	1.45447e-109
							THY1	4.70509e-44	0.289901	0.874	0.776	1.66833e-39		CHD1	3.56981e-113	-0.31799	0.395	0.521	1.26578e-108
							EIF4A3	4.97592e-44	-0.309016	0.507	0.544	1.76436e-39		PTMS	4.20427e-113	-0.3996	0.82	0.875	1.49075e-108
							MALAT1	5.80196e-44	-0.399517	0.982	0.991	2.05726e-39		VASP	9.99593e-113	-0.362691	0.423	0.536	3.54436e-108
							VCP	7.52666e-44	-0.273463	0.716	0.762	2.6688e-39		ADAMTS1	2.37157e-112	-0.827062	0.522	0.589	8.4091e-108
							ZC3H15	7.99141e-44	-0.257869	0.707	0.746	2.83359e-39		HNRNPH3	2.41518e-112	-0.311805	0.476	0.583	8.56373e-108
							C1R	1.24456e-43	0.330973	0.953	0.953	4.41296e-39		WASF2	2.47471e-112	-0.366899	0.662	0.754	8.77483e-108
							CCL2	1.25055e-43	-1.11575	0.475	0.567	4.43422e-39		PITPNB	2.52206e-112	-0.301393	0.411	0.533	8.94271e-108
							SELENOH	1.78214e-43	-0.260561	0.635	0.699	6.3191e-39		RPS17	3.77011e-112	-0.335958	0.496	0.585	1.33681e-107
							SF3B5	2.06481e-43	-0.262691	0.736	0.753	7.3214e-39		SH3GLB1	3.8847e-112	-0.338819	0.587	0.691	1.37744e-107
							RPL7	2.72841e-43	-0.298208	0.919	0.932	9.67438e-39		PTPN12	5.10652e-112	-0.355176	0.551	0.641	1.81067e-107
							CKAP4	2.94825e-43	0.366572	0.812	0.764	1.04539e-38		METTL9	5.12828e-112	-0.298011	0.436	0.574	1.81839e-107
							RPS15	4.71712e-43	-0.293426	0.977	0.982	1.6726e-38		RRAGA	7.90587e-112	-0.318033	0.385	0.516	2.80326e-107
							FAM162A	7.9185e-43	0.268217	0.598	0.479	2.80774e-38		PKIG	9.31565e-112	-0.381779	0.503	0.596	3.30314e-107
							SOD3	1.12343e-42	0.40415	0.8	0.759	3.98344e-38		LUC7L3	1.3052e-111	-0.323872	0.565	0.667	4.62798e-107
							HLA-C	1.17762e-42	0.323526	0.938	0.937	4.17559e-38		PAPOLA	3.16338e-111	-0.314658	0.541	0.648	1.12167e-106
							FOXO1	2.01163e-42	0.380611	0.64	0.542	7.13285e-38		MYH9	3.57989e-111	-0.457515	0.787	0.826	1.26936e-106
							WTAP	2.0382e-42	-0.309607	0.601	0.627	7.22705e-38		EMC7	1.01056e-110	-0.283848	0.381	0.509	3.58323e-106
							FLNA	2.38525e-42	0.346772	0.915	0.896	8.45761e-38		ARPC4	2.97355e-110	-0.324907	0.487	0.606	1.05436e-105
							WASF2	2.58726e-42	0.262038	0.816	0.757	9.17391e-38		DCTN3	4.79611e-110	-0.280397	0.388	0.524	1.7006e-105
							EMP1	3.04066e-42	0.398649	0.784	0.707	1.07816e-37		RALB	1.11271e-109	-0.309841	0.442	0.559	3.94546e-105
							CTSD	3.44262e-42	0.350704	0.847	0.787	1.22068e-37		SRRM1	1.52089e-109	-0.327065	0.591	0.701	5.39277e-105
							COL12A1	6.02179e-42	0.395985	0.688	0.593	2.1352e-37		EIF1AX	2.19603e-109	-0.361841	0.653	0.738	7.78667e-105
							ROCK1	6.59648e-42	0.280058	0.76	0.698	2.33898e-37		IKBIP	2.48543e-109	-0.302456	0.388	0.517	8.81284e-105
							ATP5F1E	9.06069e-42	-0.306039	0.961	0.967	3.21274e-37		DDX3X	2.5312e-109	-0.365039	0.653	0.737	8.97512e-105
							SCARB2	9.88267e-42	0.257225	0.788	0.706	3.5042e-37		KDELR2	3.99126e-109	-0.338453	0.578	0.657	1.41522e-104
							RCN2	1.33131e-41	0.250475	0.671	0.591	4.72056e-37		BDP1	5.56348e-109	-0.335815	0.446	0.57	1.9727e-104
							SSB	1.37809e-41	-0.271303	0.795	0.813	4.88644e-37		VTI1B	2.35326e-108	-0.285742	0.388	0.515	8.3442e-104
							GGT5	1.46106e-41	-0.293044	0.521	0.637	5.18063e-37		HIGD2A	2.73323e-108	-0.279175	0.391	0.533	9.69148e-104
							AC080038.1	1.92092e-41	0.407378	0.735	0.657	6.81118e-37		SPAG9	3.52344e-108	-0.311825	0.47	0.581	1.24934e-103
							GUK1	2.00957e-41	0.290542	0.897	0.874	7.12554e-37		SLK	3.53136e-108	-0.33244	0.467	0.576	1.25215e-103
							CDK2AP2	2.01466e-41	-0.297737	0.433	0.508	7.1436e-37		C11orf58	1.02694e-107	-0.324463	0.632	0.734	3.64134e-103
							EIF3I	2.17787e-41	-0.263729	0.726	0.764	7.72229e-37		SHC1	1.66394e-107	-0.376693	0.574	0.658	5.89999e-103
							CD151	3.0096e-41	0.296176	0.918	0.913	1.06715e-36		CTNNA1	2.08473e-107	-0.333852	0.599	0.693	7.39204e-103
							ACTB	3.06771e-41	0.334105	0.999	0.998	1.08775e-36		H1FX	4.7484e-107	-0.373767	0.451	0.576	1.68369e-102
							NANS	3.20263e-41	-0.261184	0.469	0.551	1.13559e-36		NDUFC2	1.28449e-106	-0.328097	0.622	0.704	4.55455e-102
							KRT10	4.24653e-41	0.289241	0.804	0.749	1.50574e-36		SRSF7	6.81875e-106	-0.368301	0.606	0.719	2.41779e-101
							MAT2A	4.57445e-41	-0.301946	0.489	0.566	1.62201e-36		BAG1	4.10625e-105	-0.271781	0.374	0.516	1.45599e-100
							FAU	8.89663e-41	-0.277235	0.964	0.966	3.15457e-36		NDRG1	4.52268e-105	-0.394846	0.604	0.676	1.60365e-100
							BLOC1S1	9.78226e-41	0.263151	0.767	0.704	3.46859e-36		MCL1	5.81442e-105	-0.368298	0.589	0.677	2.06168e-100
							ID4	1.34701e-40	0.42874	0.557	0.45	4.77621e-36		SMARCA5	8.31878e-105	-0.307532	0.445	0.558	2.94967e-100
							BRK1	1.50824e-40	0.262629	0.836	0.8	5.3479e-36		PRDX2	1.61171e-104	-0.327464	0.55	0.656	5.71478e-100
							MDH2	1.62518e-40	-0.269895	0.667	0.723	5.76255e-36		RPL27A	1.8899e-104	-0.382765	0.887	0.914	6.70119e-100
							RPS14	2.26183e-40	-0.2879	0.982	0.989	8.02e-36		PPP1R12A	3.17935e-104	-0.314523	0.513	0.615	1.12734e-99
							SRM	3.19993e-40	-0.359383	0.719	0.779	1.13463e-35		UBC	3.4431e-104	-0.376227	0.889	0.928	1.22085e-99
							SLC1A5	4.57077e-40	-0.262427	0.402	0.501	1.6207e-35		HDGF	3.54219e-104	-0.283924	0.381	0.505	1.25599e-99
							SRPRB	5.93181e-40	-0.269075	0.514	0.579	2.1033e-35		COPA	1.99736e-103	-0.288277	0.422	0.536	7.08225e-99
							MAP3K20	8.33685e-40	0.277115	0.725	0.64	2.95608e-35		CAPZA1	2.50531e-103	-0.284065	0.417	0.514	8.88333e-99
							RPS23	9.69273e-40	-0.298716	0.975	0.984	3.43685e-35		EI24	3.00603e-103	-0.302924	0.449	0.57	1.06588e-98
							EGFR	1.53114e-39	0.313572	0.719	0.66	5.42913e-35		ETFB	3.47838e-103	-0.266072	0.375	0.51	1.23337e-98
							UGCG	1.62973e-39	-0.316608	0.485	0.554	5.77868e-35		SPCS2	3.7505e-103	-0.320323	0.57	0.664	1.32985e-98
							S100A13	1.87314e-39	0.320428	0.822	0.767	6.64177e-35		NDUFA2	6.85107e-103	-0.289218	0.491	0.614	2.42925e-98
							LAMA2	2.08509e-39	0.32518	0.635	0.544	7.3933e-35		STUB1	1.18475e-102	-0.279979	0.429	0.559	4.2009e-98
							CLIC4	2.52259e-39	0.27304	0.831	0.768	8.9446e-35		REX1BD	1.22349e-102	-0.279369	0.412	0.542	4.33826e-98
							MT1E	3.36467e-39	-0.982012	0.532	0.592	1.19305e-34		NEMF	1.32498e-102	-0.304862	0.446	0.561	4.69813e-98
							RPL28	3.51908e-39	-0.288548	0.991	0.995	1.24779e-34		SRSF9	1.46752e-102	-0.312722	0.515	0.629	5.20352e-98
							PLAC9	5.65329e-39	0.449853	0.79	0.798	2.00454e-34		GASK1B	1.96403e-102	-0.361245	0.444	0.535	6.96405e-98
							RPL8	7.13967e-39	-0.289651	0.981	0.986	2.53159e-34		NDUFB3	2.03659e-102	-0.283367	0.393	0.516	7.22133e-98
							CARHSP1	8.59351e-39	0.283557	0.65	0.558	3.04709e-34		OSMR	2.55292e-102	-0.282348	0.378	0.504	9.05216e-98
							LMAN1	9.92453e-39	-0.299911	0.822	0.838	3.51904e-34		TUBA1A	6.4829e-102	-0.411385	0.617	0.731	2.29871e-97
							NT5E	1.01081e-38	0.294753	0.614	0.516	3.58415e-34		PPM1F	9.08916e-102	-0.299326	0.43	0.529	3.22283e-97
							SLC25A5	1.11288e-38	-0.284169	0.665	0.712	3.94603e-34		HADHB	9.55164e-102	-0.266429	0.391	0.515	3.38682e-97
							PSMB5	1.63441e-38	-0.265991	0.728	0.779	5.7953e-34		PLAC9	1.74622e-101	-0.34036	0.384	0.528	6.19176e-97
							EIF3K	2.25141e-38	-0.257338	0.832	0.857	7.98304e-34		PMP22	2.17851e-101	-0.405088	0.582	0.667	7.72457e-97
							SPTAN1	3.13322e-38	0.278817	0.7	0.609	1.11098e-33		FAM120A	2.64167e-101	-0.311507	0.493	0.578	9.36683e-97
							PSMD2	3.63904e-38	-0.255841	0.634	0.683	1.29033e-33		HECTD1	3.40453e-101	-0.284911	0.409	0.524	1.20718e-96
							ASAH1	3.97596e-38	0.270149	0.676	0.607	1.4098e-33		LSM3	9.84013e-101	-0.286356	0.451	0.571	3.48911e-96
							SMS	5.86277e-38	0.262449	0.624	0.515	2.07882e-33		BRK1	1.85387e-100	-0.32553	0.642	0.75	6.57344e-96
							SEPT7	6.42507e-38	0.252158	0.919	0.896	2.2782e-33		APPL1	1.91274e-100	-0.293458	0.484	0.6	6.78218e-96
							C19orf24	8.84106e-38	-0.253636	0.578	0.641	3.13486e-33		TAX1BP1	6.15721e-100	-0.297046	0.521	0.635	2.18322e-95
							XAF1	1.1421e-37	0.29838	0.588	0.489	4.04967e-33		IL1R1	8.48821e-100	-0.396863	0.591	0.673	3.00975e-95
							SEPT11	1.16487e-37	0.316843	0.85	0.798	4.13038e-33		COPB1	8.70478e-100	-0.277516	0.402	0.515	3.08654e-95
							GAS5	2.02848e-37	0.293747	0.786	0.743	7.19259e-33		KIF5B	1.01398e-99	-0.336848	0.636	0.719	3.59538e-95
							PNRC1	2.98389e-37	-0.284781	0.873	0.878	1.05803e-32		SLC3A2	1.37915e-99	-0.336237	0.535	0.64	4.89021e-95
							PARP14	3.22483e-37	0.268243	0.531	0.431	1.14346e-32		EPAS1	1.37985e-99	-0.386241	0.758	0.786	4.89269e-95
							PPP1R14A	4.05117e-37	0.527094	0.545	0.454	1.43647e-32		CAV1	2.48014e-99	0.571074	0.905	0.884	8.79408e-95
							CAPNS1	1.71812e-36	0.258456	0.822	0.795	6.0921e-32		ID3	3.34447e-99	-0.534736	0.725	0.791	1.18588e-94
							PLP2	1.79977e-36	0.296917	0.661	0.572	6.38163e-32		ITGB1BP1	4.29465e-99	-0.280649	0.403	0.527	1.5228e-94
							RPLP2	2.74446e-36	-0.264903	0.98	0.987	9.73132e-32		TNS2	6.59758e-99	-0.305717	0.481	0.58	2.33937e-94
							HLA-B	3.09956e-36	0.356781	0.933	0.906	1.09904e-31		SBDS	8.26932e-99	-0.321467	0.533	0.642	2.93213e-94
							HLA-DRA	3.11423e-36	0.308468	0.674	0.558	1.10424e-31		MORF4L2	8.54337e-99	-0.287995	0.467	0.59	3.02931e-94
							CALU	5.84285e-36	0.283969	0.927	0.912	2.07176e-31		TIE1	9.0538e-99	-0.316691	0.543	0.627	3.2103e-94
							LTBP1	7.90575e-36	0.324312	0.786	0.748	2.80322e-31		JMJD1C	9.4654e-99	-0.315067	0.482	0.586	3.35624e-94
							TRIOBP	9.4175e-36	0.26481	0.753	0.701	3.33926e-31		RAB2A	1.51186e-98	-0.305476	0.586	0.685	5.36074e-94
							APOL1	1.15189e-35	0.280395	0.538	0.443	4.08438e-31		COX6A1	1.62735e-98	-0.316287	0.644	0.729	5.77026e-94
							NACA	2.63075e-35	-0.268138	0.951	0.96	9.3281e-31		CRK	1.69388e-98	-0.283544	0.427	0.547	6.00615e-94
							NBL1	2.80035e-35	-0.310518	0.831	0.852	9.92948e-31		CSTB	2.15333e-98	-0.339348	0.566	0.686	7.63526e-94
							PDIA6	2.96859e-35	-0.309674	0.86	0.897	1.0526e-30		NASP	2.28328e-98	-0.348972	0.576	0.674	8.09607e-94
							RCN3	3.034e-35	0.293763	0.743	0.728	1.0758e-30		PRPF4B	2.43777e-98	-0.283537	0.464	0.577	8.64386e-94
							C1orf21	4.00483e-35	0.252976	0.639	0.54	1.42003e-30		CD151	3.84567e-98	-0.342933	0.768	0.833	1.3636e-93
							TUBB	6.36139e-35	-0.28832	0.885	0.882	2.25562e-30		SNW1	1.26579e-97	-0.263656	0.389	0.517	4.48824e-93
							PAPSS2	1.11166e-34	0.292945	0.573	0.465	3.94172e-30		FXR1	2.32112e-97	-0.280929	0.482	0.585	8.23024e-93
							CRISPLD2	1.53057e-34	-0.368482	0.794	0.84	5.4271e-30		PAK2	2.79578e-97	-0.311096	0.603	0.701	9.91329e-93
							UQCC2	1.85482e-34	-0.256812	0.615	0.677	6.57684e-30		NBDY	3.3811e-97	-0.295922	0.494	0.605	1.19887e-92
							DKK1	1.91e-34	0.633165	0.634	0.595	6.77248e-30		ANAPC16	3.62874e-97	-0.305714	0.591	0.7	1.28668e-92
							GNG11	2.6823e-34	-0.369004	0.73	0.773	9.51091e-30		MIDN	1.95914e-96	-0.371581	0.521	0.616	6.94672e-92
							ERO1A	5.67854e-34	0.321913	0.514	0.421	2.0135e-29		UGP2	3.63422e-96	-0.2984	0.474	0.593	1.28862e-91
							NRP2	6.25224e-34	0.29498	0.534	0.431	2.21692e-29		TMEM230	4.93286e-96	-0.288538	0.497	0.611	1.74909e-91
							RUNX1	1.19425e-33	-0.320493	0.482	0.557	4.23457e-29		SEC14L1	8.80816e-96	-0.335405	0.556	0.648	3.1232e-91
							FBN1	1.28639e-33	0.463988	0.926	0.887	4.56128e-29		LSM2	1.74163e-95	-0.271495	0.409	0.539	6.17548e-91
							TGFB1I1	4.52378e-33	0.272811	0.726	0.658	1.60404e-28		HSPH1	2.09827e-95	-0.372662	0.465	0.553	7.44006e-91
							ELN	5.06774e-33	0.379122	0.665	0.556	1.79692e-28		ZFAS1	2.50663e-95	-0.315374	0.52	0.636	8.88801e-91
							LIMS1	1.22417e-32	0.333104	0.778	0.731	4.34066e-28		RPN1	2.72754e-95	-0.303724	0.505	0.615	9.67131e-91
							GPX1	1.38525e-32	-0.297988	0.857	0.873	4.91181e-28		SDF4	3.08357e-95	-0.281995	0.48	0.595	1.09337e-90
							RPL11	2.18988e-32	-0.255379	0.982	0.987	7.76487e-28		CTDNEP1	5.40157e-95	-0.267613	0.385	0.502	1.91529e-90
							TMED3	3.27255e-32	0.252314	0.673	0.598	1.16038e-27		MGAT1	9.25695e-95	-0.286443	0.445	0.566	3.28233e-90
							BGN	4.323e-32	0.40852	0.806	0.791	1.53285e-27		STAU1	1.34692e-94	-0.277877	0.471	0.595	4.77592e-90
							RHOBTB3	5.57914e-32	-0.362225	0.77	0.788	1.97825e-27		TRIP11	2.77029e-94	-0.307675	0.464	0.568	9.82288e-90
							TPM1	6.23742e-32	0.36344	0.948	0.928	2.21167e-27		CALM3	3.05346e-94	-0.308383	0.516	0.617	1.0827e-89
							SH3BGRL3	6.47242e-32	0.37158	0.937	0.919	2.29499e-27		RNPS1	6.72558e-94	-0.271488	0.429	0.542	2.38476e-89
							BNIP3	8.25129e-32	0.385388	0.662	0.583	2.92574e-27		PNISR	1.11371e-93	-0.322039	0.595	0.685	3.94899e-89
							FGF7	1.37663e-31	-0.425042	0.65	0.682	4.88126e-27		RAMP3	1.29722e-93	-0.458569	0.671	0.733	4.5997e-89
							ABI3BP	1.89135e-31	0.314704	0.706	0.61	6.70634e-27		LRP10	1.94506e-93	-0.291639	0.498	0.606	6.8968e-89
							RPL19	2.32577e-31	-0.25221	0.978	0.984	8.2467e-27		DYNLRB1	2.11884e-92	-0.300592	0.619	0.719	7.51299e-88
							SULF1	2.61083e-31	0.363424	0.64	0.536	9.25748e-27		UBE2G2	4.66575e-92	-0.273023	0.441	0.555	1.65438e-87
							TENT5A	4.25558e-31	0.316095	0.573	0.478	1.50894e-26		ERH	5.06086e-92	-0.302407	0.56	0.666	1.79448e-87
							SEC61G	4.39845e-31	-0.273557	0.871	0.855	1.5596e-26		ANKRD11	7.75108e-92	-0.335427	0.565	0.659	2.74838e-87
							IGFBP4	6.31719e-31	-0.30567	0.969	0.988	2.23995e-26		PHF14	7.86552e-92	-0.260745	0.39	0.503	2.78896e-87
							TAGLN2	7.40531e-31	0.285834	0.903	0.865	2.62577e-26		ATP2A2	1.88512e-91	-0.280059	0.424	0.513	6.68425e-87
							LGALS1	9.52926e-31	0.293151	0.99	0.991	3.37889e-26		RTN4	2.41442e-91	-0.357626	0.752	0.813	8.56107e-87
							IER2	2.03596e-30	-0.396379	0.713	0.738	7.2191e-26		LRRFIP1	3.67858e-91	-0.364755	0.7	0.751	1.30435e-86
							PDLIM4	2.13371e-30	-0.304773	0.669	0.717	7.56571e-26		CCDC85B	5.59046e-91	-0.367271	0.711	0.786	1.98226e-86
							CCND2	3.47397e-30	0.265641	0.656	0.595	1.2318e-25		ST13	7.47985e-91	-0.307664	0.643	0.736	2.65221e-86
							DPT	5.89507e-30	0.464388	0.51	0.488	2.09027e-25		ZFAND5	1.62507e-90	-0.29653	0.456	0.556	5.76219e-86
							LRRFIP1	7.57106e-30	0.256487	0.78	0.697	2.68455e-25		SRSF5	2.17498e-90	-0.305043	0.584	0.682	7.71203e-86
							RCAN1	9.69375e-30	-0.444447	0.429	0.501	3.43721e-25		DRAP1	2.55199e-90	-0.2714	0.436	0.554	9.04884e-86
							RPS7	1.12653e-29	-0.250265	0.963	0.965	3.99444e-25		PPP1CC	3.16601e-90	-0.268653	0.41	0.514	1.1226e-85
							SQSTM1	3.11273e-29	-0.28528	0.855	0.855	1.10371e-24		EPN1	4.4403e-90	-0.252791	0.383	0.501	1.57444e-85
							NFKBIA	3.73535e-29	-0.361403	0.749	0.797	1.32448e-24		GNAI3	8.3966e-90	-0.25674	0.394	0.504	2.97727e-85
							CYBA	4.95263e-29	-0.284127	0.787	0.84	1.7561e-24		IFNAR1	8.81688e-90	-0.269762	0.445	0.557	3.12629e-85
							PRDX4	4.96881e-29	0.291143	0.837	0.837	1.76184e-24		HLA-DQB1	1.40969e-89	-0.399984	0.544	0.641	4.99847e-85
							RHOB	2.72899e-28	-0.329568	0.75	0.77	9.67647e-24		VAMP5	3.89659e-89	-0.363657	0.725	0.791	1.38165e-84
							ACTN1	1.99755e-27	0.280295	0.844	0.821	7.08291e-23		MORF4L1	5.07164e-89	-0.306169	0.716	0.789	1.7983e-84
							CTSL	5.18977e-27	-0.409362	0.831	0.865	1.84019e-22		ERP44	5.42806e-89	-0.25253	0.384	0.502	1.92468e-84
							FERMT2	6.04701e-27	0.256898	0.787	0.722	2.14415e-22		HSPB1	6.98917e-89	-0.39719	0.851	0.891	2.47822e-84
							CFD	2.20257e-26	-0.273127	0.744	0.825	7.80986e-22		TSC22D1	1.06428e-88	-0.407989	0.589	0.673	3.77373e-84
							COL4A2	4.13458e-26	0.271778	0.946	0.941	1.46604e-21		DOC2B	1.54901e-88	-0.29681	0.403	0.524	5.49248e-84
							TPM2	2.15184e-25	0.309279	0.945	0.964	7.63001e-21		LARP1	2.14066e-88	-0.274749	0.399	0.515	7.59036e-84
							PLIN2	2.2382e-25	-0.451895	0.669	0.706	7.93621e-21		SIVA1	3.79877e-88	-0.264072	0.462	0.576	1.34697e-83
							HSPA5	3.76045e-25	-0.41343	0.882	0.902	1.33338e-20		DHRS7	5.73409e-88	-0.277264	0.469	0.578	2.03319e-83
							PEMT	8.64606e-25	-0.297431	0.531	0.59	3.06572e-20		ZNF706	6.43954e-88	-0.268529	0.483	0.602	2.28333e-83
							ADIRF	9.56237e-25	0.364541	0.557	0.475	3.39062e-20		IPO7	8.10971e-88	-0.274079	0.433	0.52	2.87554e-83
							GJA1	1.13808e-24	0.266722	0.739	0.738	4.0354e-20		RALBP1	9.60476e-88	-0.30143	0.549	0.653	3.40566e-83
							RAI14	1.54548e-24	-0.254473	0.539	0.604	5.47996e-20		GJA1	1.34296e-87	-0.359224	0.506	0.599	4.76187e-83
							FABP5	2.73931e-23	0.561956	0.559	0.556	9.71304e-19		GOLGB1	1.58435e-87	-0.328683	0.543	0.644	5.6178e-83
							ID3	3.93703e-23	-0.477825	0.534	0.578	1.39599e-18		DDX17	3.13505e-87	-0.309306	0.724	0.776	1.11163e-82
							H2AFZ	7.00922e-23	0.288282	0.809	0.771	2.48533e-18		PYURF	3.33578e-87	-0.280146	0.519	0.634	1.1828e-82
							METRNL	1.07674e-22	-0.255834	0.599	0.654	3.81791e-18		FAM177A1	8.03879e-87	-0.285186	0.45	0.565	2.85039e-82
							TUBA1B	6.62557e-22	-0.281113	0.894	0.912	2.3493e-17		EMP3	1.38132e-86	-0.461091	0.475	0.595	4.89788e-82
							TNC	1.93399e-20	0.473527	0.687	0.623	6.85753e-16		CTSL	2.79166e-86	-0.412383	0.565	0.674	9.89868e-82
							ADAMTS1	2.78706e-20	0.337294	0.701	0.635	9.88237e-16		DIPK2B	7.58148e-86	-0.32827	0.669	0.736	2.68824e-81
							CCN5	9.77591e-20	0.428584	0.568	0.563	3.46634e-15		KHDRBS1	1.02303e-85	-0.297345	0.549	0.643	3.62746e-81
							IGF1	1.10219e-18	-0.467551	0.594	0.648	3.90816e-14		G3BP2	1.19211e-85	-0.268267	0.457	0.556	4.22698e-81
							COL6A3	3.92619e-16	0.261778	0.941	0.93	1.39215e-11		PEBP1	1.55629e-85	-0.282648	0.602	0.712	5.51829e-81
							GADD45A	4.24812e-16	-0.306061	0.512	0.538	1.5063e-11		VAT1	1.63718e-85	-0.298554	0.512	0.584	5.80513e-81
							CRYAB	2.41671e-11	-0.314559	0.778	0.75	8.56916e-07		EIF5	2.74592e-85	-0.310373	0.644	0.723	9.7365e-81
														CNBP	4.67759e-85	-0.295474	0.644	0.737	1.65858e-80
														GNS	6.7836e-85	-0.287211	0.487	0.571	2.40533e-80
														TMEM205	1.43125e-84	-0.256562	0.426	0.541	5.07493e-80
														CCDC25	1.53128e-84	-0.25463	0.389	0.506	5.42961e-80
														ENSA	8.58548e-84	-0.27493	0.514	0.621	3.04424e-79
														DDX5	1.71644e-83	-0.313667	0.858	0.888	6.08614e-79
														PEA15	2.95532e-83	-0.320534	0.596	0.674	1.0479e-78
														PSMB9	5.41786e-83	-0.306618	0.589	0.683	1.92106e-78
														IMP3	6.49882e-83	-0.250364	0.386	0.501	2.30435e-78
														FKBP8	7.16719e-83	-0.250909	0.447	0.558	2.54134e-78
														SNX6	1.19332e-82	-0.258726	0.549	0.671	4.23126e-78
														SELENON	2.03324e-82	-0.323611	0.521	0.611	7.20947e-78
														PPP2R5A	2.48954e-82	-0.271194	0.435	0.526	8.82739e-78
														YWHAG	6.1788e-82	-0.28916	0.485	0.574	2.19088e-77
														ZCRB1	1.4832e-81	-0.251734	0.393	0.507	5.25912e-77
														U2SURP	1.48369e-81	-0.273143	0.489	0.585	5.26089e-77
														NUAK1	2.69386e-81	0.40767	0.734	0.647	9.5519e-77
														NONO	3.12892e-81	-0.254208	0.446	0.54	1.10945e-76
														HDGFL3	6.97026e-81	-0.266545	0.454	0.567	2.47151e-76
														FKBP1A	3.24239e-80	-0.395506	0.86	0.904	1.14969e-75
														RPL23	3.65339e-80	-0.355703	0.9	0.926	1.29542e-75
														ARGLU1	7.16769e-80	-0.331583	0.612	0.706	2.54152e-75
														SHISA5	1.15369e-79	-0.283613	0.565	0.652	4.09076e-75
														DNAJC21	2.3754e-79	-0.263813	0.449	0.56	8.42271e-75
														SSR1	4.9447e-79	-0.261987	0.464	0.551	1.75329e-74
														ROCK1	8.05065e-79	-0.286408	0.554	0.645	2.8546e-74
														PRPF38B	1.13217e-78	-0.261643	0.457	0.56	4.01444e-74
														SRRM2	1.78528e-78	-0.291091	0.68	0.77	6.33025e-74
														PCM1	1.96655e-78	-0.265834	0.475	0.581	6.97298e-74
														IL33	4.11593e-78	-0.368778	0.67	0.693	1.45943e-73
														PRCP	6.07397e-78	-0.345711	0.589	0.652	2.15371e-73
														TMED2	7.75546e-78	-0.260213	0.51	0.591	2.74993e-73
														SH3BP5	1.11205e-77	-0.362053	0.721	0.776	3.94311e-73
														CD320	1.88587e-77	-0.342749	0.531	0.638	6.68692e-73
														EBPL	9.62324e-77	-0.263413	0.441	0.552	3.41221e-72
														GADD45B	1.82925e-76	0.437804	0.579	0.542	6.48615e-72
														SMC3	2.05139e-76	-0.254048	0.435	0.546	7.27382e-72
														THBD	2.10306e-76	-0.398491	0.42	0.522	7.45704e-72
														MAP1LC3B	3.49706e-76	-0.265421	0.47	0.589	1.23999e-71
														RRAS	1.65886e-75	-0.270155	0.438	0.546	5.88197e-71
														ENG	3.05627e-75	-0.373615	0.795	0.842	1.08369e-70
														POLE4	3.80661e-75	-0.273062	0.493	0.603	1.34975e-70
														TPST2	7.74657e-75	-0.275627	0.433	0.519	2.74678e-70
														ATP5PO	8.9539e-75	-0.260809	0.537	0.645	3.17487e-70
														CLEC2B	2.43093e-74	-0.309132	0.595	0.67	8.6196e-70
														RNF145	3.55227e-74	-0.294622	0.472	0.553	1.25956e-69
														CAVIN2	3.64823e-74	0.366437	0.796	0.709	1.29359e-69
														PDLIM5	5.03649e-74	-0.283107	0.54	0.603	1.78584e-69
														TAP1	6.77213e-74	-0.259431	0.422	0.524	2.40126e-69
														MYL12B	8.13068e-74	-0.324621	0.858	0.895	2.88297e-69
														NOP53	2.42627e-73	-0.284511	0.612	0.706	8.60308e-69
														DYNC1I2	2.53475e-73	-0.263282	0.58	0.653	8.98771e-69
														NPC2	6.36226e-73	-0.353768	0.725	0.784	2.25593e-68
														BNIP2	7.07984e-73	-0.251689	0.517	0.613	2.51037e-68
														C4orf3	3.13657e-72	-0.279485	0.665	0.749	1.11216e-67
														BOD1L1	3.73311e-72	-0.266965	0.521	0.628	1.32369e-67
														NRP1	6.19989e-72	-0.296851	0.593	0.653	2.19836e-67
														EID1	3.92164e-71	-0.304309	0.766	0.831	1.39054e-66
														MYL9	4.34772e-71	-0.378023	0.643	0.716	1.54162e-66
														PSME1	7.67086e-71	-0.268671	0.666	0.738	2.71993e-66
														HLA-DRB1	9.74282e-71	-0.41662	0.851	0.895	3.45461e-66
														ANXA1	1.61654e-70	-0.350851	0.696	0.759	5.73193e-66
														MXRA7	2.20612e-70	-0.25595	0.5	0.594	7.82247e-66
														CDK2AP1	2.91214e-70	-0.2737	0.542	0.623	1.03259e-65
														CTSC	2.93166e-70	-0.367031	0.623	0.705	1.03951e-65
														PXN	1.78726e-68	-0.264517	0.545	0.611	6.33725e-64
														CALM2	1.91224e-68	-0.310111	0.768	0.821	6.78043e-64
														ARRDC3	2.82105e-68	-0.323805	0.53	0.561	1.00029e-63
														STAB1	3.15942e-68	-0.288807	0.558	0.647	1.12027e-63
														WARS	1.08381e-67	-0.354135	0.588	0.653	3.84298e-63
														CSDE1	2.8618e-67	-0.266873	0.688	0.758	1.01474e-62
														MX1	1.887e-66	0.412557	0.529	0.427	6.69092e-62
														PKP4	1.93784e-66	-0.302598	0.566	0.637	6.87118e-62
														JUN	2.3666e-66	0.505797	0.791	0.777	8.39148e-62
														NORAD	4.1338e-66	-0.260419	0.554	0.634	1.46576e-61
														APOL1	9.66783e-66	-0.27063	0.447	0.537	3.42802e-61
														DEK	1.13252e-65	-0.265618	0.624	0.717	4.0157e-61
														PCBP1	4.94914e-65	-0.271097	0.673	0.752	1.75486e-60
														GNB1	5.22588e-65	-0.260654	0.641	0.695	1.85299e-60
														SOX4	6.06577e-65	-0.383447	0.489	0.575	2.1508e-60
														SESN3	9.51728e-65	0.354546	0.604	0.5	3.37464e-60
														SUMO2	1.36615e-64	-0.280461	0.747	0.812	4.8441e-60
														ID1	1.4151e-64	-0.476709	0.628	0.699	5.01768e-60
														RPL26	3.3313e-64	-0.330173	0.889	0.923	1.18121e-59
														SAT1	1.14818e-63	-0.455932	0.679	0.749	4.07121e-59
														IL6ST	5.42864e-63	-0.277791	0.74	0.769	1.92489e-58
														XIST	7.46339e-62	-0.300658	0.662	0.751	2.64637e-57
														FLT1	1.06381e-61	-0.263447	0.798	0.745	3.77205e-57
														CLDN5	2.68688e-61	-0.407303	0.766	0.831	9.52713e-57
														ERG	3.82851e-61	-0.253091	0.55	0.628	1.35751e-56
														FAM107A	6.91119e-61	-0.313257	0.603	0.662	2.45057e-56
														ROCK2	8.05268e-61	-0.253788	0.519	0.603	2.85532e-56
														MARCKSL1	1.2804e-59	-0.31867	0.69	0.767	4.54003e-55
														NEURL1B	5.05407e-59	-0.254449	0.469	0.504	1.79207e-54
														GAS5	3.95534e-58	-0.260723	0.61	0.691	1.40248e-53
														CCDC69	5.95546e-58	-0.252503	0.561	0.639	2.11169e-53
														MYL12A	1.49438e-57	-0.290297	0.854	0.896	5.29876e-53
														EGFL7	3.24981e-57	-0.291465	0.807	0.846	1.15232e-52
														TINAGL1	1.05261e-56	-0.270299	0.67	0.694	3.73235e-52
														AKAP9	1.48468e-56	-0.252079	0.56	0.638	5.26438e-52
														SELENOP	2.20004e-56	0.424312	0.624	0.534	7.80088e-52
														LAP3	2.44539e-56	-0.258088	0.593	0.684	8.67088e-52
														SRGN	2.5317e-56	-0.36005	0.769	0.839	8.97691e-52
														HEG1	1.23481e-54	-0.345337	0.607	0.628	4.37838e-50
														RAMP2	1.69499e-54	-0.316715	0.719	0.785	6.01011e-50
														KDR	4.73157e-54	-0.259308	0.448	0.504	1.67772e-49
														GNAI2	5.48184e-53	-0.265908	0.811	0.864	1.94375e-48
														IER3	1.4191e-52	-0.352668	0.5	0.597	5.03183e-48
														NFKBIA	2.9479e-52	-0.358251	0.683	0.753	1.04527e-47
														XAF1	8.45929e-52	0.303967	0.627	0.58	2.99949e-47
														IVNS1ABP	9.1131e-52	-0.285284	0.429	0.514	3.23132e-47
														PRSS23	3.73384e-51	-0.36053	0.752	0.786	1.32395e-46
														C1QB	8.18024e-50	0.536947	0.534	0.438	2.90055e-45
														VIM	2.51213e-49	-0.283585	0.976	0.99	8.9075e-45
														NFIB	1.45907e-48	0.25724	0.771	0.753	5.17357e-44
														SLC9A3R2	1.92078e-48	-0.481324	0.534	0.591	6.8107e-44
														IER2	5.82385e-47	-0.302757	0.655	0.731	2.06502e-42
														PLEC	6.03799e-47	-0.254307	0.606	0.646	2.14095e-42
														CD34	1.31113e-46	0.300407	0.762	0.721	4.64902e-42
														CST3	9.38368e-45	-0.257556	0.931	0.964	3.32726e-40
														C1QA	9.90981e-44	0.478627	0.519	0.429	3.51382e-39
														CCN1	1.07165e-43	-0.403857	0.513	0.516	3.79984e-39
														INHBB	1.40017e-42	-0.301453	0.523	0.559	4.96472e-38
														SYNE2	1.66103e-42	-0.25936	0.718	0.741	5.88969e-38
														ACTN4	2.5941e-39	-0.250689	0.729	0.773	9.19817e-35
														PLVAP	3.4755e-39	-0.271579	0.665	0.733	1.23234e-34
														HES1	1.98214e-38	0.261691	0.524	0.441	7.02828e-34
														PLK2	2.52592e-38	0.258813	0.598	0.533	8.95642e-34
														NR2F2	8.25202e-38	-0.288522	0.674	0.717	2.926e-33
														THBS1	7.32515e-35	-0.388915	0.58	0.602	2.59735e-30
														CD74	1.34914e-34	-0.272509	0.936	0.943	4.78376e-30
														KLF4	1.36729e-34	0.271389	0.507	0.449	4.84813e-30
														KCTD12	1.3244e-25	0.267183	0.685	0.64	4.69606e-21
														ISG15	4.62999e-24	0.347454	0.69	0.697	1.6417e-19
														KLF2	1.35415e-23	-0.255273	0.716	0.749	4.80155e-19
														AQP1	4.26096e-23	-0.298218	0.637	0.677	1.51085e-18
														FTL	8.25549e-19	-0.337348	0.982	0.991	2.92723e-14

## Sheet: Table S5
Table S5. Cluster-specific marker analysis of subpopulation via differential gene expression analysis by scRNA-seq.
Monocytic								T, NK cells								Neutrophils								B cells								SMC
gene	p_val	avg_log2FC	pct.1	pct.2	p_val_adj	cluster		gene	p_val	avg_log2FC	pct.1	pct.2	p_val_adj	cluster		gene	p_val	avg_log2FC	pct.1	pct.2	p_val_adj	cluster		gene	p_val	avg_log2FC	pct.1	pct.2	p_val_adj	cluster		gene	p_val	avg_log2FC	pct.1	pct.2	p_val_adj	cluster
SPP1	0	3.13342	0.705	0.384	0	M2		NKG7	0	1.65227	0.951	0.456	0	NK_cells		INTS6	2.71526e-31	0.425355	0.338	0.11	9.62778e-27	neutrophils_5	INTS6	MS4A1	2.51955e-76	2.1046	0.876	0	8.9338e-72	Memory_B_cells		ADIRF	0	2.9972	0.966	0.626	0	SMC-2
C1QB	0	2.53553	0.89	0.448	0	M2		KLRC1	0	1.53306	0.715	0.079	0	NK_cells		CYBA	1.0101e-16	0.395337	0.693	0.48	3.58162e-12	neutrophils_5	CYBA	LTB	1.18548e-52	1.65797	0.769	0.028	4.20349e-48	Memory_B_cells		BCAM	0	2.21889	0.915	0.348	0	SMC-2
C1QA	0	2.49193	0.903	0.474	0	M2		XCL1	0	1.48384	0.631	0.081	0	NK_cells		LRRK2	1.12162e-16	0.263059	0.305	0.141	3.97705e-12	neutrophils_5	LRRK2	HLA-DRA	3.40253e-40	2.0408	0.984	0.617	1.20647e-35	Memory_B_cells		SNCG	0	2.03804	0.659	0.182	0	SMC-2
SELENOP	0	2.47783	0.756	0.276	0	M2		FCER1G	0	1.43674	0.902	0.253	0	NK_cells		MNDA	1.06093e-07	0.255347	0.741	0.606	0.00376186	neutrophils_5	MNDA	CD37	3.84459e-39	1.60565	0.96	0.542	1.36321e-34	Memory_B_cells		SORBS2	0	1.78549	0.744	0.216	0	SMC-2
RNASE1	0	2.41094	0.887	0.445	0	M2		KLRD1	0	1.42331	0.866	0.189	0	NK_cells		IER2	1.22064e-07	0.293419	0.771	0.685	0.00432815	neutrophils_5	IER2	CD52	1.63265e-36	1.45902	0.888	0.299	5.78905e-32	Memory_B_cells		RERGL	0	1.73273	0.612	0.017	0	SMC-2
C1QC	0	2.37702	0.867	0.313	0	M2		XCL2	0	1.40999	0.693	0.142	0	NK_cells		IFIT2	8.87039e-07	0.273879	0.292	0.18	0.0314526	neutrophils_5	IFIT2	NAPSB	3.10248e-35	1.01002	0.568	0	1.10008e-30	Memory_B_cells		SOD3	0	1.71117	0.954	0.618	0	SMC-2
APOE	0	2.24358	0.534	0.218	0	M2		TRDC	0	1.22473	0.673	0.097	0	NK_cells		IGFBP7	1.73761e-06	0.338548	0.489	0.369	0.0616124	neutrophils_5	IGFBP7	HLA-DPB1	1.58661e-31	1.50732	0.865	0.308	5.62579e-27	Memory_B_cells		CSRP2	0	1.6955	0.864	0.393	0	SMC-2
PLTP	0	2.03374	0.746	0.225	0	M2		TYROBP	0	1.16832	0.946	0.365	0	NK_cells		MNDA1	1.6722671880836e-315	0.973795	0.845	0.47	5.92952499550681e-311	neutrophils_1	MNDA	HLA-DQB1	2.96285e-31	1.2812	0.857	0.299	1.05057e-26	Memory_B_cells		AP002956.1	0	1.6441	0.952	0.608	0	SMC-2
LYVE1	0	2.00571	0.684	0.213	0	M2		NCAM1	0	0.88101	0.484	0.038	0	NK_cells		IFITM2	1.00946e-279	0.730382	0.999	0.959	3.57936e-275	neutrophils_1	IFITM2	BANK1	1.02585e-28	1.19645	0.719	0.15	3.63747e-24	Memory_B_cells		LBH	0	1.61066	0.853	0.376	0	SMC-2
LGMN	0	1.91218	0.791	0.264	0	M2		IL2RB	3.56846e-287	1.20083	0.722	0.243	1.2653e-282	NK_cells		GCA	1.40723e-262	0.79816	0.881	0.601	4.98977e-258	neutrophils_1	GCA	HLA-DRB1	1.09175e-27	1.77283	0.861	0.374	3.87111e-23	Memory_B_cells		NTRK2	0	1.60283	0.799	0.151	0	SMC-2
DAB2	0	1.84018	0.893	0.398	0	M2		CTSW	1.64109e-284	1.60309	0.782	0.313	5.81896e-280	NK_cells		CST7	2.03336e-244	0.904266	0.63	0.253	7.20988e-240	neutrophils_1	CST7	FCMR	1.14668e-26	0.952559	0.574	0.047	4.06588e-22	Memory_B_cells		DSTN	0	1.56899	0.985	0.844	0	SMC-2
MRC1	0	1.82321	0.907	0.36	0	M2		TMIGD2	4.65721e-267	0.791696	0.496	0.069	1.65135e-262	NK_cells		S100A8	2.46203e-226	0.978356	1	0.977	8.72986e-222	neutrophils_1	S100A8	RIPOR2	3.00242e-26	0.820335	0.53	0.028	1.0646e-21	Memory_B_cells		MYH11	0	1.55603	0.972	0.535	0	SMC-2
F13A1	0	1.81228	0.788	0.372	0	M2		KIR2DL4	5.24133e-244	0.574575	0.316	0.015	1.85847e-239	NK_cells		FCGR3B	1.37466e-205	0.665652	0.819	0.496	4.87428e-201	neutrophils_1	FCGR3B	CD24	3.75564e-26	0.918022	0.55	0.037	1.33167e-21	Memory_B_cells		WFDC1	0	1.48647	0.641	0.161	0	SMC-2
FOLR2	0	1.78651	0.765	0.219	0	M2		TNFRSF18	4.55753e-236	1.01329	0.63	0.162	1.61601e-231	NK_cells		CXCR2	2.89784e-201	0.632327	0.751	0.409	1.02752e-196	neutrophils_1	CXCR2	CD69	1.36834e-22	1.78312	0.592	0.093	4.85186e-18	Memory_B_cells		PTP4A3	0	1.46981	0.772	0.294	0	SMC-2
MAF	0	1.6938	0.916	0.452	0	M2		CLIC3	5.68351e-225	1.08608	0.605	0.174	2.01526e-220	NK_cells		PROK2	2.01591e-185	0.81544	0.748	0.422	7.14801e-181	neutrophils_1	PROK2	SPIB	8.14788e-22	0.677713	0.39	0	2.88908e-17	Memory_B_cells		NUDT4	0	1.44424	0.787	0.318	0	SMC-2
CCL4	0	1.69299	0.608	0.305	0	M2		CCL5	3.56364e-222	1.30986	0.9	0.658	1.2636e-217	NK_cells		BASP1	7.376e-175	0.610383	0.882	0.626	2.61538e-170	neutrophils_1	BASP1	VPREB3	1.40928e-21	0.948782	0.729	0.224	4.99703e-17	Memory_B_cells		TSC22D1	0	1.43764	0.896	0.527	0	SMC-2
GPNMB	0	1.67515	0.692	0.223	0	M2		PRF1	8.64231e-222	1.00667	0.776	0.295	3.06439e-217	NK_cells		CMTM2	1.51612e-168	0.662805	0.753	0.446	5.37587e-164	neutrophils_1	CMTM2	HLA-DMB	4.23448e-20	0.771451	0.546	0.084	1.50146e-15	Memory_B_cells		PHLDA2	0	1.42201	0.694	0.282	0	SMC-2
CTSL	0	1.63493	0.894	0.65	0	M2		GNLY	2.31469e-202	3.68647	0.583	0.169	8.20742e-198	NK_cells		VNN2	1.36719e-162	0.545733	0.584	0.279	4.84776e-158	neutrophils_1	VNN2	2023-03-01	7.04545e-19	0.766728	0.468	0.047	2.49817e-14	Memory_B_cells		CAVIN3	0	1.40599	0.882	0.557	0	SMC-2
CD163	0	1.55379	0.95	0.655	0	M2		KRT81	1.06468e-199	0.467642	0.267	0.014	3.77514e-195	NK_cells		H3F3A	1.83188e-150	0.555665	0.958	0.833	6.49549e-146	neutrophils_1	H3F3A	CD22	3.92796e-16	0.562072	0.345	0.009	1.39278e-11	Memory_B_cells		CRIP1	0	1.394	0.729	0.352	0	SMC-2
CCL3	0	1.50554	0.782	0.494	0	M2		KRT86	3.63994e-199	0.459874	0.285	0.018	1.29065e-194	NK_cells		ACSL1	1.55172e-141	0.532941	0.694	0.412	5.5021e-137	neutrophils_1	ACSL1	SELL	2.3229e-14	0.510404	0.394	0.056	8.23654e-10	Memory_B_cells		CRYAB	0	1.36429	0.891	0.519	0	SMC-2
SLCO2B1	0	1.4678	0.798	0.212	0	M2		CD7	1.37708e-195	1.09141	0.876	0.536	4.88286e-191	NK_cells		TUBA1A	1.12745e-138	0.58344	0.641	0.362	3.99773e-134	neutrophils_1	TUBA1A	LINC00926	2.52965e-14	0.621166	0.375	0.037	8.96964e-10	Memory_B_cells		C11orf96	0	1.33955	0.987	0.819	0	SMC-2
VSIG4	0	1.44074	0.89	0.386	0	M2		GSTP1	3.433e-195	1.10584	0.818	0.523	1.21727e-190	NK_cells		RGS2	1.98935e-133	0.649748	0.862	0.671	7.05385e-129	neutrophils_1	RGS2	LY86	3.8906e-14	0.513148	0.412	0.056	1.37953e-09	Memory_B_cells		NDUFA4	0	1.31629	0.921	0.636	0	SMC-2
MSR1	0	1.43394	0.847	0.357	0	M2		LINC00996	7.15078e-194	0.467058	0.274	0.016	2.53552e-189	NK_cells		SELL	3.26888e-130	0.486823	0.596	0.313	1.15908e-125	neutrophils_1	SELL	REL	4.82636e-14	0.654569	0.494	0.112	1.71133e-09	Memory_B_cells		FRZB	0	1.30538	0.673	0.13	0	SMC-2
APOC1	0	1.43366	0.346	0.083	0	M2		MATK	9.90065e-194	0.743359	0.549	0.168	3.51057e-189	NK_cells		S100A12	1.19141e-127	0.906113	0.76	0.499	4.2245e-123	neutrophils_1	S100A12	LINC01857	4.30786e-13	0.529216	0.293	0.009	1.52748e-08	Memory_B_cells		ZFHX3	0	1.30469	0.842	0.414	0	SMC-2
IFI27	0	1.40621	0.553	0.344	0	M2		CLNK	9.21008e-179	0.421087	0.263	0.017	3.26571e-174	NK_cells		FAM129A	2.69664e-121	0.47901	0.679	0.415	9.56174e-117	neutrophils_1	FAM129A	BCL11A	6.44531e-13	0.512158	0.416	0.075	2.28538e-08	Memory_B_cells		PLN	0	1.28723	0.738	0.237	0	SMC-2
CTSB	0	1.4054	0.997	0.918	0	M2		TXK	3.18075e-173	0.660877	0.538	0.159	1.12783e-168	NK_cells		RIPOR2	2.17675e-120	0.435822	0.586	0.308	7.71832e-116	neutrophils_1	RIPOR2	DEK	1.58772e-12	0.380309	0.516	0.168	5.62973e-08	Memory_B_cells		MYL9	0	1.24596	0.991	0.881	0	SMC-2
MS4A4A	0	1.37806	0.889	0.472	0	M2		AREG	3.99167e-169	1.35732	0.498	0.131	1.41536e-164	NK_cells		ANXA3	2.04489e-114	0.393443	0.417	0.172	7.25075e-110	neutrophils_1	ANXA3	LINC02397	2.39171e-12	0.519075	0.345	0.037	8.48052e-08	Memory_B_cells		PLAC9	0	1.22282	0.879	0.552	0	SMC-2
CCL4L2	0	1.36385	0.467	0.215	0	M2		HOPX	1.02799e-163	0.948758	0.615	0.247	3.64506e-159	NK_cells		S100A9	7.01881e-113	0.727361	1	0.987	2.48873e-108	neutrophils_1	S100A9	HLA-DQA1	5.10575e-12	0.726544	0.769	0.411	1.8104e-07	Memory_B_cells		NET1	0	1.20538	0.547	0.09	0	SMC-2
STAB1	0	1.35648	0.908	0.593	0	M2		MCTP2	1.39744e-163	0.576832	0.37	0.07	4.95503e-159	NK_cells		JPT1	6.85534e-105	0.329161	0.576	0.31	2.43077e-100	neutrophils_1	JPT1	LBH	5.41953e-12	0.336964	0.41	0.112	1.92166e-07	Memory_B_cells		KLF2	0	1.17242	0.762	0.437	0	SMC-2
FABP5	0	1.34365	0.642	0.402	0	M2		CMC1	3.7395e-156	0.840897	0.477	0.171	1.32595e-151	NK_cells		MCTP2	6.13847e-104	0.339917	0.315	0.108	2.17658e-99	neutrophils_1	MCTP2	AFF3	1.03756e-11	0.452088	0.311	0.028	3.67898e-07	Memory_B_cells		CCN3	0	1.1477	0.311	0.034	0	SMC-2
PLD3	0	1.30771	0.804	0.407	0	M2		KLRB1	8.71559e-148	0.741337	0.752	0.348	3.09037e-143	NK_cells		NAMPT	2.12308e-103	0.454506	0.969	0.89	7.52802e-99	neutrophils_1	NAMPT	CD83	1.28098e-11	0.990149	0.4	0.084	4.54209e-07	Memory_B_cells		HRH2	0	1.11033	0.513	0.074	0	SMC-2
CCL2	0	1.30431	0.725	0.434	0	M2		IFITM2	2.00468e-141	0.760307	0.958	0.817	7.1082e-137	NK_cells		SORL1	3.48564e-103	0.425492	0.562	0.321	1.23594e-98	neutrophils_1	SORL1	ARHGAP24	1.57607e-11	0.461337	0.327	0.037	5.58843e-07	Memory_B_cells		CCDC3	0	1.10354	0.595	0.093	0	SMC-2
MS4A7	0	1.30295	0.907	0.551	0	M2		GZMB	1.07554e-137	1.20105	0.61	0.239	3.81364e-133	NK_cells		LITAF	6.34613e-103	0.444591	0.942	0.832	2.25021e-98	neutrophils_1	LITAF	CCR7	2.53908e-11	0.570449	0.361	0.056	9.00306e-07	Memory_B_cells		MAP3K7CL	0	1.09542	0.497	0.091	0	SMC-2
CXCL3	0	1.30162	0.542	0.311	0	M2		CHST12	7.03389e-136	0.580412	0.55	0.233	2.49408e-131	NK_cells		ALPL	2.86866e-92	0.341599	0.4	0.177	1.01717e-87	neutrophils_1	ALPL	CD82	2.94341e-11	0.37797	0.343	0.065	1.04368e-06	Memory_B_cells		ENAH	0	1.0906	0.858	0.518	0	SMC-2
LILRB5	0	1.28714	0.577	0.15	0	M2		KLRF1	6.22723e-133	0.418825	0.271	0.037	2.20805e-128	NK_cells		RGL4	1.37462e-91	0.443896	0.408	0.193	4.87414e-87	neutrophils_1	RGL4	IGFBP6	1.13094e-10	0.798841	0.528	0.196	4.01008e-06	Memory_B_cells		LTBP1	0	1.06439	0.82	0.383	0	SMC-2
CD74	0	1.27024	0.994	0.922	0	M2		GNPTAB	1.4857e-130	0.780631	0.557	0.282	5.26801e-126	NK_cells		MGAM	3.65136e-90	0.291111	0.265	0.087	1.2947e-85	neutrophils_1	MGAM	HLA-DPA1	1.26352e-10	0.747361	0.906	0.664	4.48017e-06	Memory_B_cells		PPP1R14A	0	1.06353	0.927	0.67	0	SMC-2
TREM2	0	1.26663	0.518	0.116	0	M2		KLRC2	1.78441e-125	0.568386	0.256	0.035	6.32715e-121	NK_cells		FPR1	2.43246e-87	0.413746	0.824	0.673	8.625e-83	neutrophils_1	FPR1	TAGLN	2.58629e-10	0.496966	0.835	0.523	9.17045e-06	Memory_B_cells		GADD45B	0	1.06346	0.844	0.586	0	SMC-2
SLC40A1	0	1.24958	0.504	0.136	0	M2		CCL3	1.3755e-122	1.34247	0.576	0.234	4.87725e-118	NK_cells		PTPRC	8.40316e-78	0.385521	0.809	0.635	2.97959e-73	neutrophils_1	PTPRC	LIMD2	2.99967e-10	0.598672	0.633	0.308	1.06362e-05	Memory_B_cells		PTMA	0	1.05658	0.996	0.951	0	SMC-2
CTSZ	0	1.23592	0.969	0.788	0	M2		CXXC5	2.40505e-118	0.376644	0.305	0.058	8.52783e-114	NK_cells		TALDO1	2.8406e-77	0.378223	0.633	0.426	1.00722e-72	neutrophils_1	TALDO1	DCN	4.30437e-10	0.698327	0.542	0.215	1.52624e-05	Memory_B_cells		C1QTNF1	0	1.04508	0.796	0.347	0	SMC-2
A2M	0	1.22863	0.758	0.302	0	M2		CD38	8.35003e-118	0.463402	0.334	0.073	2.96075e-113	NK_cells		ANP32A	3.75328e-76	0.392903	0.655	0.452	1.33084e-71	neutrophils_1	ANP32A	HVCN1	7.56648e-10	0.458424	0.309	0.047	2.68292e-05	Memory_B_cells		NTRK3	0	1.04332	0.501	0.054	0	SMC-2
CTSD	0	1.22822	0.971	0.861	0	M2		ID2	3.76365e-115	0.771808	0.815	0.524	1.33451e-110	NK_cells		NEAT1	9.7899e-76	0.457598	0.995	0.98	3.4713e-71	neutrophils_1	NEAT1	SP110	8.52275e-10	0.556396	0.669	0.336	3.022e-05	Memory_B_cells		LRRC10B	0	1.0373	0.518	0.04	0	SMC-2
FCGR3A	0	1.2204	0.922	0.529	0	M2		SRGAP3	1.82047e-114	0.557876	0.25	0.04	6.45503e-110	NK_cells		S100A6	2.66585e-75	0.539653	0.952	0.852	9.45259e-71	neutrophils_1	S100A6	COL1A2	1.03901e-09	0.628165	0.673	0.336	3.68412e-05	Memory_B_cells		JAG1	0	1.03149	0.886	0.55	0	SMC-2
FTL	0	1.20212	1	0.999	0	M2		LAT2	4.47482e-114	0.389463	0.327	0.071	1.58668e-109	NK_cells		ZFP36L1	1.70726e-74	0.448121	0.846	0.676	6.0536e-70	neutrophils_1	ZFP36L1	PAX5	1.04678e-09	0.418833	0.313	0.047	3.71166e-05	Memory_B_cells		RCAN2	0	1.03089	0.639	0.157	0	SMC-2
FCGRT	0	1.19951	0.949	0.741	0	M2		CAPN12	2.76414e-112	0.358339	0.293	0.057	9.80109e-108	NK_cells		HRH2	6.87972e-74	0.255879	0.264	0.097	2.43941e-69	neutrophils_1	HRH2	SWAP70	1.53929e-09	0.491023	0.48	0.168	5.45801e-05	Memory_B_cells		FAM129A	0	1.01039	0.587	0.138	0	SMC-2
HMOX1	0	1.19785	0.745	0.493	0	M2		EOMES	4.74342e-106	0.469859	0.329	0.086	1.68192e-101	NK_cells		BTG2	1.14747e-73	0.445209	0.645	0.443	4.06869e-69	neutrophils_1	BTG2	IFI44L	1.62568e-09	0.539841	0.476	0.159	5.76435e-05	Memory_B_cells		CRIP2	0	1.00664	0.858	0.573	0	SMC-2
CD81	0	1.1882	0.92	0.603	0	M2		CCL4	1.21486e-103	0.892669	0.767	0.432	4.30764e-99	NK_cells		PTGS2	6.11135e-73	0.442456	0.523	0.31	2.16696e-68	neutrophils_1	PTGS2	TRAF5	3.74828e-09	0.460764	0.345	0.075	0.000132906	Memory_B_cells		PTN	0	0.991962	0.524	0.127	0	SMC-2
CCL3L1	0	1.18245	0.59	0.368	0	M2		ITGAX	6.48047e-103	0.546347	0.262	0.052	2.29784e-98	NK_cells		CSF3R	6.44245e-73	0.358839	0.866	0.709	2.28436e-68	neutrophils_1	CSF3R	BLK	4.86089e-09	0.389701	0.347	0.075	0.000172357	Memory_B_cells		P2RX1	0	0.987058	0.413	0.024	0	SMC-2
GPR34	0	1.16378	0.662	0.173	0	M2		GZMA	2.9109e-101	1.23059	0.771	0.529	1.03215e-96	NK_cells		CDKN2D	8.02831e-73	0.283874	0.309	0.132	2.84668e-68	neutrophils_1	CDKN2D	IRF8	5.16703e-09	0.374785	0.327	0.065	0.000183212	Memory_B_cells		RGS5	0	0.967002	0.857	0.495	0	SMC-2
CTSC	0	1.13573	0.907	0.605	0	M2		CAPG	6.34453e-89	0.620592	0.603	0.308	2.24964e-84	NK_cells		EVI2B	1.22489e-71	0.345682	0.554	0.352	4.34322e-67	neutrophils_1	EVI2B	CD74	5.70397e-09	0.65621	0.996	0.981	0.000202251	Memory_B_cells		COL14A1	0	0.957482	0.919	0.573	0	SMC-2
CD14	0	1.12378	0.988	0.896	0	M2		FGR	1.23639e-88	0.327187	0.273	0.063	4.384e-84	NK_cells		GMFG	4.44243e-67	0.366275	0.726	0.556	1.5752e-62	neutrophils_1	GMFG	COL3A1	8.32507e-09	0.575216	0.699	0.383	0.000295191	Memory_B_cells		CASQ2	0	0.950406	0.485	0.03	0	SMC-2
COLEC12	0	1.11624	0.579	0.141	0	M2		CST7	4.99351e-88	0.536972	0.751	0.447	1.7706e-83	NK_cells		S100A11	2.15941e-64	0.416323	0.995	0.973	7.65684e-60	neutrophils_1	S100A11	SESN3	1.19243e-08	0.367942	0.251	0.028	0.00042281	Memory_B_cells		CD151	0	0.928654	0.946	0.747	0	SMC-2
MARCKS	0	1.10063	0.962	0.762	0	M2		CEBPD	4.27978e-86	0.475146	0.652	0.342	1.51753e-81	NK_cells		FYB1	3.42634e-64	0.363989	0.661	0.467	1.21491e-59	neutrophils_1	FYB1	ACTG2	1.51193e-08	0.439074	0.524	0.215	0.000536099	Memory_B_cells		ACTN4	0	0.92548	0.925	0.67	0	SMC-2
ADAP2	0	1.09516	0.848	0.469	0	M2		SLFN13	1.72108e-83	0.33493	0.264	0.065	6.1026e-79	NK_cells		SLC25A37	2.57643e-59	0.324716	0.894	0.767	9.13552e-55	neutrophils_1	SLC25A37	LAPTM5	2.73283e-08	0.580099	0.773	0.495	0.000969006	Memory_B_cells		CALM2	0	0.916403	0.96	0.788	0	SMC-2
CSF1R	0	1.0938	0.888	0.531	0	M2		SPRY1	2.15051e-83	0.494096	0.363	0.122	7.62529e-79	NK_cells		SMAP2	2.53179e-58	0.283289	0.38	0.203	8.97721e-54	neutrophils_1	SMAP2	FCRLA	3.22202e-07	0.367377	0.301	0.075	0.0114246	Memory_B_cells		CRIM1	0	0.900532	0.774	0.461	0	SMC-2
ARHGAP18	0	1.04754	0.851	0.47	0	M2		CD247	5.2636e-83	0.56069	0.697	0.449	1.86637e-78	NK_cells		G0S2	1.35064e-56	0.453968	0.957	0.883	4.7891e-52	neutrophils_1	G0S2	CALD1	1.10246e-06	0.507681	0.653	0.383	0.0390909	Memory_B_cells		ROCK1	0	0.88913	0.881	0.611	0	SMC-2
CREG1	0	1.04157	0.803	0.454	0	M2		CD63	4.2387e-82	0.679356	0.92	0.731	1.50296e-77	NK_cells		CARD16	4.58365e-56	0.316831	0.56	0.372	1.62527e-51	neutrophils_1	CARD16	CORO1A	1.23801e-06	0.427125	0.721	0.458	0.0438974	Memory_B_cells		LMOD1	0	0.846768	0.879	0.572	0	SMC-2
FCGR2A	0	1.04109	0.94	0.742	0	M2		ZFHX3	2.26685e-77	0.386118	0.292	0.082	8.03781e-73	NK_cells		FFAR2	1.58463e-55	0.277034	0.344	0.175	5.61879e-51	neutrophils_1	FFAR2	SLC2A3	1.57779e-06	0.323635	0.4	0.159	0.0559454	Memory_B_cells		MFGE8	0	0.822548	0.962	0.761	0	SMC-2
HLA-DRA	0	1.01104	0.996	0.925	0	M2		YPEL1	9.331e-75	0.291377	0.259	0.07	3.30859e-70	NK_cells		IFRD1	3.3392e-54	0.370757	0.56	0.379	1.18401e-49	neutrophils_1	IFRD1	ACTA2	2.0575e-06	0.443578	0.671	0.411	0.0729549	Memory_B_cells		UTRN	0	0.817331	0.802	0.49	0	SMC-2
NPC2	0	1.00934	0.982	0.819	0	M2		PTGDR	2.48168e-71	0.299526	0.27	0.076	8.79953e-67	NK_cells		RNF149	3.47006e-52	0.301275	0.803	0.669	1.23042e-47	neutrophils_1	RNF149	CCDC80	2.17212e-06	0.546837	0.404	0.168	0.0770191	Memory_B_cells		EDIL3	0	0.808999	0.54	0.179	0	SMC-2
RGS1	0	0.998296	0.415	0.14	0	M2		APOBEC3G	4.28723e-70	0.510459	0.603	0.356	1.52017e-65	NK_cells		PLEK	1.59626e-48	0.35218	0.815	0.666	5.66001e-44	neutrophils_1	PLEK	PTPRC	2.91739e-06	0.285116	0.739	0.486	0.103445	Memory_B_cells		EFHD1	0	0.808055	0.775	0.46	0	SMC-2
FPR3	0	0.992917	0.705	0.229	0	M2		AOAH	9.16605e-68	0.352297	0.318	0.112	3.2501e-63	NK_cells		CD55	2.97617e-48	0.32666	0.708	0.566	1.05529e-43	neutrophils_1	CD55	TRIM22	5.05665e-06	0.410784	0.438	0.196	0.179299	Memory_B_cells		PPP1R12B	0	0.807494	0.814	0.47	0	SMC-2
TMEM176B	0	0.978423	0.739	0.346	0	M2		ABCB1	1.57501e-67	0.288891	0.252	0.07	5.58469e-63	NK_cells		FOS	6.22578e-48	0.364487	0.96	0.877	2.20754e-43	neutrophils_1	FOS	COL1A1	1.01528e-05	0.577278	0.661	0.411	0.359998	Memory_B_cells		MAP3K20	0	0.788634	0.843	0.576	0	SMC-2
GYPC	0	0.973547	0.653	0.322	0	M2		APMAP	4.24587e-67	0.380314	0.44	0.205	1.5055e-62	NK_cells		CEBPD	1.84598e-46	0.362606	0.76	0.61	6.54547e-42	neutrophils_1	CEBPD	MGP	1.26473e-05	0.560355	0.773	0.542	0.448447	Memory_B_cells		A2M	0	0.780253	0.945	0.72	0	SMC-2
NRP1	0	0.970286	0.746	0.301	0	M2		ARHGAP9	2.48381e-65	0.373893	0.431	0.206	8.80708e-61	NK_cells		RNASET2	2.78383e-45	0.251222	0.461	0.29	9.87089e-41	neutrophils_1	RNASET2	COTL1	1.60225e-05	0.302864	0.524	0.28	0.568126	Memory_B_cells		ANGPT1	0	0.778112	0.543	0.188	0	SMC-2
C3AR1	0	0.96884	0.808	0.421	0	M2		SAMD3	2.18896e-64	0.425345	0.488	0.268	7.76162e-60	NK_cells		S100A4	6.50632e-43	0.308843	0.703	0.536	2.30701e-38	neutrophils_1	S100A4	RESF1	3.53527e-05	0.416342	0.637	0.411	1	Memory_B_cells		FADS3	0	0.774066	0.635	0.304	0	SMC-2
C2	0	0.964513	0.526	0.15	0	M2		STK17A	6.98275e-63	0.455418	0.739	0.539	2.47594e-58	NK_cells		TXN	1.56973e-41	0.255753	0.656	0.488	5.56596e-37	neutrophils_1	TXN	DES	6.85835e-05	0.306356	0.329	0.131	1	Memory_B_cells		CD9	0	0.772462	0.838	0.446	0	SMC-2
MS4A6A	0	0.950468	0.927	0.781	0	M2		MAPK1	1.42396e-62	0.380578	0.418	0.205	5.04907e-58	NK_cells		LST1	2.05133e-36	0.265207	0.731	0.596	7.27361e-32	neutrophils_1	LST1	HLA-DRB5	7.91859e-05	0.643546	0.414	0.224	1	Memory_B_cells		PDLIM5	0	0.771269	0.779	0.452	0	SMC-2
GGTA1P	0	0.950446	0.529	0.161	0	M2		METRNL	1.18416e-60	0.449399	0.469	0.229	4.1988e-56	NK_cells		SERPINB1	2.75845e-35	0.294413	0.723	0.587	9.78091e-31	neutrophils_1	SERPINB1	FOXP1	8.18776e-05	0.385474	0.408	0.196	1	Memory_B_cells		KCNAB1	0	0.769961	0.417	0.05	0	SMC-2
SNX6	0	0.940703	0.868	0.595	0	M2		HCST	2.1987e-58	0.440586	0.901	0.71	7.79617e-54	NK_cells		DUSP1	1.16302e-34	0.283298	0.925	0.841	4.12383e-30	neutrophils_1	DUSP1	TIMP3	0.000131813	0.384342	0.649	0.43	1	Memory_B_cells		SLC25A4	0	0.76126	0.548	0.228	0	SMC-2
HSPB1	0	0.933645	0.843	0.529	0	M2		IFITM1	3.71095e-58	0.478761	0.597	0.385	1.31583e-53	NK_cells		C5AR1	5.10541e-34	0.279528	0.607	0.469	1.81028e-29	neutrophils_1	C5AR1	SMIM14	0.000167478	0.4241	0.508	0.308	1	Memory_B_cells		OR51E1	0	0.759146	0.438	0.052	0	SMC-2
HLA-DQA1	0	0.927877	0.759	0.355	0	M2		CTSD	7.55144e-58	0.315774	0.756	0.507	2.67759e-53	NK_cells		MT-ND1	3.84533e-261	1.63557	0.983	0.788	1.36348e-256	neutrophils_4	MT-ND1	PLAC9	0.000180137	0.303466	0.279	0.112	1	Memory_B_cells		CCDC107	0	0.755634	0.768	0.446	0	SMC-2
HSPA1A	0	0.919734	0.88	0.729	0	M2		BST2	6.43807e-56	0.434404	0.71	0.471	2.28281e-51	NK_cells		LYZ	1.95825e-235	2.10729	0.946	0.27	6.94357e-231	neutrophils_4	LYZ	LYL1	0.000181408	0.291089	0.367	0.168	1	Memory_B_cells		C2orf40	0	0.755289	0.661	0.314	0	SMC-2
FRMD4B	0	0.918242	0.71	0.305	0	M2		HSH2D	1.2736e-52	0.279459	0.279	0.105	4.51594e-48	NK_cells		AC020656.1	1.37161e-229	1.15934	0.579	0.023	4.86346e-225	neutrophils_4	AC020656.1	SPARCL1	0.000476844	0.484362	0.685	0.514	1	Memory_B_cells		AOC3	0	0.753407	0.755	0.421	0	SMC-2
PMP22	0	0.913479	0.709	0.357	0	M2		GADD45B	2.23182e-51	0.601583	0.774	0.593	7.91358e-47	NK_cells		MT-CO1	3.232e-226	1.96415	0.993	0.884	1.146e-221	neutrophils_4	MT-CO1	APOD	0.000537071	0.316514	0.321	0.15	1	Memory_B_cells		SERPINI1	0	0.747406	0.435	0.081	0	SMC-2
HLA-DRB1	0	0.906357	0.971	0.81	0	M2		IGFBP2	5.5869e-50	0.444006	0.396	0.22	1.981e-45	NK_cells		VCAN	1.8018e-224	1.86654	0.917	0.217	6.38881e-220	neutrophils_4	VCAN	ZFAS1	0.00090356	0.33084	0.749	0.57	1	Memory_B_cells		AMIGO2	0	0.747155	0.435	0.089	0	SMC-2
HLA-DMA	0	0.895553	0.875	0.561	0	M2		EVL	1.2593e-49	0.41742	0.749	0.607	4.46523e-45	NK_cells		FCN1	5.22778e-196	1.21467	0.691	0.077	1.85367e-191	neutrophils_4	FCN1	GSN	0.00113099	0.313687	0.448	0.262	1	Memory_B_cells		TBX2	0	0.745218	0.636	0.288	0	SMC-2
IER3	0	0.888638	0.897	0.784	0	M2		SLC16A3	1.60203e-48	0.294485	0.383	0.181	5.68049e-44	NK_cells		CYBA1	1.43912e-192	1.42516	0.922	0.465	5.10285e-188	neutrophils_4	CYBA	AD000864.1	0.00113909	0.356679	0.345	0.178	1	Memory_B_cells		MGST3	0	0.745018	0.921	0.704	0	SMC-2
LIPA	0	0.887662	0.676	0.384	0	M2		SEPT7	3.59349e-46	0.385447	0.849	0.683	1.27418e-41	NK_cells		CTSD	3.48657e-155	1.12343	0.766	0.15	1.23627e-150	neutrophils_4	CTSD	STX7	0.00133978	0.284747	0.452	0.271	1	Memory_B_cells		MAPRE2	0	0.739118	0.537	0.167	0	SMC-2
ARL4C	0	0.882717	0.548	0.249	0	M2		RNF130	1.08821e-44	0.255908	0.326	0.146	3.85857e-40	NK_cells		ATP5F1E	2.95344e-140	0.975606	0.978	0.834	1.04723e-135	neutrophils_4	ATP5F1E	TNFRSF13C	0.00262494	0.299744	0.526	0.355	1	Memory_B_cells		RASL12	0	0.738847	0.609	0.26	0	SMC-2
HLA-DPA1	0	0.881008	0.965	0.742	0	M2		CLEC2B	3.26311e-43	0.382137	0.638	0.437	1.15704e-38	NK_cells		RETN	1.92438e-135	1.24726	0.482	0.046	6.82345e-131	neutrophils_4	RETN	ZEB2	0.00345296	0.278473	0.285	0.14	1	Memory_B_cells		SYNE1	0	0.738238	0.681	0.36	0	SMC-2
CSTB	0	0.872165	0.877	0.693	0	M2		SLA2	4.01812e-43	0.289885	0.286	0.134	1.42474e-38	NK_cells		S100A41	6.78289e-135	1.33697	0.959	0.578	2.40508e-130	neutrophils_4	S100A4	HLA-DMA	0.00407506	0.303131	0.574	0.411	1	Memory_B_cells		CAP2	0	0.724688	0.51	0.122	0	SMC-2
PSAP	0	0.871121	0.997	0.939	0	M2		ECI2	5.83701e-43	0.266751	0.284	0.132	2.06969e-38	NK_cells		MT-CO2	1.22505e-134	1.35114	0.998	0.956	4.34379e-130	neutrophils_4	MT-CO2	PLAC8	0.0041956	0.251986	0.345	0.187	1	Memory_B_cells		SLC38A1	0	0.723907	0.485	0.111	0	SMC-2
SPRED1	0	0.869363	0.588	0.171	0	M2		MPG	1.94456e-42	0.28737	0.375	0.191	6.89502e-38	NK_cells		STXBP2	9.22202e-132	1.01358	0.633	0.129	3.26994e-127	neutrophils_4	STXBP2	LUM	0.00479261	0.275814	0.426	0.262	1	Memory_B_cells		CLMN	0	0.717532	0.587	0.245	0	SMC-2
LPAR6	0	0.862856	0.692	0.326	0	M2		LSP1	2.17859e-42	0.396109	0.653	0.461	7.72485e-38	NK_cells		CTSS	3.3568e-128	1.10423	0.905	0.523	1.19025e-123	neutrophils_4	CTSS	TPM1	0.00491329	0.308275	0.538	0.374	1	Memory_B_cells		PPP1R12A	0	0.714475	0.899	0.639	0	SMC-2
HLA-DRB5	0	0.855362	0.703	0.484	0	M2		CD81	9.08567e-42	0.384129	0.838	0.667	3.2216e-37	NK_cells		RPL39	3.53698e-127	1.51485	0.968	0.657	1.25414e-122	neutrophils_4	RPL39	EIF1	5.01295e-107	2.25447	1	0.992	1.77749e-102	Plasma_cells		SPEG	0	0.71444	0.467	0.109	0	SMC-2
PRDX1	0	0.851897	0.903	0.686	0	M2		PIK3R1	1.46333e-41	0.421995	0.646	0.456	5.18868e-37	NK_cells		MT-ND3	9.14088e-125	1.41802	0.995	0.94	3.24117e-120	neutrophils_4	MT-ND3	SSR4	1.49891e-99	4.34165	1	0.6	5.31483e-95	Plasma_cells		PTK2	0	0.702846	0.776	0.482	0	SMC-2
ZFP36L1	0	0.848639	0.982	0.849	0	M2		DDIT4	4.5139e-41	0.410238	0.731	0.535	1.60054e-36	NK_cells		MT-ND2	2.37157e-123	1.29514	0.956	0.729	8.4091e-119	neutrophils_4	MT-ND2	RPL36AL	2.39644e-89	2.18386	1	0.775	8.49729e-85	Plasma_cells		PLS3	0	0.70209	0.769	0.461	0	SMC-2
HSP90AA1	0	0.848081	0.991	0.946	0	M2		DGKZ	6.29783e-40	0.298088	0.483	0.293	2.23309e-35	NK_cells		MT-CO3	1.88273e-111	1.18983	0.993	0.932	6.67578e-107	neutrophils_4	MT-CO3	IGKC	4.24824e-82	6.92152	0.85	0.725	1.50634e-77	Plasma_cells		LGI4	0	0.681616	0.713	0.372	0	SMC-2
SIGLEC1	0	0.844988	0.73	0.326	0	M2		SRGN	9.11979e-39	0.316204	0.952	0.815	3.23369e-34	NK_cells		SH3BGRL3	2.42751e-101	1.19899	0.92	0.639	8.60746e-97	neutrophils_4	SH3BGRL3	SPCS2	1.73749e-79	2.69454	0.991	0.388	6.1608e-75	Plasma_cells		TTLL7	0	0.673299	0.52	0.171	0	SMC-2
LAMP1	0	0.841559	0.848	0.576	0	M2		MAFF	2.73029e-38	0.26513	0.26	0.113	9.68106e-34	NK_cells		TYMP	5.39973e-101	1.0278	0.827	0.398	1.91463e-96	neutrophils_4	TYMP	GNAS	2.24951e-79	1.80551	0.981	0.849	7.97632e-75	Plasma_cells		MOB2	0	0.672476	0.574	0.25	0	SMC-2
CXCL2	0	0.840837	0.524	0.338	0	M2		TRG-AS1	4.79e-38	0.270087	0.283	0.135	1.69844e-33	NK_cells		CST3	1.0077e-98	1.19869	0.852	0.349	3.57309e-94	neutrophils_4	CST3	SEC61B	2.18054e-77	2.7277	0.991	0.46	7.73177e-73	Plasma_cells		CSPG4	0	0.666055	0.53	0.181	0	SMC-2
NRP2	0	0.835926	0.58	0.178	0	M2		CCND2	7.08724e-38	0.436689	0.495	0.367	2.513e-33	NK_cells		EMP3	1.16178e-98	0.886697	0.715	0.211	4.11943e-94	neutrophils_4	EMP3	B2M	1.21553e-75	1.80131	1	1	4.31004e-71	Plasma_cells		HSPB7	0	0.654432	0.4	0.098	0	SMC-2
IDH1	0	0.827908	0.645	0.301	0	M2		GABARAPL1	1.67194e-35	0.295365	0.412	0.232	5.92836e-31	NK_cells		ANXA1	2.42155e-96	0.782297	0.676	0.184	8.58633e-92	neutrophils_4	ANXA1	SSR3	1.11953e-74	2.89313	0.981	0.349	3.96962e-70	Plasma_cells		NOTCH3	0	0.653965	0.932	0.617	0	SMC-2
HSP90B1	0	0.823325	0.915	0.779	0	M2		SOCS1	6.16458e-35	0.332407	0.544	0.357	2.18584e-30	NK_cells		LGALS1	5.68714e-94	1.19264	0.876	0.504	2.01655e-89	neutrophils_4	LGALS1	XBP1	1.71411e-73	3.97175	0.991	0.199	6.0779e-69	Plasma_cells		FRMD4A	0	0.649611	0.524	0.211	0	SMC-2
ITM2B	0	0.815819	0.987	0.914	0	M2		ACTN4	1.33726e-33	0.335473	0.594	0.429	4.74167e-29	NK_cells		RPS24	7.13498e-91	1.2001	0.917	0.507	2.52992e-86	neutrophils_4	RPS24	CYBA	4.67562e-73	2.62163	0.972	0.91	1.65788e-68	Plasma_cells		SGCA	0	0.649014	0.506	0.127	0	SMC-2
TUBA1B	0	0.810887	0.917	0.701	0	M2		CLDND1	2.99529e-33	0.280238	0.348	0.198	1.06207e-28	NK_cells		LILRB1	1.29072e-89	0.400993	0.263	0.011	4.57662e-85	neutrophils_4	LILRB1	SEC11C	6.0506e-73	3.53005	0.981	0.233	2.14542e-68	Plasma_cells		SYNM	0	0.647207	0.484	0.11	0	SMC-2
TTYH3	0	0.810018	0.648	0.276	0	M2		SYTL3	2.56554e-32	0.364983	0.491	0.33	9.09688e-28	NK_cells		CD52	4.36634e-87	0.555343	0.316	0.024	1.54822e-82	neutrophils_4	CD52	PRDX4	1.50312e-72	3.09124	0.981	0.199	5.32976e-68	Plasma_cells		WTIP	0	0.642352	0.536	0.237	0	SMC-2
GRN	0	0.809139	0.967	0.845	0	M2		MBP	8.70917e-31	0.275524	0.588	0.407	3.0881e-26	NK_cells		S100A91	2.298e-85	1.01234	0.99	0.992	8.14826e-81	neutrophils_4	S100A9	OAZ1	6.73869e-72	1.73444	0.981	0.876	2.3894e-67	Plasma_cells		GPRC5C	0	0.632178	0.405	0.057	0	SMC-2
KCTD12	0	0.80184	0.923	0.701	0	M2		SEMA4D	8.19316e-30	0.288837	0.388	0.271	2.90513e-25	NK_cells		HBEGF	4.41221e-84	0.761758	0.501	0.099	1.56448e-79	neutrophils_4	HBEGF	HLA-C	1.42658e-71	2.06859	1	0.984	5.05837e-67	Plasma_cells		ITIH3	0	0.609136	0.31	0.018	0	SMC-2
HLA-DRB6	0	0.798879	0.778	0.507	0	M2		TMX4	9.48128e-30	0.269268	0.388	0.231	3.36187e-25	NK_cells		GPX1	2.35463e-83	0.774818	0.616	0.167	8.34903e-79	neutrophils_4	GPX1	GSTP1	3.52685e-71	2.36023	0.981	0.645	1.25055e-66	Plasma_cells		FOXC1	0	0.601905	0.434	0.144	0	SMC-2
HLA-DMB	0	0.797568	0.709	0.405	0	M2		ALOX5AP	1.58733e-29	0.311079	0.674	0.495	5.62836e-25	NK_cells		MT-ND4L	2.74332e-83	0.820567	0.659	0.281	9.72725e-79	neutrophils_4	MT-ND4L	FKBP11	7.76863e-71	3.59301	0.925	0.112	2.7546e-66	Plasma_cells		RBPMS2	0	0.60083	0.465	0.138	0	SMC-2
KLF6	0	0.796442	0.968	0.887	0	M2		RHOC	2.32113e-29	0.287184	0.451	0.293	8.23027e-25	NK_cells		RPS9	9.83206e-82	1.09397	0.939	0.688	3.48625e-77	neutrophils_4	RPS9	PPIB	6.52012e-70	2.656	0.991	0.542	2.3119e-65	Plasma_cells		AC074143.1	0	0.591415	0.456	0.155	0	SMC-2
GPX1	0	0.796427	0.98	0.878	0	M2		AC011462.1	1.04191e-27	0.303527	0.569	0.434	3.69439e-23	NK_cells		RPS28	1.55704e-81	1.21141	0.946	0.601	5.52095e-77	neutrophils_4	RPS28	JSRP1	1.82231e-69	2.99013	0.804	0.028	6.46155e-65	Plasma_cells		SUSD5	0	0.580947	0.333	0.018	0	SMC-2
HLA-DPB1	0	0.795861	0.945	0.677	0	M2		SLFN5	5.2731e-26	0.290961	0.68	0.521	1.86974e-21	NK_cells		PSAP	9.61931e-81	0.857231	0.8	0.327	3.41081e-76	neutrophils_4	PSAP	EDF1	6.98295e-69	1.73358	0.981	0.637	2.47601e-64	Plasma_cells		LDB3	0	0.579413	0.408	0.098	0	SMC-2
EGR1	0	0.784059	0.71	0.551	0	M2		EIF3G	4.60331e-24	0.26429	0.66	0.521	1.63224e-19	NK_cells		CYP1B1	1.44714e-79	0.617554	0.384	0.053	5.13125e-75	neutrophils_4	CYP1B1	SERF2	3.87e-68	1.72989	1	0.938	1.37223e-63	Plasma_cells		CABIN1	0	0.561446	0.494	0.212	0	SMC-2
CD63	0	0.781395	0.986	0.899	0	M2		SEC11A	3.08156e-23	0.258925	0.553	0.402	1.09266e-18	NK_cells		SAMHD1	1.53291e-76	0.626401	0.489	0.107	5.43539e-72	neutrophils_4	SAMHD1	TMEM59	6.75761e-68	2.28331	0.972	0.454	2.39611e-63	Plasma_cells		ATP1A2	0	0.559316	0.342	0.041	0	SMC-2
MAFB	0	0.780918	0.958	0.812	0	M2		PRDX5	3.67285e-23	0.255114	0.547	0.398	1.30232e-18	NK_cells		MT-RNR1	1.93323e-76	0.811286	0.99	0.989	6.85484e-72	neutrophils_4	MT-RNR1	PDIA6	5.75977e-67	2.61835	0.981	0.347	2.0423e-62	Plasma_cells		SORT1	0	0.558744	0.481	0.179	0	SMC-2
JUN	0	0.780828	0.941	0.864	0	M2		TLN1	4.7263e-23	0.283627	0.693	0.547	1.67585e-18	NK_cells		CD300E	2.29285e-76	0.415976	0.319	0.034	8.12999e-72	neutrophils_4	CD300E	SEL1L	2.58698e-66	1.98076	0.916	0.11	9.17293e-62	Plasma_cells		LGALSL	0	0.540715	0.419	0.144	0	SMC-2
TMEM176A	0	0.780636	0.628	0.269	0	M2		GZMK	7.71591e-23	0.356991	0.452	0.304	2.73591e-18	NK_cells		HSPA1B	3.52633e-73	0.617527	0.348	0.045	1.25037e-68	neutrophils_4	HSPA1B	TMBIM6	4.42911e-66	2.15399	0.981	0.657	1.57048e-61	Plasma_cells		ITGA3	0	0.539928	0.444	0.157	0	SMC-2
CD84	0	0.778272	0.708	0.384	0	M2		JAK1	2.94401e-22	0.256452	0.734	0.602	1.04389e-17	NK_cells		JUN	3.52995e-71	0.839436	0.642	0.213	1.25165e-66	neutrophils_4	JUN	SPAG4	2.83433e-65	1.75099	0.757	0.02	1.005e-60	Plasma_cells		ENTPD1	0	0.522128	0.402	0.114	0	SMC-2
CLTC	0	0.777122	0.819	0.553	0	M2		LGALS1	2.94923e-22	0.408923	0.875	0.773	1.04574e-17	NK_cells		MAFB	8.21741e-70	0.677648	0.411	0.075	2.91373e-65	neutrophils_4	MAFB	HERPUD1	5.23539e-65	3.27266	1	0.61	1.85637e-60	Plasma_cells		DACT3	0	0.519706	0.404	0.114	0	SMC-2
LGALS3BP	0	0.773688	0.623	0.266	0	M2		AKNA	1.63276e-21	0.252182	0.489	0.37	5.78944e-17	NK_cells		MT-ND4	4.47394e-69	1.19954	0.988	0.886	1.58637e-64	neutrophils_4	MT-ND4	MYDGF	5.94514e-65	2.56514	0.953	0.253	2.10803e-60	Plasma_cells		CPED1	0	0.51853	0.379	0.103	0	SMC-2
AP2A2	0	0.773513	0.644	0.279	0	M2		LMO4	4.86568e-21	0.265405	0.398	0.268	1.72527e-16	NK_cells		ZEB2	2.55744e-67	0.644584	0.547	0.158	9.06818e-63	neutrophils_4	ZEB2	SELENOS	7.81232e-65	2.52523	0.935	0.241	2.77009e-60	Plasma_cells		NRIP2	0	0.515747	0.323	0.03	0	SMC-2
MFSD1	0	0.770773	0.805	0.508	0	M2		LY6E	2.03535e-19	0.281278	0.792	0.673	7.21695e-15	NK_cells		MS4A6A	4.33594e-67	0.476152	0.426	0.087	1.53744e-62	neutrophils_4	MS4A6A	SPCS3	1.05786e-64	2.78235	0.944	0.235	3.75095e-60	Plasma_cells		CLU	0	0.496126	0.768	0.38	0	SMC-2
HLA-DQB1	0	0.769589	0.808	0.462	0	M2		RPS19	8.86618e-19	0.271518	0.996	0.968	3.14377e-14	NK_cells		INTS61	1.74362e-66	0.59828	0.448	0.102	6.18254e-62	neutrophils_4	INTS6	JUN	1.23603e-64	2.652	0.972	0.871	4.38273e-60	Plasma_cells		KCNMB1	0	0.47839	0.458	0.142	0	SMC-2
TSPAN4	0	0.76873	0.595	0.235	0	M2		COTL1	1.12555e-17	0.422078	0.537	0.487	3.99098e-13	NK_cells		MPEG1	7.95134e-66	0.449378	0.314	0.041	2.81939e-61	neutrophils_4	MPEG1	MZB1	8.26002e-64	3.79517	0.935	0.157	2.92884e-59	Plasma_cells		TBX2-AS1	0	0.475145	0.36	0.095	0	SMC-2
IFI44L	0	0.766423	0.707	0.449	0	M2		DUSP2	1.75936e-13	0.320229	0.524	0.424	6.23834e-09	NK_cells		TSPO	1.36005e-62	0.721315	0.749	0.359	4.82247e-58	neutrophils_4	TSPO	DNAJC1	5.18351e-63	2.13713	0.879	0.127	1.83797e-58	Plasma_cells		SBSPON	0	0.454062	0.301	0.06	0	SMC-2
FUCA1	0	0.766239	0.501	0.151	0	M2		LTB	0	1.51019	0.832	0.392	0	CD4+ T_cells		C4orf48	2.49223e-62	0.476462	0.377	0.079	8.83695e-58	neutrophils_4	C4orf48	MALAT1	7.60389e-63	1.56068	1	1	2.69619e-58	Plasma_cells		GPR20	0	0.436015	0.297	0.051	0	SMC-2
KLF2	0	0.763823	0.853	0.734	0	M2		IL7R	0	1.42218	0.909	0.427	0	CD4+ T_cells		CYBB	4.85301e-62	0.51509	0.397	0.08	1.72078e-57	neutrophils_4	CYBB	SLAMF7	1.02952e-62	1.45715	0.757	0.026	3.65046e-58	Plasma_cells		AKAP6	0	0.42832	0.257	0.014	0	SMC-2
BMP2K	0	0.761415	0.668	0.316	0	M2		RPS12	0	0.996147	1	0.964	0	CD4+ T_cells		RPL28	1.94162e-61	1.13646	0.976	0.756	6.88458e-57	neutrophils_4	RPL28	CD63	2.42514e-62	2.11171	0.963	0.763	8.59906e-58	Plasma_cells		PPP1R3C	0	0.428021	0.302	0.064	0	SMC-2
CD83	0	0.757165	0.632	0.402	0	M2		RPL32	0	0.878591	1	0.947	0	CD4+ T_cells		AL450405.1	2.43895e-61	0.351273	0.253	0.024	8.64804e-57	neutrophils_4	AL450405.1	SDF2L1	5.55484e-62	2.70157	0.897	0.145	1.96963e-57	Plasma_cells		PIP5K1B	0	0.427822	0.286	0.038	0	SMC-2
NINJ1	0	0.755532	0.77	0.478	0	M2		RPL34	0	0.874434	1	0.948	0	CD4+ T_cells		MT-ND5	3.56028e-61	0.861788	0.83	0.529	1.26241e-56	neutrophils_4	MT-ND5	CUTA	9.53232e-62	2.17794	0.935	0.416	3.37997e-57	Plasma_cells		HACD1	0	0.425731	0.322	0.07	0	SMC-2
CXCL16	0	0.75022	0.77	0.515	0	M2		RPL30	0	0.846045	0.998	0.944	0	CD4+ T_cells		CAPG	6.75866e-60	0.404158	0.333	0.055	2.39649e-55	neutrophils_4	CAPG	P4HB	9.7062e-62	1.98142	0.963	0.303	3.44162e-57	Plasma_cells		CDK18	0	0.422629	0.304	0.047	0	SMC-2
CALR	0	0.749243	0.904	0.728	0	M2		RPL10	0	0.838043	0.999	0.974	0	CD4+ T_cells		RPL34	2.18927e-58	1.04242	0.92	0.614	7.76272e-54	neutrophils_4	RPL34	SELENOK	1.43827e-61	2.31181	0.944	0.329	5.09982e-57	Plasma_cells		FOXC2	0	0.405683	0.258	0.037	0	SMC-2
CD4	0	0.747045	0.715	0.364	0	M2		RPL39	0	0.829655	0.999	0.92	0	CD4+ T_cells		PFDN5	4.4581e-58	0.831626	0.718	0.334	1.58075e-53	neutrophils_4	PFDN5	RPL10	4.82346e-61	1.2952	1	0.998	1.7103e-56	Plasma_cells		MYOM1	0	0.401466	0.263	0.029	0	SMC-2
LMNA	0	0.745118	0.658	0.337	0	M2		RPS27	0	0.827646	0.999	0.952	0	CD4+ T_cells		RPLP2	1.10382e-57	0.816063	0.859	0.482	3.91392e-53	neutrophils_4	RPLP2	LMAN2	6.41846e-61	2.11078	0.935	0.269	2.27586e-56	Plasma_cells		AKAP1	4.94065645841247e-324	0.50882	0.449	0.16	1.75185796702389e-319	SMC-2
RB1	0	0.742476	0.706	0.405	0	M2		RPL11	0	0.826401	0.999	0.949	0	CD4+ T_cells		EREG	5.76809e-57	0.51323	0.292	0.041	2.04525e-52	neutrophils_4	EREG	TMED9	8.55472e-61	2.05389	0.944	0.325	3.03333e-56	Plasma_cells		TOB1	9.15997707389671e-321	0.642552	0.58	0.276	3.2479446708623e-316	SMC-2
CD209	0	0.740304	0.376	0.073	0	M2		RPS29	0	0.826011	0.999	0.921	0	CD4+ T_cells		SERF2	9.62921e-57	0.937292	0.903	0.597	3.41433e-52	neutrophils_4	SERF2	SERP1	1.42425e-60	1.99826	0.991	0.671	5.05012e-56	Plasma_cells		MSRB3	7.37462145608478e-319	0.735862	0.824	0.522	2.61489327589854e-314	SMC-2
VMO1	0	0.739714	0.397	0.104	0	M2		RPL28	0	0.813809	1	0.971	0	CD4+ T_cells		SAT2	2.39099e-55	0.378319	0.29	0.042	8.47799e-51	neutrophils_4	SAT2	DERL3	1.86881e-60	2.73964	0.869	0.102	6.62644e-56	Plasma_cells		CAV2	8.43038539402648e-318	0.720012	0.819	0.536	2.98924605301391e-313	SMC-2
TGFBI	0	0.739406	0.877	0.707	0	M2		RPS15A	0	0.760718	0.999	0.928	0	CD4+ T_cells		HCST	6.14398e-55	0.544576	0.399	0.093	2.17853e-50	neutrophils_4	HCST	SUB1	2.73084e-60	2.45567	0.972	0.53	9.68302e-56	Plasma_cells		CPE	7.77136506287693e-317	0.512579	0.875	0.561	2.7555706239949e-312	SMC-2
TIMP2	0	0.728142	0.885	0.669	0	M2		CD3D	0	0.729198	0.881	0.468	0	CD4+ T_cells		C1orf162	6.35838e-55	0.573692	0.523	0.178	2.25455e-50	neutrophils_4	C1orf162	SPCS1	4.28925e-60	2.24833	0.972	0.458	1.52088e-55	Plasma_cells		PPM1L	1.55512957418558e-316	0.416157	0.33	0.077	5.51417844414723e-312	SMC-2
ABCA1	0	0.727419	0.599	0.286	0	M2		RPS16	1.97626258336499e-323	0.890033	0.995	0.919	7.00743186809557e-319	CD4+ T_cells		RPS15	2.9388e-54	0.842556	0.8	0.423	1.04204e-49	neutrophils_4	RPS15	NDUFA4	9.80352e-60	1.68693	0.944	0.631	3.47613e-55	Plasma_cells		MAP7D3	3.95472183199795e-316	0.652482	0.647	0.343	1.40226526718983e-311	SMC-2
GLUL	0	0.72401	0.943	0.814	0	M2		RPS25	4.49599737715534e-322	0.758766	0.988	0.836	1.59419074999174e-317	CD4+ T_cells		RPL32	3.18785e-54	0.987336	0.866	0.532	1.13035e-49	neutrophils_4	RPL32	ANKRD36BP2	1.4465e-59	1.94501	0.748	0.032	5.12902e-55	Plasma_cells		NTN4	1.48537472279782e-314	0.586526	0.482	0.173	5.2668416920965e-310	SMC-2
CCL8	0	0.719035	0.287	0.085	0	M2		RPL13	1.66994188294341e-321	0.847388	1	0.978	5.92127992854075e-317	CD4+ T_cells		COX4I1	3.60772e-54	0.637618	0.584	0.221	1.27923e-49	neutrophils_4	COX4I1	LMAN1	2.54601e-59	2.16566	0.963	0.279	9.02766e-55	Plasma_cells		MYOCD	2.86804651249914e-312	0.430152	0.453	0.158	1.01695e-307	SMC-2
RGL1	0	0.713328	0.563	0.217	0	M2		RPL10A	2.46481248033606e-317	0.783911	0.992	0.871	8.73973209277561e-313	CD4+ T_cells		UPP1	1.76767e-53	0.573012	0.521	0.171	6.26781e-49	neutrophils_4	UPP1	SDC1	2.59815e-59	1.93031	0.71	0.02	9.21251e-55	Plasma_cells		ACTA2	1.81057e-302	1.07601	0.99	0.851	6.41994e-298	SMC-2
RAP2B	0	0.705816	0.726	0.432	0	M2		RPS27A	1.38680163295327e-314	0.772103	1	0.948	4.91732123012571e-310	CD4+ T_cells		BLVRB	1.05112e-52	0.430751	0.331	0.063	3.72707e-48	neutrophils_4	BLVRB	TPT1	3.29332e-59	1.36619	1	1	1.16775e-54	Plasma_cells		MRVI1	4.90319e-302	0.666463	0.734	0.43	1.73857e-297	SMC-2
B2M	0	0.705642	1	0.998	0	M2		RPL14	2.07693164345229e-314	0.728525	0.998	0.9	7.36438422135314e-310	CD4+ T_cells		RPS19	5.88471e-52	0.849508	0.793	0.418	2.0866e-47	neutrophils_4	RPS19	RPLP1	3.31158e-59	1.3274	1	1	1.17422e-54	Plasma_cells		EOGT	1.42651e-299	0.502971	0.391	0.121	5.05812e-295	SMC-2
HSPA1B	0	0.702473	0.711	0.5	0	M2		RPSA	2.18267888079902e-313	0.833665	0.986	0.83	7.73934277553716e-309	CD4+ T_cells		TMSB10	4.94676e-51	1.14829	0.978	0.745	1.75402e-46	neutrophils_4	TMSB10	TMED10	3.554e-59	1.82124	0.916	0.271	1.26018e-54	Plasma_cells		RRAD	2.43792e-298	0.648334	0.604	0.277	8.64437e-294	SMC-2
HSP90AB1	0	0.701501	0.965	0.828	0	M2		RPS4X	2.12853e-307	0.823456	0.998	0.946	7.54734e-303	CD4+ T_cells		RPL19	8.05329e-51	0.855318	0.8	0.437	2.85553e-46	neutrophils_4	RPL19	NDUFB11	4.33363e-59	1.59885	0.953	0.506	1.53662e-54	Plasma_cells		MAP2	2.53994e-298	0.396838	0.291	0.062	9.00613e-294	SMC-2
LAIR1	0	0.694039	0.752	0.463	0	M2		TRAC	8.45119e-306	0.752059	0.817	0.447	2.99662e-301	CD4+ T_cells		HSP90AA1	9.30192e-51	0.840779	0.798	0.423	3.29828e-46	neutrophils_4	HSP90AA1	CALR	7.05258e-59	2.36913	0.972	0.548	2.5007e-54	Plasma_cells		NEXN	4.83943e-298	0.72041	0.854	0.55	1.71596e-293	SMC-2
LHFPL2	0	0.692898	0.507	0.217	0	M2		RPL9	3.19673e-301	0.777459	0.993	0.867	1.1335e-296	CD4+ T_cells		PKM	2.07112e-50	0.450301	0.445	0.129	7.34376e-46	neutrophils_4	PKM	OST4	1.19438e-58	1.69112	0.972	0.635	4.23504e-54	Plasma_cells		TPRG1	4.81922e-292	0.417047	0.308	0.074	1.7088e-287	SMC-2
ITSN1	0	0.692839	0.518	0.18	0	M2		RPLP1	1.32462e-300	0.845624	1	0.982	4.69684e-296	CD4+ T_cells		GRN	5.44308e-50	0.494938	0.477	0.149	1.93001e-45	neutrophils_4	GRN	DAD1	2.19401e-58	1.86625	0.953	0.438	7.77951e-54	Plasma_cells		ADRA2A	6.60799e-289	0.779277	0.516	0.239	2.34306e-284	SMC-2
PLAU	0	0.692636	0.443	0.18	0	M2		RPS3	5.74881e-299	0.759853	0.998	0.925	2.03841e-294	CD4+ T_cells		S100A10	8.24393e-50	0.925235	0.633	0.268	2.92313e-45	neutrophils_4	S100A10	DNAJB9	5.31895e-58	1.98275	0.879	0.139	1.88599e-53	Plasma_cells		HES4	6.9463e-286	0.730365	0.794	0.516	2.46302e-281	SMC-2
HNMT	0	0.689952	0.743	0.425	0	M2		RPS14	1.4593e-298	0.772835	0.998	0.946	5.17438e-294	CD4+ T_cells		RPLP1	9.57592e-50	1.23514	0.968	0.76	3.39543e-45	neutrophils_4	RPLP1	RPN2	8.75746e-58	2.3271	0.897	0.245	3.10522e-53	Plasma_cells		UBA2	2.45637e-284	0.596918	0.737	0.462	8.70981e-280	SMC-2
CLTA	0	0.689011	0.859	0.667	0	M2		RPL18A	3.04706e-296	0.78861	0.997	0.924	1.08043e-291	CD4+ T_cells		RPL35A	2.86582e-49	0.746752	0.8	0.444	1.01616e-44	neutrophils_4	RPL35A	REEP5	9.08212e-58	1.80739	0.897	0.347	3.22034e-53	Plasma_cells		ARPC1A	9.21942e-282	0.616083	0.739	0.472	3.26902e-277	SMC-2
CFD	0	0.685319	0.815	0.678	0	M2		RPS2	1.03623e-294	0.805873	0.998	0.942	3.67425e-290	CD4+ T_cells		RPS27	2.15243e-47	0.913756	0.888	0.577	7.63209e-43	neutrophils_4	RPS27	MANF	9.37593e-58	2.45054	0.888	0.173	3.32452e-53	Plasma_cells		TP53I11	1.04949e-280	0.677639	0.414	0.155	3.72128e-276	SMC-2
LTC4S	0	0.683986	0.42	0.094	0	M2		RPS13	1.6719e-293	0.789779	0.993	0.887	5.92824e-289	CD4+ T_cells		RPS15A	5.5323e-47	0.751418	0.796	0.447	1.96164e-42	neutrophils_4	RPS15A	COX7A2	1.94297e-57	1.68563	0.953	0.578	6.88937e-53	Plasma_cells		AEBP1	1.40529e-279	0.769385	0.888	0.652	4.98288e-275	SMC-2
RNASET2	0	0.682666	0.881	0.662	0	M2		EEF1A1	2.38069e-292	0.825936	0.999	0.979	8.44145e-288	CD4+ T_cells		CFD	9.95277e-47	0.399233	0.355	0.085	3.52905e-42	neutrophils_4	CFD	RABAC1	2.15101e-57	2.20878	0.935	0.452	7.62704e-53	Plasma_cells		EPHB6	3.85994e-279	0.517601	0.433	0.156	1.36866e-274	SMC-2
ZFHX3	0	0.679324	0.623	0.288	0	M2		RPS6	2.68122e-292	0.838144	0.998	0.93	9.50708e-288	CD4+ T_cells		ATP5MC2	1.20452e-46	0.460818	0.445	0.137	4.27099e-42	neutrophils_4	ATP5MC2	TRAM1	2.48277e-57	1.82612	0.86	0.289	8.8034e-53	Plasma_cells		SNTA1	1.38954e-275	0.409081	0.343	0.102	4.92704e-271	SMC-2
SQSTM1	0	0.678894	0.807	0.587	0	M2		RPL19	8.38996e-292	0.759674	0.998	0.937	2.97491e-287	CD4+ T_cells		RPS14	3.41139e-46	0.846789	0.854	0.525	1.20961e-41	neutrophils_4	RPS14	HSP90B1	6.31187e-57	3.71536	1	0.612	2.23806e-52	Plasma_cells		MEF2C	1.28741e-274	0.738702	0.8	0.524	4.5649e-270	SMC-2
IQGAP2	0	0.674744	0.647	0.395	0	M2		RPL41	5.53184e-291	0.748443	0.999	0.971	1.96148e-286	CD4+ T_cells		ATP5ME	3.98828e-46	0.492936	0.555	0.223	1.41416e-41	neutrophils_4	ATP5ME	TENT5C	1.33537e-56	1.958	0.879	0.173	4.73496e-52	Plasma_cells		MICAL1	2.91077e-274	0.408984	0.355	0.108	1.0321e-269	SMC-2
LY96	0	0.671236	0.76	0.531	0	M2		RPS3A	3.1762e-290	0.80739	0.994	0.867	1.12622e-285	CD4+ T_cells		TIMP1	5.84588e-46	1.55824	0.966	0.808	2.07283e-41	neutrophils_4	TIMP1	CFLAR	4.66418e-56	2.07042	0.916	0.398	1.65383e-51	Plasma_cells		FHL5	6.47021e-273	0.705989	0.598	0.322	2.29421e-268	SMC-2
HLA-E	0	0.668877	0.979	0.877	0	M2		RPL12	9.54599e-289	0.80262	0.997	0.935	3.38482e-284	CD4+ T_cells		COX7C	7.80409e-46	0.50883	0.501	0.177	2.76717e-41	neutrophils_4	COX7C	PHPT1	5.15882e-56	1.65012	0.916	0.315	1.82921e-51	Plasma_cells		FAM107B	6.8221e-273	0.559446	0.527	0.237	2.41898e-268	SMC-2
YWHAH	0	0.6682	0.777	0.517	0	M2		RPL35A	8.77332e-286	0.712028	0.997	0.915	3.11084e-281	CD4+ T_cells		FGR	1.97405e-45	0.443231	0.418	0.14	6.99959e-41	neutrophils_4	FGR	TMEM258	8.77434e-56	2.16167	0.972	0.458	3.11121e-51	Plasma_cells		VSIR	1.17913e-271	0.611632	0.553	0.263	4.18095e-267	SMC-2
LAMP2	0	0.666757	0.756	0.478	0	M2		RPS18	1.7567e-285	0.845069	0.999	0.963	6.2289e-281	CD4+ T_cells		GSTO1	3.14842e-45	0.554479	0.472	0.16	1.11637e-40	neutrophils_4	GSTO1	PRDX1	1.164e-55	1.75714	0.944	0.627	4.12732e-51	Plasma_cells		DMPK	2.27556e-270	0.480413	0.428	0.163	8.06867e-266	SMC-2
MTSS1	0	0.665099	0.548	0.209	0	M2		RPS8	4.80836e-279	0.848312	0.999	0.945	1.70495e-274	CD4+ T_cells		RPL13	1.74982e-44	1.00672	0.893	0.598	6.20451e-40	neutrophils_4	RPL13	RPL7A	1.34951e-55	1.40194	1	0.992	4.78508e-51	Plasma_cells		SNTB1	6.55133e-270	0.368059	0.264	0.058	2.32297e-265	SMC-2
BLVRB	0	0.66507	0.825	0.648	0	M2		RPL26	5.01895e-279	0.700383	0.992	0.856	1.77962e-274	CD4+ T_cells		RPS21	1.80902e-44	0.686431	0.72	0.378	6.41443e-40	neutrophils_4	RPS21	COX5A	3.90314e-55	1.91958	0.916	0.313	1.38398e-50	Plasma_cells		FLNA	7.0706e-270	0.932495	0.964	0.785	2.50709e-265	SMC-2
RBPJ	0	0.662527	0.87	0.655	0	M2		RPL18	2.66021e-278	0.746214	0.995	0.913	9.43259e-274	CD4+ T_cells		RPL37	7.31919e-43	0.800214	0.893	0.609	2.59524e-38	neutrophils_4	RPL37	BST2	2.90899e-54	1.98326	0.935	0.534	1.03147e-49	Plasma_cells		AC068888.1	2.34975e-269	0.386683	0.291	0.076	8.33174e-265	SMC-2
ALCAM	0	0.662185	0.438	0.184	0	M2		RPS21	1.84494e-277	0.755596	0.996	0.9	6.54177e-273	CD4+ T_cells		AP2S1	7.46886e-43	0.504145	0.423	0.135	2.64831e-38	neutrophils_4	AP2S1	RPL35	4.12712e-54	1.30048	1	0.988	1.46339e-49	Plasma_cells		SLIT3	1.11244e-268	0.620091	0.846	0.568	3.94447e-264	SMC-2
VAMP8	0	0.660719	0.929	0.733	0	M2		RPLP2	2.24798e-274	0.726646	0.998	0.932	7.9709e-270	CD4+ T_cells		RPL21	9.80032e-43	0.747477	0.727	0.396	3.475e-38	neutrophils_4	RPL21	SRPRB	4.57127e-54	1.64009	0.832	0.116	1.62088e-49	Plasma_cells		AC100803.3	7.89376e-268	0.42966	0.278	0.063	2.79897e-263	SMC-2
ANKH	0	0.660705	0.48	0.16	0	M2		CD3G	1.72475e-272	0.589053	0.769	0.401	6.11561e-268	CD4+ T_cells		COTL1	2.50386e-42	0.573617	0.672	0.366	8.87818e-38	neutrophils_4	COTL1	RPL24	1.55569e-53	1.28518	1	0.976	5.51618e-49	Plasma_cells		H2AFJ	1.07957e-267	0.699059	0.886	0.663	3.82794e-263	SMC-2
CD9	0	0.660487	0.435	0.201	0	M2		MAL	2.03998e-270	0.461328	0.301	0.042	7.23335e-266	CD4+ T_cells		S100A61	4.34058e-42	0.750027	0.988	0.884	1.53908e-37	neutrophils_4	S100A6	TNFRSF17	3.11703e-53	1.474	0.72	0.042	1.10523e-48	Plasma_cells		SBDS	5.84369e-267	0.640823	0.827	0.56	2.07206e-262	SMC-2
GADD45B	0	0.65909	0.811	0.637	0	M2		RPL36	3.39485e-270	0.72032	0.997	0.922	1.20374e-265	CD4+ T_cells		TRA2B	4.37092e-42	0.426599	0.404	0.122	1.54984e-37	neutrophils_4	TRA2B	TXNDC15	6.15217e-53	1.94997	0.822	0.131	2.18144e-48	Plasma_cells		HEY2	8.84427e-266	0.454623	0.406	0.143	3.136e-261	SMC-2
NPL	0	0.6575	0.614	0.315	0	M2		RPS23	1.79285e-268	0.747129	0.998	0.927	6.35708e-264	CD4+ T_cells		RPL6	5.64822e-42	0.636315	0.659	0.319	2.00275e-37	neutrophils_4	RPL6	OSTC	7.75094e-53	1.67239	0.888	0.229	2.74833e-48	Plasma_cells		KIAA0040	2.54969e-264	0.587736	0.611	0.318	9.04068e-260	SMC-2
PEBP1	0	0.656033	0.667	0.321	0	M2		RPL21	1.22649e-265	0.763822	0.988	0.883	4.34889e-261	CD4+ T_cells		RPS13	4.02996e-41	0.747517	0.745	0.412	1.42894e-36	neutrophils_4	RPS13	SSR2	1.69266e-52	1.59313	0.944	0.57	6.00185e-48	Plasma_cells		ID4	1.30482e-263	0.672153	0.807	0.512	4.62663e-259	SMC-2
PDIA4	0	0.654496	0.564	0.335	0	M2		RPL38	8.4605e-265	0.669903	0.984	0.852	2.99993e-260	CD4+ T_cells		POLR2L	4.06644e-41	0.437938	0.46	0.162	1.44188e-36	neutrophils_4	POLR2L	UBC	2.75993e-52	2.28452	0.991	0.944	9.78617e-48	Plasma_cells		CAMK2G	1.18678e-260	0.463938	0.445	0.176	4.20808e-256	SMC-2
LRP1	0	0.651678	0.815	0.574	0	M2		RPL5	3.16298e-264	0.722568	0.986	0.862	1.12153e-259	CD4+ T_cells		HSPA1A	5.77489e-41	0.821454	0.467	0.166	2.04766e-36	neutrophils_4	HSPA1A	KDELR1	3.23279e-52	1.73391	0.897	0.287	1.14628e-47	Plasma_cells		TAGLN	2.35444e-258	1.12838	0.997	0.92	8.34836e-254	SMC-2
PTMS	0	0.65102	0.715	0.367	0	M2		RPL37	1.65054e-262	0.758573	0.998	0.937	5.85248e-258	CD4+ T_cells		RPS8	7.80874e-41	0.800086	0.852	0.54	2.76882e-36	neutrophils_4	RPS8	SEC61G	5.17889e-52	1.92092	0.907	0.315	1.83633e-47	Plasma_cells		ANAPC16	9.3407e-258	0.583165	0.797	0.553	3.31202e-253	SMC-2
ENG	0	0.643789	0.664	0.338	0	M2		RPS28	5.79765e-262	0.740046	0.998	0.934	2.05573e-257	CD4+ T_cells		OAZ1	1.06935e-40	0.717073	0.866	0.623	3.79171e-36	neutrophils_4	OAZ1	CD38	5.67422e-52	1.73059	0.738	0.058	2.01197e-47	Plasma_cells		PLCE1	4.72015e-257	0.606621	0.554	0.271	1.67367e-252	SMC-2
SDC3	0	0.642817	0.438	0.111	0	M2		TPT1	5.62538e-259	0.814094	0.999	0.984	1.99465e-254	CD4+ T_cells		NDUFA3	2.05304e-40	0.381101	0.348	0.095	7.27967e-36	neutrophils_4	NDUFA3	ELL2	6.77969e-52	1.71477	0.785	0.104	2.40394e-47	Plasma_cells		HSPB8	4.86742e-257	0.423345	0.303	0.077	1.72589e-252	SMC-2
IFI6	0	0.64269	0.876	0.655	0	M2		CD52	1.38164e-257	0.724947	0.915	0.631	4.89902e-253	CD4+ T_cells		MT-RNR2	2.76379e-40	0.591196	1	0.999	9.79984e-36	neutrophils_4	MT-RNR2	RRBP1	7.77472e-52	1.89293	0.888	0.197	2.75676e-47	Plasma_cells		S100A4	3.05813e-256	0.979712	0.909	0.71	1.08435e-251	SMC-2
GATM	0	0.635166	0.398	0.08	0	M2		CD40LG	3.19178e-252	0.545075	0.35	0.075	1.13174e-247	CD4+ T_cells		UBA52	3.78882e-40	0.743671	0.859	0.62	1.34344e-35	neutrophils_4	UBA52	PLPP5	8.28566e-52	1.75211	0.85	0.173	2.93793e-47	Plasma_cells		LINGO1	4.10543e-256	0.487105	0.409	0.156	1.4557e-251	SMC-2
SLC1A3	0	0.633084	0.451	0.14	0	M2		RPS5	7.02345e-252	0.715258	0.983	0.84	2.49037e-247	CD4+ T_cells		S100A121	1.11935e-39	0.97505	0.835	0.584	3.969e-35	neutrophils_4	S100A12	CRELD2	9.91322e-52	1.97567	0.822	0.122	3.51503e-47	Plasma_cells		HCFC1R1	4.11573e-256	0.636621	0.732	0.449	1.45936e-251	SMC-2
GOLGA4	0	0.631569	0.72	0.464	0	M2		CD3E	2.14878e-250	0.586985	0.83	0.51	7.61914e-246	CD4+ T_cells		RPL18A	2.88533e-39	0.616675	0.679	0.346	1.02308e-34	neutrophils_4	RPL18A	NEAT1	2.54489e-51	2.12694	0.972	0.805	9.02366e-47	Plasma_cells		PDE5A	1.01776e-254	0.563821	0.639	0.344	3.60877e-250	SMC-2
GNAS	0	0.631011	0.948	0.804	0	M2		RPL6	7.07395e-245	0.678498	0.992	0.884	2.50828e-240	CD4+ T_cells		ANXA2	5.92324e-39	0.444385	0.494	0.192	2.10026e-34	neutrophils_4	ANXA2	DNAJC3	4.60902e-51	1.65103	0.841	0.147	1.63426e-46	Plasma_cells		CKMT2	3.31011e-253	0.343786	0.257	0.057	1.1737e-248	SMC-2
TUBB	0	0.629148	0.79	0.494	0	M2		RPS15	5.76873e-242	0.658337	0.998	0.941	2.04548e-237	CD4+ T_cells		RPL18	7.29873e-38	0.619957	0.703	0.378	2.58799e-33	neutrophils_4	RPL18	ISG20	7.2697e-51	1.85681	0.935	0.661	2.57769e-46	Plasma_cells		EMP2	1.48219e-252	0.550326	0.619	0.336	5.25555e-248	SMC-2
HEXA	0	0.628629	0.625	0.309	0	M2		RPL23A	6.01527e-241	0.646143	0.984	0.839	2.13289e-236	CD4+ T_cells		HLA-DRA	1.2351e-37	0.484949	0.543	0.233	4.37943e-33	neutrophils_4	HLA-DRA	ATP6V0E1	7.67105e-51	1.37785	0.935	0.659	2.72e-46	Plasma_cells		LIMS2	3.55229e-252	0.438967	0.52	0.23	1.25957e-247	SMC-2
CYFIP1	0	0.628356	0.634	0.348	0	M2		RPL3	3.51235e-240	0.729435	0.994	0.93	1.24541e-235	CD4+ T_cells		RPL35	2.4001e-37	0.574331	0.662	0.34	8.51027e-33	neutrophils_4	RPL35	CLPTM1L	1.15351e-50	1.73686	0.813	0.137	4.0901e-46	Plasma_cells		FRY	4.67294e-252	0.470807	0.414	0.157	1.65693e-247	SMC-2
ITPR2	0	0.627065	0.641	0.358	0	M2		RPL24	2.88243e-235	0.624014	0.99	0.876	1.02205e-230	CD4+ T_cells		DUSP6	9.22929e-37	0.548355	0.494	0.207	3.27252e-32	neutrophils_4	DUSP6	SEC62	1.83144e-50	1.55743	0.972	0.703	6.49392e-46	Plasma_cells		TLN1	3.19815e-251	0.645761	0.929	0.725	1.134e-246	SMC-2
GSN	0	0.626931	0.76	0.445	0	M2		CCR7	9.42202e-235	0.664694	0.409	0.121	3.34086e-230	CD4+ T_cells		RPL29	1.19278e-36	0.622352	0.676	0.357	4.22937e-32	neutrophils_4	RPL29	TMED2	2.49332e-50	1.50581	0.85	0.211	8.84082e-46	Plasma_cells		MYLK	5.67992e-250	0.417476	0.938	0.697	2.01399e-245	SMC-2
CANX	0	0.622087	0.868	0.674	0	M2		EEF1B2	5.07373e-234	0.716259	0.923	0.719	1.79904e-229	CD4+ T_cells		MT-CYB	2.91472e-36	0.80163	0.988	0.927	1.0335e-31	neutrophils_4	MT-CYB	RPS19	2.95316e-50	1.3107	1	0.998	1.04713e-45	Plasma_cells		RABGAP1	6.5675e-250	0.559152	0.589	0.325	2.32871e-245	SMC-2
TMSB4X	0	0.620662	1	0.994	0	M2		RPS7	1.92379e-232	0.622121	0.994	0.882	6.82138e-228	CD4+ T_cells		RPL11	4.71452e-36	0.700151	0.822	0.525	1.67167e-31	neutrophils_4	RPL11	UBXN4	3.30403e-50	1.60747	0.935	0.498	1.17154e-45	Plasma_cells		SELENOM	4.02146e-249	0.742494	0.955	0.789	1.42593e-244	SMC-2
ITGB5	0	0.620024	0.48	0.139	0	M2		RPLP0	1.10231e-230	0.712879	0.945	0.756	3.90856e-226	CD4+ T_cells		EEF1D	6.22384e-36	0.527641	0.652	0.361	2.20685e-31	neutrophils_4	EEF1D	HINT1	3.64192e-50	1.38877	0.944	0.801	1.29135e-45	Plasma_cells		PGF	7.02076e-249	0.576197	0.448	0.181	2.48942e-244	SMC-2
TMBIM6	0	0.617526	0.953	0.806	0	M2		LDHB	8.89565e-229	0.638689	0.665	0.353	3.15422e-224	CD4+ T_cells		DYNLL1	7.56329e-36	0.450594	0.489	0.198	2.68179e-31	neutrophils_4	DYNLL1	CANX	1.07933e-49	1.56489	0.925	0.331	3.82708e-45	Plasma_cells		HIP1	9.39301e-249	0.557453	0.587	0.327	3.33057e-244	SMC-2
AKR1B1	0	0.611181	0.476	0.161	0	M2		IL32	1.66113e-226	0.645454	0.94	0.688	5.89003e-222	CD4+ T_cells		RPS12	7.95483e-36	0.817332	0.908	0.648	2.82062e-31	neutrophils_4	RPS12	TMEM208	1.20486e-49	1.58115	0.813	0.157	4.27218e-45	Plasma_cells		ITIH5	7.67251e-247	0.540966	0.535	0.247	2.72052e-242	SMC-2
HEXB	0	0.610474	0.705	0.427	0	M2		FAU	2.33339e-226	0.60104	0.997	0.912	8.27374e-222	CD4+ T_cells		CSTA	1.73853e-35	0.357788	0.299	0.089	6.16447e-31	neutrophils_4	CSTA	EIF5	1.63742e-49	1.57301	0.944	0.631	5.80596e-45	Plasma_cells		PBXIP1	7.31237e-244	0.485026	0.48	0.208	2.59282e-239	SMC-2
HSPH1	0	0.6093	0.642	0.407	0	M2		RPL22	2.48202e-220	0.621315	0.884	0.644	8.80076e-216	CD4+ T_cells		GAPDH	1.88526e-35	0.677728	0.891	0.616	6.68474e-31	neutrophils_4	GAPDH	ITM2C	1.70421e-49	2.72168	0.841	0.169	6.0428e-45	Plasma_cells		ADCY5	8.12052e-244	0.369006	0.318	0.092	2.87937e-239	SMC-2
SLC16A10	0	0.604556	0.308	0.116	0	M2		RPL13A	4.27862e-217	0.670767	0.995	0.925	1.51711e-212	CD4+ T_cells		RPL22	2.41508e-35	0.425762	0.453	0.173	8.56339e-31	neutrophils_4	RPL22	COX6B1	1.96922e-49	1.44278	0.925	0.584	6.98246e-45	Plasma_cells		SH3BGRL	6.93622e-243	0.595916	0.849	0.606	2.45944e-238	SMC-2
RASSF4	0	0.60374	0.624	0.349	0	M2		RPS20	7.33247e-215	0.668536	0.965	0.816	2.59995e-210	CD4+ T_cells		RPL26	7.73831e-35	0.513624	0.635	0.324	2.74385e-30	neutrophils_4	RPL26	HDLBP	2.57835e-49	1.87853	0.869	0.185	9.14231e-45	Plasma_cells		ITGA7	7.99577e-241	0.546009	0.67	0.381	2.83514e-236	SMC-2
IGF1	0	0.601535	0.374	0.121	0	M2		CD2	1.90719e-213	0.667965	0.852	0.616	6.7625e-209	CD4+ T_cells		XIST	7.82055e-34	0.399019	0.353	0.111	2.77301e-29	neutrophils_4	XIST	HLA-B	7.15677e-49	1.51315	0.991	0.994	2.53765e-44	Plasma_cells		TBC1D1	2.99101e-235	0.510799	0.585	0.3	1.06055e-230	SMC-2
TXNIP	0	0.601198	0.973	0.867	0	M2		RPL27A	3.01806e-213	0.599915	0.984	0.848	1.07014e-208	CD4+ T_cells		EHBP1L1	1.26782e-33	0.300611	0.29	0.076	4.49544e-29	neutrophils_4	EHBP1L1	FAU	9.1265e-49	0.966711	1	1	3.23607e-44	Plasma_cells		PDE3A	2.54637e-233	0.49434	0.501	0.233	9.02893e-229	SMC-2
MYO5A	0	0.601046	0.562	0.269	0	M2		RPS10	2.33402e-210	0.599067	0.841	0.567	8.27598e-206	CD4+ T_cells		VIM	3.28671e-32	0.831546	0.903	0.663	1.1654e-27	neutrophils_4	VIM	CYTOR	1.91271e-48	2.3323	0.757	0.098	6.78208e-44	Plasma_cells		CXXC5	2.42644e-231	0.540273	0.511	0.247	8.60368e-227	SMC-2
FCGR2B	0	0.600134	0.561	0.273	0	M2		RPL7A	2.37372e-206	0.625576	0.994	0.917	8.41673e-202	CD4+ T_cells		CAPNS1	1.37765e-31	0.310004	0.297	0.084	4.88488e-27	neutrophils_4	CAPNS1	HM13	1.91678e-48	1.72722	0.85	0.231	6.79653e-44	Plasma_cells		SORBS3	2.02721e-227	0.547411	0.786	0.521	7.18807e-223	SMC-2
WWP1	0	0.599933	0.442	0.161	0	M2		RPL31	1.2162e-205	0.588764	0.919	0.707	4.31242e-201	CD4+ T_cells		PTMA	3.07904e-31	0.691055	0.81	0.526	1.09176e-26	neutrophils_4	PTMA	GYPC	2.50755e-48	1.49004	0.86	0.406	8.89129e-44	Plasma_cells		C9orf3	1.99499e-225	0.578587	0.749	0.484	7.07383e-221	SMC-2
SERPING1	0	0.595925	0.638	0.312	0	M2		RACK1	4.43382e-204	0.624409	0.983	0.878	1.57214e-199	CD4+ T_cells		NDUFB1	3.37989e-31	0.411927	0.54	0.286	1.19844e-26	neutrophils_4	NDUFB1	HSPA5	2.68738e-48	2.74055	0.981	0.41	9.52891e-44	Plasma_cells		MYL6	2.74458e-225	0.883652	0.989	0.946	9.73172e-221	SMC-2
CMKLR1	0	0.594678	0.473	0.148	0	M2		RPL8	4.59622e-204	0.634212	0.995	0.927	1.62973e-199	CD4+ T_cells		FXYD5	5.01775e-31	0.315487	0.287	0.08	1.77919e-26	neutrophils_4	FXYD5	ANKRD28	2.73745e-48	1.37259	0.738	0.078	9.70647e-44	Plasma_cells		SEPT7	3.58178e-224	0.526367	0.963	0.795	1.27003e-219	SMC-2
SDCBP	0	0.593171	0.917	0.774	0	M2		TRBC2	2.87079e-203	0.725995	0.763	0.486	1.01793e-198	CD4+ T_cells		RPL10	1.683e-30	0.705055	0.852	0.585	5.96759e-26	neutrophils_4	RPL10	FBXW7	2.80745e-48	1.8166	0.822	0.151	9.95467e-44	Plasma_cells		SYNGR2	1.17876e-223	0.418646	0.478	0.215	4.17966e-219	SMC-2
MGAT4A	0	0.592324	0.576	0.287	0	M2		GAS5	1.00553e-194	0.62278	0.755	0.501	3.56542e-190	CD4+ T_cells		NDUFB11	4.28525e-30	0.305012	0.311	0.096	1.51946e-25	neutrophils_4	NDUFB11	NUCB2	3.19269e-48	1.98016	0.841	0.177	1.13206e-43	Plasma_cells		FBXO32	5.34733e-219	0.538564	0.443	0.185	1.89606e-214	SMC-2
CYBB	0	0.592152	0.926	0.796	0	M2		RPL29	2.25209e-192	0.628579	0.992	0.906	7.98546e-188	CD4+ T_cells		VSIR	4.98498e-30	0.383478	0.45	0.213	1.76757e-25	neutrophils_4	VSIR	ATP5F1D	3.42392e-48	1.34116	0.916	0.538	1.21405e-43	Plasma_cells		MICAL2	2.16922e-218	0.493273	0.48	0.222	7.69161e-214	SMC-2
GAA	0	0.590449	0.62	0.323	0	M2		RPL27	9.4905e-189	0.562895	0.965	0.804	3.36514e-184	CD4+ T_cells		RPL36	8.3219e-30	0.652065	0.769	0.503	2.95078e-25	neutrophils_4	RPL36	PRDX5	3.46223e-48	1.46875	0.916	0.436	1.22764e-43	Plasma_cells		MBNL1-AS1	1.2575e-216	0.472168	0.423	0.172	4.45885e-212	SMC-2
PLXND1	0	0.587191	0.589	0.284	0	M2		RPL15	1.26767e-188	0.582878	0.986	0.865	4.49489e-184	CD4+ T_cells		PLIN2	1.73113e-29	0.325196	0.282	0.081	6.13823e-25	neutrophils_4	PLIN2	ERLEC1	3.49718e-48	2.04396	0.897	0.237	1.24003e-43	Plasma_cells		CARMN	3.1553e-216	0.594986	0.825	0.563	1.11881e-211	SMC-2
ADAM9	0	0.585549	0.577	0.299	0	M2		SPOCK2	3.85869e-188	0.544278	0.625	0.328	1.36821e-183	CD4+ T_cells		AIF1	3.87734e-29	0.540482	0.878	0.748	1.37483e-24	neutrophils_4	AIF1	MTDH	5.49264e-48	1.84604	0.953	0.625	1.94758e-43	Plasma_cells		CXCL12	1.15857e-214	0.616603	0.474	0.219	4.10806e-210	SMC-2
YBX1	0	0.573829	0.949	0.813	0	M2		UBA52	3.68388e-184	0.537765	0.992	0.878	1.30623e-179	CD4+ T_cells		ANXA5	9.24948e-29	0.362515	0.436	0.183	3.27968e-24	neutrophils_4	ANXA5	SELENOM	6.95826e-48	1.62801	0.869	0.426	2.46726e-43	Plasma_cells		GPX3	4.72301e-213	0.444382	0.863	0.609	1.67468e-208	SMC-2
SYNGR2	0	0.573827	0.691	0.413	0	M2		SARAF	1.21733e-183	0.612625	0.8	0.56	4.3164e-179	CD4+ T_cells		GPX4	9.99632e-29	0.274841	0.27	0.078	3.5445e-24	neutrophils_4	GPX4	LDHA	3.94851e-47	1.6959	0.879	0.536	1.40006e-42	Plasma_cells		GADD45G	1.18998e-212	0.509129	0.29	0.087	4.21945e-208	SMC-2
ATP1B1	0	0.57252	0.388	0.115	0	M2		NACA	2.27295e-182	0.569945	0.977	0.856	8.05944e-178	CD4+ T_cells		RPL38	1.05377e-28	0.460533	0.62	0.339	3.73645e-24	neutrophils_4	RPL38	SEC14L1	7.32244e-47	1.52482	0.804	0.161	2.59639e-42	Plasma_cells		LAMA5	1.46269e-211	0.432557	0.44	0.2	5.1864e-207	SMC-2
CAPZB	0	0.571213	0.88	0.699	0	M2		NPM1	2.36262e-174	0.573634	0.866	0.634	8.37739e-170	CD4+ T_cells		RACK1	1.09e-28	0.369539	0.509	0.24	3.86493e-24	neutrophils_4	RACK1	ZNF706	1.07197e-46	1.66363	0.897	0.402	3.801e-42	Plasma_cells		UQCRB	1.30294e-209	0.561385	0.929	0.77	4.61996e-205	SMC-2
MALAT1	0	0.570631	0.999	0.998	0	M2		COX7C	1.73518e-167	0.46967	0.899	0.68	6.1526e-163	CD4+ T_cells		ATP1B3	3.13269e-28	0.283881	0.277	0.081	1.11079e-23	neutrophils_4	ATP1B3	MYL6	1.66252e-46	1.51625	0.981	0.92	5.89495e-42	Plasma_cells		PDGFA	4.44817e-209	0.609941	0.758	0.501	1.57723e-204	SMC-2
NFIC	0	0.567308	0.61	0.314	0	M2		RPS9	1.92377e-167	0.612712	0.988	0.908	6.82129e-163	CD4+ T_cells		RPL12	2.08741e-27	0.604463	0.774	0.509	7.40154e-23	neutrophils_4	RPL12	GAPDH	2.1577e-46	1.80064	0.981	0.902	7.65078e-42	Plasma_cells		TMEM38B	2.92941e-208	0.387848	0.346	0.135	1.03871e-203	SMC-2
RNASE6	0	0.566475	0.747	0.486	0	M2		RPL4	6.78538e-167	0.533177	0.871	0.648	2.40596e-162	CD4+ T_cells		NPC2	2.1551e-27	0.441605	0.409	0.168	7.64156e-23	neutrophils_4	NPC2	UBL5	2.35204e-46	1.47808	0.897	0.558	8.33987e-42	Plasma_cells		CTXN1	6.81569e-208	0.285686	0.419	0.179	2.41671e-203	SMC-2
C6orf62	0	0.564977	0.774	0.558	0	M2		AQP3	3.55388e-166	0.394269	0.318	0.092	1.26014e-161	CD4+ T_cells		HSPA8	3.75161e-27	0.350526	0.44	0.192	1.33025e-22	neutrophils_4	HSPA8	TRIB1	3.04803e-46	1.6581	0.71	0.076	1.08077e-41	Plasma_cells		TINAGL1	1.23289e-206	0.348494	0.879	0.636	4.37158e-202	SMC-2
SCAMP2	0	0.564792	0.636	0.343	0	M2		RPS191	1.60483e-162	0.647079	0.998	0.958	5.69041e-158	CD4+ T_cells		CD14	2.07781e-26	0.550885	0.693	0.428	7.36751e-22	neutrophils_4	CD14	RPL3	3.4206e-46	1.23738	0.991	0.998	1.21288e-41	Plasma_cells		COX7A2	9.3136e-205	0.612964	0.884	0.693	3.30242e-200	SMC-2
SCARB2	0	0.56411	0.682	0.413	0	M2		CD69	1.68767e-162	0.78541	0.824	0.596	5.98415e-158	CD4+ T_cells		THUMPD3-AS1	3.96314e-26	0.272855	0.251	0.071	1.40525e-21	neutrophils_4	THUMPD3-AS1	ALG5	3.82831e-46	1.3795	0.72	0.1	1.35744e-41	Plasma_cells		FHL1	1.19228e-204	0.63262	0.769	0.502	4.22759e-200	SMC-2
SNX9	0	0.563928	0.53	0.233	0	M2		CXCR4	4.49968e-161	0.601906	0.846	0.629	1.5955e-156	CD4+ T_cells		RPS7	1.11866e-25	0.470406	0.667	0.399	3.96655e-21	neutrophils_4	RPS7	DDOST	5.08814e-46	1.55155	0.832	0.181	1.80415e-41	Plasma_cells		ALCAM	4.10956e-203	0.454126	0.338	0.118	1.45717e-198	SMC-2
TUBA1C	0	0.563193	0.656	0.43	0	M2		TCF7	1.59251e-160	0.466934	0.432	0.182	5.64673e-156	CD4+ T_cells		SLC38A2	1.17706e-25	0.346625	0.338	0.128	4.1736e-21	neutrophils_4	SLC38A2	PRDX2	6.89439e-46	1.80068	0.869	0.305	2.44461e-41	Plasma_cells		SELENOW	4.3037e-202	0.635964	0.94	0.785	1.526e-197	SMC-2
AP1B1	0	0.559598	0.588	0.32	0	M2		RPL35	9.97734e-159	0.504082	0.992	0.896	3.53776e-154	CD4+ T_cells		SSR4	1.42004e-25	0.352475	0.389	0.161	5.03516e-21	neutrophils_4	SSR4	PSMB1	7.72655e-46	1.61552	0.953	0.478	2.73968e-41	Plasma_cells		CSRP1	4.38163e-202	0.572452	0.879	0.642	1.55364e-197	SMC-2
SLC7A8	0	0.559129	0.358	0.066	0	M2		RPS24	2.47709e-158	0.495964	0.998	0.932	8.78327e-154	CD4+ T_cells		WSB1	2.6064e-25	0.402185	0.56	0.3	9.24176e-21	neutrophils_4	WSB1	KDELR2	1.00651e-45	1.63611	0.841	0.215	3.56887e-41	Plasma_cells		SORBS1	4.6319e-202	0.483717	0.623	0.35	1.64238e-197	SMC-2
COMT	0	0.558871	0.673	0.41	0	M2		RPL7	1.34755e-157	0.519733	0.873	0.662	4.77815e-153	CD4+ T_cells		ZFAND5	3.25092e-25	0.334769	0.363	0.143	1.15271e-20	neutrophils_4	ZFAND5	MBD2	1.04141e-45	1.60764	0.86	0.283	3.69262e-41	Plasma_cells		AIG1	4.05594e-201	0.418179	0.463	0.224	1.43815e-196	SMC-2
SNX2	0	0.557541	0.769	0.541	0	M2		BCL11B	8.9125e-157	0.497833	0.647	0.386	3.16019e-152	CD4+ T_cells		CORO1A	3.71551e-25	0.350877	0.367	0.179	1.31745e-20	neutrophils_4	CORO1A	GUK1	1.10004e-45	1.62999	0.944	0.514	3.90052e-41	Plasma_cells		PLP2	4.30904e-200	0.557546	0.666	0.412	1.5279e-195	SMC-2
OGFRL1	0	0.556395	0.659	0.401	0	M2		SNHG6	8.31797e-156	0.48715	0.735	0.478	2.94939e-151	CD4+ T_cells		GRINA	1.39525e-24	0.321535	0.436	0.199	4.94726e-20	neutrophils_4	GRINA	FCRL5	1.36696e-45	1.86782	0.813	0.149	4.84696e-41	Plasma_cells		ENDOD1	7.99283e-200	0.533194	0.579	0.338	2.8341e-195	SMC-2
COLGALT1	0	0.555607	0.657	0.373	0	M2		HINT1	8.74392e-152	0.472538	0.856	0.63	3.10042e-147	CD4+ T_cells		RPL37A	1.66657e-24	0.537245	0.766	0.518	5.90933e-20	neutrophils_4	RPL37A	NDUFB4	2.19438e-45	1.45991	0.888	0.329	7.78082e-41	Plasma_cells		ACTN1	1.73076e-199	0.50269	0.869	0.63	6.13693e-195	SMC-2
UNC93B1	0	0.554821	0.702	0.432	0	M2		CD48	9.88413e-152	0.485728	0.741	0.487	3.50471e-147	CD4+ T_cells		ELOB	3.12849e-24	0.436914	0.579	0.374	1.1093e-19	neutrophils_4	ELOB	ATOX1	2.75553e-45	1.53503	0.85	0.283	9.77056e-41	Plasma_cells		ACKR3	9.76025e-199	0.360049	0.254	0.069	3.46079e-194	SMC-2
RPS27L	0	0.552427	0.782	0.596	0	M2		RPL23	5.82486e-150	0.566621	0.949	0.793	2.06538e-145	CD4+ T_cells		ARPC4	4.00199e-24	0.348209	0.411	0.199	1.41903e-19	neutrophils_4	ARPC4	ZBTB38	6.38021e-45	1.73794	0.832	0.195	2.26229e-40	Plasma_cells		PDK3	1.27318e-198	0.390999	0.332	0.135	4.51443e-194	SMC-2
PDIA6	0	0.552131	0.769	0.581	0	M2		FXYD5	3.81341e-149	0.49107	0.771	0.527	1.35216e-144	CD4+ T_cells		RPS29	4.05827e-24	0.496126	0.72	0.465	1.43898e-19	neutrophils_4	RPS29	AUP1	6.43781e-45	1.34111	0.841	0.243	2.28272e-40	Plasma_cells		NDUFB7	1.28085e-198	0.508492	0.857	0.647	4.54164e-194	SMC-2
UBB	0	0.551066	0.925	0.763	0	M2		CD6	4.23281e-149	0.404192	0.417	0.179	1.50087e-144	CD4+ T_cells		CNPY3	8.32881e-24	0.280614	0.304	0.11	2.95323e-19	neutrophils_4	CNPY3	DYNLL1	7.16117e-45	1.58965	0.953	0.637	2.53921e-40	Plasma_cells		HSDL2	3.97076e-198	0.401473	0.42	0.189	1.40795e-193	SMC-2
HLA-DQA2	0	0.548471	0.36	0.139	0	M2		RPL37A	1.28266e-146	0.539668	0.993	0.926	4.54805e-142	CD4+ T_cells		FGL2	1.09119e-23	0.313448	0.35	0.141	3.86915e-19	neutrophils_4	FGL2	PRDM1	7.29592e-45	1.4776	0.729	0.084	2.58699e-40	Plasma_cells		YWHAH	1.8404e-196	0.621465	0.751	0.536	6.5257e-192	SMC-2
MGAT1	0	0.545326	0.792	0.58	0	M2		TOMM7	2.4918e-146	0.461394	0.858	0.646	8.83544e-142	CD4+ T_cells		RPS27A	1.26138e-23	0.610935	0.815	0.593	4.47259e-19	neutrophils_4	RPS27A	NDUFB10	8.25035e-45	1.29754	0.86	0.369	2.92541e-40	Plasma_cells		SLMAP	1.90864e-196	0.519034	0.569	0.303	6.76767e-192	SMC-2
ID2	0	0.544974	0.672	0.477	0	M2		PABPC1	1.26323e-145	0.66669	0.881	0.687	4.47916e-141	CD4+ T_cells		TPP1	1.76031e-23	0.283195	0.277	0.093	6.24171e-19	neutrophils_4	TPP1	FOS	8.54448e-45	2.29455	0.953	0.647	3.0297e-40	Plasma_cells		YBX3	4.85275e-196	0.672869	0.938	0.786	1.72069e-191	SMC-2
BCAT1	0	0.544712	0.524	0.246	0	M2		RPS11	1.5056e-139	0.525038	0.982	0.88	5.33855e-135	CD4+ T_cells		BLOC1S1	2.19635e-23	0.352031	0.384	0.173	7.78783e-19	neutrophils_4	BLOC1S1	RPL41	8.93101e-45	1.05847	1	1	3.16676e-40	Plasma_cells		PDLIM3	2.21132e-195	0.323389	0.617	0.352	7.8409e-191	SMC-2
NEU1	0	0.543788	0.523	0.256	0	M2		PCED1B-AS1	1.39373e-138	0.476434	0.707	0.468	4.94189e-134	CD4+ T_cells		RPL27	2.53107e-23	0.461883	0.538	0.292	8.97467e-19	neutrophils_4	RPL27	ATP5IF1	1.28609e-44	1.67982	0.888	0.48	4.56021e-40	Plasma_cells		COX7A1	4.33714e-195	0.572703	0.789	0.563	1.53786e-190	SMC-2
LINC01094	0	0.543028	0.377	0.117	0	M2		EIF1	2.44606e-138	0.482386	0.994	0.92	8.67324e-134	CD4+ T_cells		CD93	3.07717e-23	0.420872	0.416	0.199	1.0911e-18	neutrophils_4	CD93	BTG2	1.50724e-44	2.02613	0.944	0.665	5.34436e-40	Plasma_cells		MFAP4	9.67407e-195	0.626383	0.531	0.275	3.43023e-190	SMC-2
EPS15	0	0.54232	0.582	0.309	0	M2		JUNB	5.01651e-138	0.635475	0.884	0.705	1.77876e-133	CD4+ T_cells		UBC	3.37381e-23	0.453844	0.735	0.483	1.19629e-18	neutrophils_4	UBC	FNDC3B	2.3212e-44	1.29766	0.748	0.096	8.23053e-40	Plasma_cells		CTDSPL	1.28919e-193	0.429894	0.483	0.236	4.57122e-189	SMC-2
RNF130	0	0.540888	0.811	0.601	0	M2		PRKCQ-AS1	5.03726e-137	0.435867	0.454	0.223	1.78611e-132	CD4+ T_cells		SFPQ	6.49415e-23	0.260054	0.294	0.106	2.3027e-18	neutrophils_4	SFPQ	FNDC3A	2.36258e-44	1.39391	0.804	0.171	8.37724e-40	Plasma_cells		MYO1D	6.83229e-193	0.376548	0.376	0.16	2.4226e-188	SMC-2
EMB	0	0.539666	0.481	0.268	0	M2		BTF3	5.0263e-135	0.432021	0.888	0.685	1.78223e-130	CD4+ T_cells		SRSF3	7.28638e-23	0.336151	0.404	0.183	2.5836e-18	neutrophils_4	SRSF3	CIRBP	3.03894e-44	1.22302	0.935	0.717	1.07755e-39	Plasma_cells		RRAS	5.37712e-192	0.577706	0.829	0.612	1.90662e-187	SMC-2
EGR2	0	0.538575	0.382	0.195	0	M2		EEF1D	1.28238e-134	0.453826	0.927	0.771	4.54706e-130	CD4+ T_cells		RPL24	1.57772e-22	0.415927	0.65	0.398	5.59426e-18	neutrophils_4	RPL24	ATP6V0B	3.19027e-44	1.46029	0.888	0.43	1.13121e-39	Plasma_cells		EPAS1	6.65623e-192	0.519645	0.833	0.595	2.36016e-187	SMC-2
EIF4A2	0	0.535579	0.773	0.543	0	M2		RPL36AL	9.45232e-133	0.432506	0.902	0.716	3.3516e-128	CD4+ T_cells		BST2	3.33825e-22	0.276336	0.294	0.108	1.18368e-17	neutrophils_4	BST2	EMC7	4.3455e-44	1.20507	0.776	0.139	1.54083e-39	Plasma_cells		MAP1B	3.24699e-190	0.310066	0.925	0.715	1.15132e-185	SMC-2
UBC	0	0.531326	0.982	0.918	0	M2		TRADD	6.49343e-132	0.382377	0.422	0.192	2.30244e-127	CD4+ T_cells		ATP1A1	1.04564e-21	0.287799	0.307	0.117	3.70763e-17	neutrophils_4	ATP1A1	MLEC	4.99863e-44	1.49241	0.86	0.243	1.77241e-39	Plasma_cells		CHURC1	4.97438e-190	0.492004	0.783	0.554	1.76382e-185	SMC-2
QKI	0	0.529911	0.829	0.626	0	M2		NOP53	9.49225e-132	0.455709	0.73	0.509	3.36576e-127	CD4+ T_cells		LAPTM5	1.78983e-21	0.438991	0.766	0.569	6.34638e-17	neutrophils_4	LAPTM5	PTGES3	5.3896e-44	1.18543	0.944	0.663	1.91105e-39	Plasma_cells		EPS8	3.90065e-189	0.28336	0.921	0.711	1.38309e-184	SMC-2
MPP1	0	0.529887	0.573	0.349	0	M2		EIF3E	4.01463e-131	0.457569	0.657	0.417	1.42351e-126	CD4+ T_cells		PGD	2.52649e-21	0.313428	0.35	0.158	8.95844e-17	neutrophils_4	PGD	ATP5F1E	6.06234e-44	1.23763	0.972	0.916	2.14958e-39	Plasma_cells		APLP2	2.03068e-188	0.492151	0.876	0.665	7.20039e-184	SMC-2
RAB5C	0	0.528204	0.78	0.571	0	M2		LEPROTL1	6.5106e-131	0.440974	0.594	0.351	2.30853e-126	CD4+ T_cells		HNRNPU	3.34946e-21	0.398252	0.482	0.259	1.18765e-16	neutrophils_4	HNRNPU	GAS6	7.32937e-44	1.25922	0.776	0.129	2.59885e-39	Plasma_cells		PDE1A	5.11755e-188	0.431326	0.427	0.21	1.81458e-183	SMC-2
EPB41L3	0	0.526275	0.715	0.488	0	M2		ARHGDIB	8.3441e-131	0.401261	0.892	0.684	2.95865e-126	CD4+ T_cells		AGFG1	5.5849e-21	0.257521	0.29	0.109	1.98029e-16	neutrophils_4	AGFG1	CDV3	8.76272e-44	1.62383	0.916	0.504	3.10709e-39	Plasma_cells		MEF2D	1.21595e-187	0.39472	0.476	0.244	4.3115e-183	SMC-2
LAP3	0	0.526	0.781	0.557	0	M2		GPR183	4.09632e-126	0.452331	0.436	0.203	1.45247e-121	CD4+ T_cells		CTSZ	8.08176e-21	0.2878	0.294	0.112	2.86563e-16	neutrophils_4	CTSZ	GLRX	1.43784e-43	1.99588	0.841	0.203	5.09829e-39	Plasma_cells		ECM2	1.24456e-187	0.441557	0.465	0.233	4.41295e-183	SMC-2
ANKRD12	0	0.525982	0.789	0.562	0	M2		CALM1	3.31664e-125	0.407781	0.979	0.856	1.17601e-120	CD4+ T_cells		RPS2	1.0447e-20	0.36719	0.667	0.424	3.70428e-16	neutrophils_4	RPS2	MGST3	1.92225e-43	1.3315	0.813	0.333	6.81592e-39	Plasma_cells		MRGPRF	4.64895e-187	0.417803	0.777	0.521	1.64843e-182	SMC-2
CALM1	0	0.525764	0.972	0.884	0	M2		BTG1	4.0388e-122	0.488756	0.981	0.913	1.43208e-117	CD4+ T_cells		TKT	1.13345e-20	0.331465	0.384	0.187	4.01899e-16	neutrophils_4	TKT	RPS27L	1.99319e-43	1.63828	0.907	0.436	7.06746e-39	Plasma_cells		CRLF1	6.75678e-187	0.812138	0.371	0.154	2.39582e-182	SMC-2
FCHO2	0	0.5256	0.499	0.226	0	M2		RCAN3	2.98486e-120	0.358446	0.41	0.193	1.05837e-115	CD4+ T_cells		PLBD1	1.62213e-20	0.316987	0.287	0.116	5.75175e-16	neutrophils_4	PLBD1	NDUFB7	2.28094e-43	1.4103	0.888	0.333	8.08777e-39	Plasma_cells		SPARCL1	8.1832e-185	0.672734	0.993	0.903	2.9016e-180	SMC-2
CITED2	0	0.522733	0.546	0.333	0	M2		TSC22D3	7.60447e-120	0.506516	0.881	0.712	2.69639e-115	CD4+ T_cells		ATP5MG	1.80069e-20	0.341612	0.448	0.229	6.38489e-16	neutrophils_4	ATP5MG	SRRM2	4.44308e-43	1.27651	0.944	0.719	1.57543e-38	Plasma_cells		SYNPO2	9.273e-185	0.3796	0.934	0.734	3.28802e-180	SMC-2
HPGDS	0	0.521383	0.289	0.051	0	M2		SNHG29	1.28092e-119	0.441831	0.762	0.542	4.54187e-115	CD4+ T_cells		HERPUD1	2.14343e-20	0.302461	0.311	0.125	7.60017e-16	neutrophils_4	HERPUD1	UQCRQ	6.92748e-43	1.45725	0.916	0.363	2.45635e-38	Plasma_cells		HOPX	9.52374e-185	0.676899	0.461	0.237	3.37693e-180	SMC-2
MERTK	0	0.521375	0.473	0.215	0	M2		NOSIP	2.98344e-118	0.40272	0.434	0.224	1.05787e-113	CD4+ T_cells		APLP2	3.632e-20	0.423259	0.518	0.295	1.28784e-15	neutrophils_4	APLP2	PSAP	1.43339e-42	1.79131	0.935	0.592	5.0825e-38	Plasma_cells		EID1	1.3854e-184	0.526115	0.912	0.731	4.91236e-180	SMC-2
TPP1	0	0.520791	0.864	0.679	0	M2		CYTIP	1.36102e-114	0.391184	0.599	0.368	4.82591e-110	CD4+ T_cells		ITGAM	4.43941e-20	0.257977	0.307	0.123	1.57413e-15	neutrophils_4	ITGAM	ATP5MG	1.55013e-42	1.32266	0.925	0.618	5.49646e-38	Plasma_cells		SUSD2	3.00821e-184	0.376878	0.391	0.165	1.06665e-179	SMC-2
DRAM1	0	0.520789	0.492	0.226	0	M2		RGS10	6.27317e-114	0.314478	0.531	0.294	2.22434e-109	CD4+ T_cells		JUND	1.131e-19	0.326046	0.594	0.359	4.01028e-15	neutrophils_4	JUND	KRTCAP2	1.61571e-42	1.83574	0.832	0.303	5.72899e-38	Plasma_cells		HSPA1A	1.00962e-182	0.641847	0.886	0.681	3.57991e-178	SMC-2
ETV5	0	0.519582	0.411	0.125	0	M2		RPS26	1.91316e-113	0.579768	0.818	0.633	6.78367e-109	CD4+ T_cells		RPL9	1.23917e-19	0.400857	0.635	0.4	4.39385e-15	neutrophils_4	RPL9	FKBP2	1.72301e-42	1.34494	0.664	0.062	6.10945e-38	Plasma_cells		ULK4	3.07626e-182	0.522053	0.345	0.136	1.09078e-177	SMC-2
ATP6V1F	0	0.518629	0.805	0.652	0	M2		LCK	3.41936e-113	0.385011	0.604	0.376	1.21244e-108	CD4+ T_cells		EDF1	1.33479e-19	0.267094	0.319	0.133	4.7329e-15	neutrophils_4	EDF1	GADD45GIP1	2.52324e-42	1.25704	0.897	0.359	8.94691e-38	Plasma_cells		SMIM12	3.22228e-182	0.478739	0.539	0.323	1.14256e-177	SMC-2
RGS10	0	0.518557	0.752	0.549	0	M2		TNFRSF25	6.53529e-111	0.280217	0.298	0.111	2.31728e-106	CD4+ T_cells		SLC11A1	2.00372e-19	0.440321	0.555	0.349	7.10481e-15	neutrophils_4	SLC11A1	CHCHD2	6.85227e-42	1.42487	0.963	0.687	2.42968e-37	Plasma_cells		SYNE2	6.18715e-182	0.545642	0.606	0.361	2.19384e-177	SMC-2
PPIA	0	0.518366	0.947	0.793	0	M2		PFDN5	1.33262e-110	0.34447	0.939	0.783	4.72521e-106	CD4+ T_cells		DBI	3.37474e-19	0.285973	0.326	0.14	1.19662e-14	neutrophils_4	DBI	RPS5	6.95245e-42	1.26092	1	0.99	2.4652e-37	Plasma_cells		CD46	9.29915e-182	0.465535	0.69	0.465	3.29729e-177	SMC-2
USF2	0	0.517098	0.583	0.327	0	M2		EEF2	1.65416e-110	0.412489	0.824	0.633	5.8653e-106	CD4+ T_cells		RPS23	5.83782e-19	0.465387	0.706	0.481	2.06998e-14	neutrophils_4	RPS23	ATP5MC3	1.00246e-41	1.4187	0.869	0.416	3.55451e-37	Plasma_cells		WDR1	1.27214e-181	0.495536	0.739	0.493	4.51077e-177	SMC-2
NUCKS1	0	0.515929	0.778	0.456	0	M2		SIT1	5.7395e-110	0.290507	0.329	0.133	2.03511e-105	CD4+ T_cells		TCIRG1	6.9737e-19	0.258602	0.26	0.1	2.47273e-14	neutrophils_4	TCIRG1	GOLGA4	1.07103e-41	1.59442	0.879	0.4	3.79766e-37	Plasma_cells		RHOA	1.44005e-181	0.547792	0.906	0.743	5.10612e-177	SMC-2
CD99	0	0.515518	0.781	0.554	0	M2		FOS	6.88793e-106	0.623441	0.911	0.762	2.44232e-101	CD4+ T_cells		TPM3	1.08708e-18	0.383756	0.645	0.431	3.85456e-14	neutrophils_4	TPM3	MIF	1.10919e-41	1.55715	0.85	0.472	3.93297e-37	Plasma_cells		CAV1	8.27597e-180	0.434438	0.961	0.79	2.93449e-175	SMC-2
CLEC2B	0	0.51409	0.667	0.423	0	M2		CORO1B	1.31729e-105	0.417011	0.388	0.187	4.67083e-101	CD4+ T_cells		ARHGDIA	1.1574e-18	0.302472	0.309	0.136	4.10391e-14	neutrophils_4	ARHGDIA	ATP5F1A	1.32618e-41	1.27007	0.869	0.369	4.70237e-37	Plasma_cells		ODC1	3.04823e-179	0.512031	0.473	0.242	1.08084e-174	SMC-2
GNPDA1	0	0.513791	0.497	0.226	0	M2		UQCRB	9.4629e-104	0.368162	0.829	0.634	3.35536e-99	CD4+ T_cells		RPL30	2.2677e-18	0.547433	0.849	0.678	8.04079e-14	neutrophils_4	RPL30	OS9	1.34358e-41	1.3185	0.794	0.183	4.76407e-37	Plasma_cells		KLHL23	4.25202e-179	0.486576	0.557	0.317	1.50768e-174	SMC-2
ANXA5	0	0.513099	0.928	0.808	0	M2		ZFAS1	6.22887e-103	0.388964	0.63	0.41	2.20863e-98	CD4+ T_cells		TRIM38	4.43384e-18	0.266198	0.316	0.14	1.57215e-13	neutrophils_4	TRIM38	ATP5MC1	1.4887e-41	1.2838	0.86	0.375	5.27865e-37	Plasma_cells		TUSC1	1.0258e-178	0.397792	0.456	0.236	3.63728e-174	SMC-2
ATP6AP2	0	0.51303	0.789	0.599	0	M2		TMEM123	1.08895e-102	0.291977	0.546	0.319	3.8612e-98	CD4+ T_cells		ENO1	6.26162e-18	0.315266	0.484	0.27	2.22025e-13	neutrophils_4	ENO1	COX6A1	1.89436e-41	1.23513	0.916	0.472	6.71701e-37	Plasma_cells		PDE4DIP	2.36958e-178	0.358807	0.389	0.175	8.40204e-174	SMC-2
FSCN1	0	0.512455	0.344	0.107	0	M2		CD5	3.59896e-102	0.25451	0.251	0.085	1.27612e-97	CD4+ T_cells		THBD	6.99973e-18	0.391316	0.348	0.17	2.48196e-13	neutrophils_4	THBD	CREB3L2	1.92431e-41	1.46158	0.748	0.116	6.82321e-37	Plasma_cells		CBX6	4.21527e-178	0.471528	0.683	0.459	1.49465e-173	SMC-2
CTSH	0	0.512368	0.813	0.627	0	M2		FYB1	8.69653e-102	0.373695	0.792	0.584	3.08361e-97	CD4+ T_cells		KLF6	7.04651e-18	0.449061	0.642	0.422	2.49855e-13	neutrophils_4	KLF6	PIM2	2.06331e-41	1.99354	0.729	0.153	7.31609e-37	Plasma_cells		CHCHD10	1.02566e-177	0.477911	0.793	0.552	3.63677e-173	SMC-2
MGST3	0	0.511191	0.682	0.452	0	M2		HNRNPA1	1.33328e-101	0.38834	0.788	0.584	4.72755e-97	CD4+ T_cells		HNRNPA2B1	1.82607e-17	0.304551	0.579	0.359	6.47488e-13	neutrophils_4	HNRNPA2B1	NDUFA1	2.21561e-41	1.35951	0.832	0.412	7.85612e-37	Plasma_cells		RASL11A	2.26562e-177	0.490815	0.603	0.363	8.03343e-173	SMC-2
IL18	0	0.511017	0.469	0.219	0	M2		TRAT1	1.37905e-101	0.273212	0.253	0.089	4.88984e-97	CD4+ T_cells		CFL1	1.86749e-17	0.407891	0.747	0.551	6.62176e-13	neutrophils_4	CFL1	EEF1B2	2.47738e-41	1.19076	0.972	0.968	8.78429e-37	Plasma_cells		COX6C	6.31414e-177	0.539639	0.908	0.747	2.23887e-172	SMC-2
MKNK1	0	0.50956	0.623	0.382	0	M2		TNFAIP8	7.61848e-98	0.329981	0.517	0.3	2.70136e-93	CD4+ T_cells		GSTP1	5.5916e-17	0.278961	0.355	0.171	1.98267e-12	neutrophils_4	GSTP1	GOLGB1	2.73974e-41	1.61164	0.86	0.335	9.71455e-37	Plasma_cells		CAVIN1	3.36393e-176	0.441073	0.938	0.753	1.19278e-171	SMC-2
FMNL2	0	0.509276	0.401	0.121	0	M2		CD37	3.39154e-97	0.3144	0.738	0.523	1.20257e-92	CD4+ T_cells		DNAJB1	6.39191e-17	0.474639	0.282	0.119	2.26644e-12	neutrophils_4	DNAJB1	NPC2	4.44409e-41	1.48928	0.888	0.46	1.57578e-36	Plasma_cells		EBF1	3.16407e-175	0.436805	0.747	0.501	1.12192e-170	SMC-2
OLFML2B	0	0.507426	0.407	0.116	0	M2		BIRC3	5.20437e-96	0.443114	0.444	0.239	1.84537e-91	CD4+ T_cells		RPS3A	7.41386e-17	0.381441	0.543	0.329	2.62881e-12	neutrophils_4	RPS3A	PRELID1	5.6962e-41	1.62309	0.925	0.384	2.01976e-36	Plasma_cells		NR4A1	6.74597e-175	0.647018	0.615	0.379	2.39199e-170	SMC-2
ATP6AP1	0	0.505779	0.674	0.441	0	M2		RIPOR2	2.51812e-95	0.366825	0.475	0.27	8.92877e-91	CD4+ T_cells		ATP5MPL	8.34442e-17	0.32871	0.448	0.257	2.95876e-12	neutrophils_4	ATP5MPL	SIL1	6.44667e-41	1.40375	0.664	0.076	2.28586e-36	Plasma_cells		NRGN	1.86006e-174	0.392322	0.341	0.14	6.59541e-170	SMC-2
HLA-A	0	0.505567	0.993	0.944	0	M2		PBXIP1	2.67706e-94	0.340058	0.446	0.246	9.4923e-90	CD4+ T_cells		MCEMP1	1.09692e-16	0.32948	0.564	0.352	3.88945e-12	neutrophils_4	MCEMP1	TXNDC11	6.80314e-41	1.47148	0.701	0.1	2.41226e-36	Plasma_cells		LDOC1	2.39431e-174	0.356291	0.36	0.16	8.48975e-170	SMC-2
EPB41L2	0	0.505193	0.409	0.147	0	M2		RHOH	1.38341e-93	0.334913	0.452	0.251	4.9053e-89	CD4+ T_cells		METRNL	4.00026e-16	0.253829	0.316	0.146	1.41841e-11	neutrophils_4	METRNL	EIF5A	8.7359e-41	1.28666	0.888	0.434	3.09758e-36	Plasma_cells		NRARP	6.0613e-174	0.594106	0.394	0.19	2.14922e-169	SMC-2
GALM	0	0.504958	0.385	0.129	0	M2		OCIAD2	4.16606e-93	0.324039	0.439	0.241	1.4772e-88	CD4+ T_cells		NACA	1.62869e-15	0.412796	0.625	0.423	5.775e-11	neutrophils_4	NACA	LRPAP1	9.46379e-41	1.33044	0.85	0.283	3.35567e-36	Plasma_cells		MSN	1.20644e-173	0.551836	0.759	0.546	4.27779e-169	SMC-2
2023-03-01	0	0.502261	0.776	0.549	0	M2		COX4I1	7.92956e-93	0.33448	0.866	0.69	2.81166e-88	CD4+ T_cells		LAMTOR4	1.7617e-15	0.269308	0.47	0.272	6.24664e-11	neutrophils_4	LAMTOR4	QPRT	1.18416e-40	0.986003	0.542	0.02	4.19878e-36	Plasma_cells		NFIB	2.18877e-173	0.386383	0.706	0.453	7.76093e-169	SMC-2
B4GALT1	0	0.501905	0.594	0.369	0	M2		NSA2	3.23186e-92	0.358253	0.598	0.387	1.14595e-87	CD4+ T_cells		RPS16	2.56105e-15	0.381468	0.698	0.494	9.08098e-11	neutrophils_4	RPS16	PDIA4	1.25121e-40	1.42827	0.738	0.125	4.43652e-36	Plasma_cells		EDNRA	3.62517e-173	0.482159	0.633	0.389	1.28541e-168	SMC-2
ARL6IP1	0	0.500232	0.654	0.367	0	M2		OST4	3.88194e-92	0.335637	0.808	0.619	1.37646e-87	CD4+ T_cells		AC020916.1	8.09421e-15	0.372618	0.467	0.287	2.87005e-10	neutrophils_4	AC020916.1	SPATS2	1.46637e-40	1.29126	0.682	0.088	5.19945e-36	Plasma_cells		EIF4A2	4.28842e-173	0.427993	0.9	0.715	1.52059e-168	SMC-2
SRSF7	0	0.49827	0.776	0.605	0	M2		DDX5	4.04373e-92	0.398134	0.947	0.847	1.43383e-87	CD4+ T_cells		RPL7	9.36084e-15	0.250406	0.399	0.217	3.31917e-10	neutrophils_4	RPL7	JTB	1.54478e-40	1.32871	0.869	0.365	5.47747e-36	Plasma_cells		PHLDA3	4.75689e-172	0.440646	0.403	0.197	1.6867e-167	SMC-2
PLA2G15	0	0.497467	0.415	0.127	0	M2		GSTK1	4.09192e-92	0.35587	0.601	0.398	1.45091e-87	CD4+ T_cells		EIF3K	1.57025e-14	0.258037	0.324	0.159	5.56781e-10	neutrophils_4	EIF3K	RPL8	1.58984e-40	1.03999	1	0.994	5.63726e-36	Plasma_cells		VEZF1	1.1447e-171	0.413345	0.524	0.297	4.05889e-167	SMC-2
DPP7	0	0.495857	0.68	0.443	0	M2		PDE4D	4.26757e-92	0.355607	0.321	0.148	1.5132e-87	CD4+ T_cells		NDUFB2	2.51266e-14	0.254612	0.28	0.128	8.90941e-10	neutrophils_4	NDUFB2	DERL1	1.66948e-40	1.43071	0.794	0.201	5.91965e-36	Plasma_cells		YWHAQ	1.75436e-170	0.46413	0.824	0.618	6.2206e-166	SMC-2
HSPE1	0	0.495179	0.742	0.54	0	M2		TNFAIP3	7.59693e-91	0.561586	0.564	0.367	2.69372e-86	CD4+ T_cells		RPL14	2.6316e-14	0.31824	0.516	0.321	9.33114e-10	neutrophils_4	RPL14	COPE	1.83636e-40	1.64069	0.907	0.408	6.51136e-36	Plasma_cells		ESAM	2.60394e-170	0.410301	0.606	0.355	9.23306e-166	SMC-2
SARAF	0	0.493443	0.789	0.574	0	M2		STK17B	1.17134e-90	0.411736	0.693	0.502	4.15334e-86	CD4+ T_cells		CTSB	5.60904e-14	0.463552	0.535	0.349	1.98885e-09	neutrophils_4	CTSB	AURKAIP1	2.5734e-40	1.30056	0.86	0.345	9.12477e-36	Plasma_cells		NFASC	1.00611e-169	0.423246	0.539	0.301	3.56746e-165	SMC-2
DDAH2	0	0.490839	0.631	0.383	0	M2		MYL12A	3.60143e-90	0.319681	0.926	0.779	1.277e-85	CD4+ T_cells		COX8A	6.42466e-14	0.260237	0.345	0.18	2.27805e-09	neutrophils_4	COX8A	RPS15	2.79999e-40	1.03667	1	0.998	9.92821e-36	Plasma_cells		CDH6	3.222e-169	0.440892	0.489	0.258	1.14246e-164	SMC-2
BCAP31	0	0.490795	0.68	0.476	0	M2		ARL4C	3.8537e-90	0.36774	0.788	0.595	1.36645e-85	CD4+ T_cells		RPL41	2.17175e-13	0.560157	0.944	0.851	7.7006e-09	neutrophils_4	RPL41	PDXK	3.37943e-40	1.28917	0.71	0.11	1.19828e-35	Plasma_cells		PCGF5	4.8363e-169	0.388877	0.417	0.208	1.71486e-164	SMC-2
FCGR1A	0	0.489348	0.603	0.409	0	M2		HSPA8	2.4356e-87	0.387685	0.874	0.715	8.63615e-83	CD4+ T_cells		FLNA	7.09768e-13	0.258348	0.341	0.181	2.51669e-08	neutrophils_4	FLNA	NEU1	4.00541e-40	1.27426	0.776	0.175	1.42024e-35	Plasma_cells		STK38L	9.21723e-169	0.462383	0.428	0.214	3.26824e-164	SMC-2
IL13RA1	0	0.488799	0.608	0.352	0	M2		ABRACL	4.29784e-87	0.318829	0.488	0.286	1.52393e-82	CD4+ T_cells		UQCRB	1.9338e-12	0.300094	0.45	0.279	6.85685e-08	neutrophils_4	UQCRB	TRMT112	4.03238e-40	1.30734	0.916	0.54	1.4298e-35	Plasma_cells		TSC22D3	2.45964e-168	0.510139	0.726	0.501	8.72138e-164	SMC-2
TMED9	0	0.488422	0.668	0.426	0	M2		GIMAP7	8.39119e-87	0.364498	0.736	0.545	2.97535e-82	CD4+ T_cells		RPS6	2.17506e-12	0.352184	0.689	0.507	7.71231e-08	neutrophils_4	RPS6	UQCRH	4.0599e-40	1.63277	0.963	0.643	1.43956e-35	Plasma_cells		FCHSD2	2.48793e-168	0.339043	0.345	0.15	8.82171e-164	SMC-2
RNF13	0	0.488156	0.751	0.541	0	M2		NFKBIA	1.91554e-86	0.445068	0.771	0.574	6.79213e-82	CD4+ T_cells		RPL8	2.28805e-12	0.418662	0.689	0.512	8.11296e-08	neutrophils_4	RPL8	ARF1	4.47754e-40	1.24966	0.879	0.426	1.58765e-35	Plasma_cells		RHOB	5.07124e-167	0.646489	0.846	0.656	1.79816e-162	SMC-2
GOLIM4	0	0.488019	0.444	0.184	0	M2		SOCS3	2.87308e-86	0.332838	0.441	0.242	1.01874e-81	CD4+ T_cells		PABPC1	3.24509e-12	0.260165	0.557	0.374	1.15065e-07	neutrophils_4	PABPC1	RPL22L1	5.22198e-40	1.50626	0.841	0.384	1.85161e-35	Plasma_cells		HSPA1B	9.38272e-167	0.654704	0.741	0.514	3.32693e-162	SMC-2
GAS6	0	0.485731	0.482	0.206	0	M2		OXNAD1	5.56345e-86	0.305222	0.446	0.251	1.97269e-81	CD4+ T_cells		CALM1	2.14108e-11	0.351769	0.596	0.422	7.59184e-07	neutrophils_4	CALM1	SELENOT	5.28659e-40	1.29346	0.785	0.251	1.87452e-35	Plasma_cells		FADS1	2.98087e-165	0.419774	0.39	0.183	1.05696e-160	SMC-2
STOM	0	0.484747	0.618	0.331	0	M2		ATP5MG	1.2821e-85	0.30068	0.769	0.572	4.54606e-81	CD4+ T_cells		MT-ATP6	3.65918e-11	0.469046	0.968	0.911	1.29747e-06	neutrophils_4	MT-ATP6	ATF4	5.5318e-40	1.21045	0.804	0.371	1.96146e-35	Plasma_cells		DYNLT3	1.54453e-164	0.447875	0.605	0.376	5.4766e-160	SMC-2
SPATS2L	0	0.484077	0.608	0.324	0	M2		GMFG	1.0063e-84	0.287441	0.728	0.524	3.56815e-80	CD4+ T_cells		RPS11	6.58523e-11	0.330361	0.71	0.545	2.33499e-06	neutrophils_4	RPS11	AQP3	1.13018e-39	1.12935	0.551	0.024	4.0074e-35	Plasma_cells		RAB6B	2.89886e-164	0.338335	0.279	0.107	1.02788e-159	SMC-2
IER5L	0	0.483883	0.557	0.324	0	M2		CLEC2D	1.45727e-84	0.32651	0.513	0.311	5.16719e-80	CD4+ T_cells		RPS18	9.04575e-11	0.355558	0.749	0.587	3.20744e-06	neutrophils_4	RPS18	MESD	1.145e-39	1.24246	0.804	0.301	4.05995e-35	Plasma_cells		MSRB1	1.33209e-163	0.398366	0.335	0.143	4.72333e-159	SMC-2
P4HA1	0	0.483391	0.551	0.304	0	M2		CIB1	1.75517e-84	0.347427	0.681	0.486	6.22349e-80	CD4+ T_cells		RPS3	1.97102e-10	0.293166	0.608	0.439	6.98884e-06	neutrophils_4	RPS3	SARAF	1.34475e-39	1.13377	0.897	0.661	4.7682e-35	Plasma_cells		ATP2B4	3.61519e-163	0.325089	0.746	0.504	1.28187e-158	SMC-2
CYTH4	0	0.481973	0.652	0.442	0	M2		DPP4	1.93917e-84	0.27148	0.264	0.109	6.87591e-80	CD4+ T_cells		FAU	3.96558e-10	0.382769	0.866	0.788	1.40612e-05	neutrophils_4	FAU	AKR1A1	2.76152e-39	1.44443	0.813	0.215	9.79179e-35	Plasma_cells		CD82	9.9837e-163	0.332103	0.325	0.127	3.54002e-158	SMC-2
SMS	0	0.481604	0.57	0.328	0	M2		C12orf57	2.99237e-84	0.344832	0.635	0.44	1.06104e-79	CD4+ T_cells		UQCR11	5.62399e-10	0.254618	0.409	0.263	1.99416e-05	neutrophils_4	UQCR11	C4orf3	3.09339e-39	1.24037	0.804	0.46	1.09685e-34	Plasma_cells		COBLL1	1.12778e-162	0.425263	0.534	0.3	3.9989e-158	SMC-2
PABPC4	0	0.481356	0.611	0.366	0	M2		CCNI	3.03303e-84	0.270733	0.79	0.597	1.07545e-79	CD4+ T_cells		TSC22D3	6.25077e-10	0.259262	0.474	0.317	2.2164e-05	neutrophils_4	TSC22D3	SLC3A2	4.10363e-39	2.09834	0.841	0.267	1.45506e-34	Plasma_cells		NDUFB10	3.99049e-162	0.445579	0.824	0.619	1.41495e-157	SMC-2
APMAP	0	0.481117	0.469	0.205	0	M2		RPL36A	3.77962e-84	0.344432	0.536	0.342	1.34018e-79	CD4+ T_cells		RPS4X	9.0249e-10	0.36961	0.628	0.467	3.20005e-05	neutrophils_4	RPS4X	ICAM3	5.41576e-39	1.41245	0.85	0.287	1.92032e-34	Plasma_cells		MYCBP2	1.63004e-161	0.509341	0.763	0.551	5.77978e-157	SMC-2
RAC1	0	0.480215	0.951	0.815	0	M2		APRT	1.27664e-83	0.3302	0.66	0.459	4.5267e-79	CD4+ T_cells		CSTB	1.11646e-09	0.33807	0.321	0.185	3.95875e-05	neutrophils_4	CSTB	CHPF	5.46916e-39	1.16856	0.654	0.072	1.93926e-34	Plasma_cells		NCS1	1.06906e-160	0.287792	0.391	0.179	3.79067e-156	SMC-2
TNS3	0	0.478672	0.408	0.172	0	M2		COMMD6	1.01637e-82	0.317199	0.74	0.548	3.60385e-78	CD4+ T_cells		UBB	1.75911e-09	0.307239	0.426	0.277	6.23746e-05	neutrophils_4	UBB	ERP29	5.82453e-39	1.23392	0.953	0.667	2.06526e-34	Plasma_cells		LMNA	1.94417e-159	0.439458	0.924	0.746	6.89365e-155	SMC-2
BST2	0	0.478317	0.873	0.675	0	M2		GPSM3	1.16415e-82	0.305375	0.598	0.393	4.12783e-78	CD4+ T_cells		ATP6V0B	4.99425e-09	0.251586	0.645	0.505	0.000177086	neutrophils_4	ATP6V0B	IDH2	7.45569e-39	1.21241	0.71	0.11	2.64364e-34	Plasma_cells		HMGN2	3.66067e-159	0.489724	0.823	0.645	1.298e-154	SMC-2
LGALS9	0	0.477528	0.723	0.505	0	M2		CD27	2.60749e-82	0.300597	0.358	0.179	9.24565e-78	CD4+ T_cells		FTL	1.57684e-08	0.729378	0.998	0.999	0.000559115	neutrophils_4	FTL	UBE2J1	7.79042e-39	1.71127	0.794	0.255	2.76233e-34	Plasma_cells		ARL6IP5	3.68876e-159	0.45257	0.805	0.591	1.30796e-154	SMC-2
PRNP	0	0.476747	0.674	0.44	0	M2		EIF3K	3.90134e-82	0.312587	0.739	0.546	1.38334e-77	CD4+ T_cells		HLA-A	2.63901e-07	0.291709	0.757	0.639	0.00935741	neutrophils_4	HLA-A	CPEB4	9.081e-39	1.45685	0.664	0.082	3.21994e-34	Plasma_cells		INPP5A	5.86023e-159	0.343707	0.363	0.168	2.07792e-154	SMC-2
FRMD4A	0	0.475012	0.357	0.088	0	M2		JUN	1.94673e-81	0.559553	0.948	0.876	6.90271e-77	CD4+ T_cells		CD63	9.68785e-06	0.277388	0.601	0.483	0.343512	neutrophils_4	CD63	MZT2B	9.8165e-39	1.15383	0.916	0.542	3.48073e-34	Plasma_cells		LINC00702	1.12057e-158	0.40482	0.455	0.234	3.97331e-154	SMC-2
DHRS7	0	0.474337	0.632	0.407	0	M2		SELL	4.3594e-81	0.353852	0.252	0.104	1.54576e-76	CD4+ T_cells		MT2A	2.79568e-05	0.387006	0.893	0.817	0.991293	neutrophils_4	MT2A	DANCR	1.35345e-38	1.53605	0.804	0.271	4.79905e-34	Plasma_cells		PCDH1	1.66232e-158	0.324353	0.324	0.136	5.89425e-154	SMC-2
SLC9A9	0	0.472645	0.435	0.175	0	M2		S100A4	5.84005e-81	0.612863	0.899	0.812	2.07076e-76	CD4+ T_cells		TPT1	0.000146978	0.381786	0.973	0.953	1	neutrophils_4	TPT1	EEF1D	1.79974e-38	1.05667	1	0.92	6.38151e-34	Plasma_cells		NUPR1	1.67145e-158	0.471344	0.848	0.646	5.92663e-154	SMC-2
SNX5	0	0.472426	0.598	0.349	0	M2		NAP1L1	1.03384e-80	0.30721	0.73	0.534	3.66579e-76	CD4+ T_cells		TPT11	3.99843e-279	2.06884	0.99	0.952	1.41776e-274	neutrophils_6	TPT1	MRPL51	2.11288e-38	1.25481	0.869	0.291	7.49186e-34	Plasma_cells		PFN2	8.74959e-158	0.335115	0.356	0.156	3.10243e-153	SMC-2
CREBL2	0	0.470517	0.435	0.17	0	M2		DUSP1	1.72845e-80	0.331059	0.861	0.69	6.12873e-76	CD4+ T_cells		EIF1	1.36091e-221	1.57268	0.949	0.855	4.82552e-217	neutrophils_6	EIF1	LINC02362	2.29422e-38	0.984964	0.505	0.016	8.13485e-34	Plasma_cells		VIM	1.20913e-157	0.646465	0.995	0.944	4.28734e-153	SMC-2
GPX4	0	0.468505	0.85	0.678	0	M2		PIK3IP1	1.79744e-80	0.350927	0.496	0.317	6.37335e-76	CD4+ T_cells		GAPDH1	4.44847e-210	2.07187	0.812	0.622	1.57734e-205	neutrophils_6	GAPDH	GRB2	2.80988e-38	1.16176	0.897	0.568	9.96326e-34	Plasma_cells		TMEM47	2.35623e-157	0.470094	0.586	0.358	8.35471e-153	SMC-2
HAVCR2	0	0.468413	0.62	0.405	0	M2		AP3M2	4.66918e-80	0.272294	0.257	0.111	1.6556e-75	CD4+ T_cells		OAZ11	3.81962e-192	1.07887	0.56	0.642	1.35436e-187	neutrophils_6	OAZ1	CALM1	3.46522e-38	1.24598	0.981	0.882	1.2287e-33	Plasma_cells		TSPO	6.64972e-157	0.475576	0.797	0.584	2.35786e-152	SMC-2
ARRDC3	0	0.46833	0.564	0.379	0	M2		FAM107B	1.05885e-79	0.321683	0.571	0.373	3.75448e-75	CD4+ T_cells		RPL411	9.79143e-192	1.86434	0.941	0.851	3.47184e-187	neutrophils_6	RPL41	BSG	3.60509e-38	1.23783	0.85	0.355	1.27829e-33	Plasma_cells		SOX5	2.92197e-156	0.317866	0.309	0.128	1.03607e-151	SMC-2
AKR1A1	0	0.467672	0.627	0.403	0	M2		SMAP2	1.39117e-79	0.299133	0.571	0.369	4.93282e-75	CD4+ T_cells		C15orf48	6.52353e-189	2.37016	0.689	0.106	2.31311e-184	neutrophils_6	C15orf48	TSC22D3	4.53799e-38	1.51883	0.925	0.817	1.60908e-33	Plasma_cells		PARM1	1.11939e-155	0.353446	0.689	0.448	3.96913e-151	SMC-2
CNDP2	0	0.467337	0.625	0.389	0	M2		ANAPC16	4.10486e-79	0.298456	0.652	0.454	1.4555e-74	CD4+ T_cells		RPL101	1.58005e-186	2.38388	0.758	0.592	5.60254e-182	neutrophils_6	RPL10	SRSF9	4.7006e-38	1.41631	0.822	0.321	1.66674e-33	Plasma_cells		CDKN1A	3.92943e-155	0.695594	0.54	0.335	1.3933e-150	SMC-2
VEGFB	0	0.4667	0.445	0.165	0	M2		HSP90AB1	1.41872e-78	0.367003	0.912	0.775	5.03049e-74	CD4+ T_cells		PTMA1	3.08217e-178	2.54515	0.699	0.534	1.09288e-173	neutrophils_6	PTMA	PEBP1	5.16027e-38	1.26256	0.907	0.558	1.82973e-33	Plasma_cells		LPP	6.34531e-155	0.371614	0.959	0.801	2.24992e-150	SMC-2
DRAM2	0	0.465999	0.506	0.258	0	M2		SNHG8	1.73517e-78	0.342609	0.507	0.322	6.15257e-74	CD4+ T_cells		RPLP11	1.87659e-176	2.19024	0.843	0.768	6.65402e-172	neutrophils_6	RPLP1	SRM	5.23019e-38	1.80564	0.794	0.251	1.85452e-33	Plasma_cells		CDK6	3.07693e-154	0.406909	0.407	0.199	1.09102e-149	SMC-2
CPM	0	0.465996	0.501	0.253	0	M2		SEPT6	3.04388e-78	0.350156	0.66	0.478	1.0793e-73	CD4+ T_cells		RPS191	2.41828e-172	2.13249	0.625	0.43	8.57472e-168	neutrophils_6	RPS19	TMEM147	5.48841e-38	1.15724	0.813	0.239	1.94608e-33	Plasma_cells		HEYL	7.4667e-152	0.459808	0.509	0.283	2.64754e-147	SMC-2
GASK1B	0	0.463723	0.499	0.256	0	M2		TMA7	4.28755e-78	0.296949	0.857	0.696	1.52028e-73	CD4+ T_cells		RPL131	3.34708e-170	2.18605	0.758	0.608	1.18681e-165	neutrophils_6	RPL13	YWHAE	6.78535e-38	1.27973	0.832	0.396	2.40595e-33	Plasma_cells		COX5B	9.082e-152	0.454167	0.892	0.722	3.2203e-147	SMC-2
TMEM37	0	0.463135	0.322	0.052	0	M2		ANKRD12	3.26659e-77	0.367899	0.755	0.584	1.15827e-72	CD4+ T_cells		RPS271	2.39584e-169	1.93418	0.74	0.587	8.49517e-165	neutrophils_6	RPS27	ATRAID	1.06304e-37	1.27899	0.794	0.303	3.76931e-33	Plasma_cells		COX6A1	2.7056e-151	0.414547	0.865	0.673	9.59352e-147	SMC-2
TYROBP	0	0.463064	0.994	0.919	0	M2		ISG20	3.85224e-76	0.358528	0.641	0.452	1.36593e-71	CD4+ T_cells		RPL281	4.55581e-169	1.78974	0.843	0.765	1.6154e-164	neutrophils_6	RPL28	HSPA13	1.13684e-37	0.964887	0.607	0.05	4.03102e-33	Plasma_cells		SIPA1L1	5.91596e-150	0.282474	0.272	0.1	2.09768e-145	SMC-2
SSR3	0	0.46253	0.755	0.556	0	M2		MZT2A	8.72909e-76	0.301985	0.564	0.37	3.09516e-71	CD4+ T_cells		HLA-A1	8.67728e-169	1.39519	0.807	0.636	3.07679e-164	neutrophils_6	HLA-A	COX8A	1.24494e-37	1.22639	0.86	0.398	4.41431e-33	Plasma_cells		JUND	7.70546e-150	0.45871	0.95	0.808	2.7322e-145	SMC-2
SLC2A5	0	0.462449	0.26	0.052	0	M2		RAC2	1.15318e-75	0.329024	0.741	0.556	4.08894e-71	CD4+ T_cells		EEF1A1	6.07208e-168	2.52119	0.817	0.688	2.15304e-163	neutrophils_6	EEF1A1	CNPY2	1.68582e-37	1.35864	0.738	0.191	5.97757e-33	Plasma_cells		COX7C	8.04164e-150	0.47422	0.92	0.767	2.8514e-145	SMC-2
BRD2	0	0.462437	0.712	0.54	0	M2		JUND	3.37025e-75	0.385916	0.942	0.845	1.19502e-70	CD4+ T_cells		RPS181	6.20851e-167	2.01385	0.735	0.589	2.20141e-162	neutrophils_6	RPS18	NDUFC2	1.71129e-37	1.27691	0.794	0.303	6.06789e-33	Plasma_cells		ID2	2.16125e-149	0.499601	0.401	0.196	7.66336e-145	SMC-2
LMAN1	0	0.459112	0.51	0.25	0	M2		AES	2.1963e-74	0.3361	0.725	0.555	7.78763e-70	CD4+ T_cells		FAU1	5.63787e-165	1.25236	0.879	0.787	1.99908e-160	neutrophils_6	FAU	IGHG3	1.87312e-37	6.27306	0.748	0.217	6.64172e-33	Plasma_cells		DTNA	3.73822e-149	0.276988	0.288	0.109	1.3255e-144	SMC-2
SESN1	0	0.458264	0.338	0.1	0	M2		BCL2	1.64021e-73	0.34603	0.532	0.361	5.81587e-69	CD4+ T_cells		TMSB101	8.01173e-165	2.17901	0.835	0.755	2.8408e-160	neutrophils_6	TMSB10	TMED4	2.31518e-37	1.16495	0.804	0.231	8.20915e-33	Plasma_cells		IQGAP1	5.72566e-149	0.435671	0.819	0.627	2.0302e-144	SMC-2
CALM2	0	0.457641	0.935	0.799	0	M2		PLP2	2.16469e-73	0.260813	0.587	0.392	7.67555e-69	CD4+ T_cells		RPL111	1.05692e-163	1.80961	0.668	0.535	3.74763e-159	neutrophils_6	RPL11	FIS1	2.69894e-37	1.08483	0.804	0.339	9.5699e-33	Plasma_cells		PNPLA2	1.35142e-148	0.358092	0.455	0.246	4.79185e-144	SMC-2
TGFBR1	0	0.456334	0.415	0.171	0	M2		ERP29	2.28089e-73	0.277141	0.639	0.446	8.0876e-69	CD4+ T_cells		RPS161	4.1701e-162	1.79276	0.676	0.496	1.47863e-157	neutrophils_6	RPS16	COX5B	3.34516e-37	1.2315	0.916	0.602	1.18613e-32	Plasma_cells		CD81	3.27619e-148	0.417425	0.97	0.839	1.16167e-143	SMC-2
RPN2	0	0.456146	0.723	0.528	0	M2		SH3BGRL3	4.28138e-73	0.345655	0.948	0.833	1.51809e-68	CD4+ T_cells		RPL81	3.1694e-159	1.84451	0.751	0.508	1.12381e-154	neutrophils_6	RPL8	RPS9	4.26342e-37	1.04603	1	0.992	1.51172e-32	Plasma_cells		DNAJB4	1.04625e-147	0.398923	0.599	0.367	3.70981e-143	SMC-2
SERINC1	0	0.45585	0.71	0.48	0	M2		ETS1	1.04371e-72	0.338764	0.659	0.484	3.70079e-68	CD4+ T_cells		RPL181	1.55322e-158	1.76941	0.581	0.386	5.50742e-154	neutrophils_6	RPL18	SEC61A1	4.5252e-37	1.06388	0.72	0.124	1.60455e-32	Plasma_cells		CYB5R3	3.18677e-147	0.39928	0.853	0.651	1.12997e-142	SMC-2
CD164	0	0.453838	0.817	0.628	0	M2		HLA-E	1.59631e-72	0.279663	0.978	0.895	5.6602e-68	CD4+ T_cells		UBA521	1.3932e-156	1.30001	0.743	0.628	4.93999e-152	neutrophils_6	UBA52	GLCCI1	4.80078e-37	1.23526	0.645	0.084	1.70226e-32	Plasma_cells		CFL2	6.33674e-147	0.338351	0.636	0.401	2.24688e-142	SMC-2
IQGAP1	0	0.451986	0.918	0.789	0	M2		LINC-PINT	1.64452e-72	0.370753	0.54	0.371	5.83115e-68	CD4+ T_cells		RPS141	1.88437e-155	1.87225	0.663	0.537	6.68159e-151	neutrophils_6	RPS14	ATP5MD	4.99443e-37	1.24715	0.813	0.444	1.77093e-32	Plasma_cells		RALBP1	7.49245e-147	0.434954	0.723	0.517	2.65667e-142	SMC-2
PLXDC2	0	0.450674	0.683	0.5	0	M2		PNRC1	2.01139e-71	0.315138	0.798	0.631	7.13197e-67	CD4+ T_cells		RPS281	2.18204e-155	1.73889	0.792	0.612	7.73706e-151	neutrophils_6	RPS28	KLF13	5.41013e-37	1.40631	0.813	0.269	1.91832e-32	Plasma_cells		COX8A	2.56275e-146	0.447281	0.837	0.647	9.087e-142	SMC-2
LAPTM4A	0	0.449461	0.803	0.586	0	M2		YWHAB	4.4628e-70	0.314993	0.83	0.671	1.58242e-65	CD4+ T_cells		RPS121	1.07363e-154	2.11274	0.823	0.654	3.80689e-150	neutrophils_6	RPS12	IGLV3-1	8.58414e-37	2.81354	0.467	0.01	3.04377e-32	Plasma_cells		TNS1	4.46089e-146	0.418522	0.826	0.621	1.58174e-141	SMC-2
NCF4	0	0.448935	0.644	0.422	0	M2		SLC25A6	8.42695e-70	0.288108	0.715	0.533	2.98803e-65	CD4+ T_cells		RPS22	8.20437e-154	1.95904	0.599	0.429	2.9091e-149	neutrophils_6	RPS2	ISCU	1.49797e-36	1.43092	0.86	0.422	5.31149e-32	Plasma_cells		NDUFA4L2	1.00539e-145	0.624774	0.708	0.481	3.56493e-141	SMC-2
SPPL2A	0	0.448132	0.588	0.348	0	M2		TMSB4X	8.54524e-70	0.417077	0.999	0.992	3.02997e-65	CD4+ T_cells		SERF21	1.97436e-152	1.49477	0.712	0.61	7.00069e-148	neutrophils_6	SERF2	RPL5	1.59406e-36	1.12126	0.981	0.988	5.65222e-32	Plasma_cells		VCL	1.25773e-145	0.445706	0.805	0.594	4.45967e-141	SMC-2
IL4I1	0	0.445889	0.329	0.134	0	M2		S100A10	1.52138e-68	0.283574	0.918	0.785	5.39451e-64	CD4+ T_cells		RPL301	6.55505e-152	1.51588	0.789	0.682	2.32429e-147	neutrophils_6	RPL30	MCL1	1.68902e-36	1.5461	0.85	0.408	5.98893e-32	Plasma_cells		NDFIP1	8.64097e-145	0.404666	0.688	0.48	3.06392e-140	SMC-2
DPYSL2	0	0.444061	0.679	0.474	0	M2		LIMD2	1.77078e-68	0.308984	0.611	0.434	6.27882e-64	CD4+ T_cells		RPS91	1.47648e-150	1.27313	0.715	0.702	5.2353e-146	neutrophils_6	RPS9	ERGIC2	2.1387e-36	1.32697	0.729	0.187	7.58342e-32	Plasma_cells		NFIC	3.44587e-144	0.445926	0.777	0.572	1.22184e-139	SMC-2
SLAMF8	0	0.44377	0.358	0.113	0	M2		RORA	2.60028e-68	0.347998	0.495	0.331	9.22007e-64	CD4+ T_cells		FTL1	3.26497e-150	2.10815	0.997	0.999	1.15769e-145	neutrophils_6	FTL	TOP1	2.23425e-36	1.31808	0.897	0.349	7.9222e-32	Plasma_cells		RCSD1	2.75568e-143	0.373622	0.395	0.199	9.7711e-139	SMC-2
MACF1	0	0.443716	0.688	0.476	0	M2		GTF3A	3.17363e-68	0.286114	0.576	0.392	1.12531e-63	CD4+ T_cells		RPL91	5.91543e-150	1.69658	0.638	0.401	2.09749e-145	neutrophils_6	RPL9	NDUFC1	2.45708e-36	1.09436	0.776	0.241	8.71233e-32	Plasma_cells		STOM	4.07264e-143	0.453147	0.85	0.668	1.44408e-138	SMC-2
KTN1	0	0.441933	0.781	0.579	0	M2		TRBC1	1.42648e-67	0.527789	0.539	0.425	5.05802e-63	CD4+ T_cells		RPL191	3.48476e-148	1.8641	0.638	0.448	1.23563e-143	neutrophils_6	RPL19	DPM3	3.03966e-36	1.1368	0.72	0.147	1.0778e-31	Plasma_cells		C16orf45	1.12902e-142	0.366278	0.452	0.243	4.00329e-138	SMC-2
LY6E	0	0.439898	0.859	0.681	0	M2		PTGER2	4.35444e-67	0.276577	0.343	0.186	1.544e-62	CD4+ T_cells		RPLP21	4.20435e-148	1.62261	0.645	0.496	1.49078e-143	neutrophils_6	RPLP2	PSME2	3.05782e-36	1.44331	0.85	0.43	1.08424e-31	Plasma_cells		VAMP2	3.34266e-142	0.387515	0.739	0.53	1.18524e-137	SMC-2
PIK3R1	0	0.4388	0.577	0.348	0	M2		SNRPD2	5.73021e-67	0.279297	0.689	0.511	2.03182e-62	CD4+ T_cells		RPL321	4.49473e-148	1.73558	0.694	0.544	1.59374e-143	neutrophils_6	RPL32	RPL29	3.35468e-36	1.04521	1	0.99	1.1895e-31	Plasma_cells		MRPL33	1.09658e-141	0.430565	0.715	0.498	3.88827e-137	SMC-2
ACP2	0	0.438277	0.377	0.125	0	M2		PRDX2	1.12441e-66	0.263932	0.483	0.304	3.98694e-62	CD4+ T_cells		RPS151	7.24766e-148	1.74848	0.609	0.436	2.56987e-143	neutrophils_6	RPS15	ATP5F1B	3.3923e-36	1.18277	0.794	0.39	1.20284e-31	Plasma_cells		COX20	1.10349e-141	0.457036	0.609	0.401	3.91275e-137	SMC-2
OSBPL1A	0	0.43751	0.414	0.152	0	M2		PAG1	1.37123e-66	0.268298	0.352	0.192	4.86212e-62	CD4+ T_cells		TPI1	3.44776e-147	1.50682	0.681	0.278	1.22251e-142	neutrophils_6	TPI1	ICAM2	3.97452e-36	1.24415	0.72	0.171	1.40929e-31	Plasma_cells		ARHGEF7	1.2187e-141	0.356158	0.457	0.26	4.32128e-137	SMC-2
CAPZA2	0	0.436701	0.753	0.562	0	M2		DNAJB1	3.17514e-66	0.499583	0.701	0.535	1.12584e-61	CD4+ T_cells		RPS27A1	2.98027e-146	1.60835	0.725	0.599	1.05675e-141	neutrophils_6	RPS27A	VKORC1	3.98992e-36	1.21867	0.766	0.211	1.41475e-31	Plasma_cells		COX17	2.17811e-141	0.453273	0.617	0.403	7.72314e-137	SMC-2
BRI3	0	0.436271	0.951	0.853	0	M2		SOD1	7.68193e-66	0.265749	0.679	0.499	2.72386e-61	CD4+ T_cells		RPS291	4.10616e-146	1.60608	0.653	0.47	1.45596e-141	neutrophils_6	RPS29	NACA	4.33866e-36	1.02869	0.981	0.97	1.5384e-31	Plasma_cells		GPR4	3.45905e-141	0.339306	0.25	0.09	1.22651e-136	SMC-2
GNAI2	0	0.435258	0.951	0.827	0	M2		LBH	8.91781e-66	0.295643	0.517	0.34	3.16208e-61	CD4+ T_cells		RPS81	3.22476e-145	1.98755	0.707	0.55	1.14343e-140	neutrophils_6	RPS8	IFI6	6.35385e-36	1.65011	0.86	0.444	2.25295e-31	Plasma_cells		EPDR1	9.49066e-141	0.331641	0.385	0.187	3.3652e-136	SMC-2
EIF5B	0	0.43488	0.67	0.444	0	M2		EIF3H	8.36479e-65	0.265806	0.561	0.38	2.96599e-60	CD4+ T_cells		RPL291	1.90911e-144	1.69866	0.548	0.366	6.76933e-140	neutrophils_6	RPL29	NDUFB2	6.43299e-36	1.09713	0.879	0.51	2.28101e-31	Plasma_cells		SH3RF3	1.81664e-140	0.264415	0.265	0.103	6.44143e-136	SMC-2
STX7	0	0.433355	0.609	0.379	0	M2		CISH	4.6468e-64	0.28748	0.353	0.202	1.64766e-59	CD4+ T_cells		NACA1	1.08048e-142	1.41739	0.578	0.426	3.83118e-138	neutrophils_6	NACA	VSIR	7.19069e-36	1.10615	0.673	0.114	2.54967e-31	Plasma_cells		SESTD1	2.31194e-140	0.338341	0.37	0.179	8.19768e-136	SMC-2
FAM20C	0	0.432932	0.418	0.221	0	M2		ZFP36L2	4.69835e-64	0.379726	0.918	0.828	1.66594e-59	CD4+ T_cells		RPL371	2.14927e-142	1.60245	0.753	0.618	7.62089e-138	neutrophils_6	RPL37	CHID1	8.01084e-36	1.12947	0.701	0.135	2.84048e-31	Plasma_cells		NDUFB8	8.32459e-140	0.404003	0.765	0.557	2.95173e-135	SMC-2
RTN4	0	0.431259	0.914	0.794	0	M2		EIF4A2	1.15092e-63	0.293871	0.739	0.578	4.08093e-59	CD4+ T_cells		RPL361	8.7816e-142	1.54426	0.704	0.508	3.11378e-137	neutrophils_6	RPL36	RPS4X	8.03215e-36	1.17636	1	1	2.84804e-31	Plasma_cells		SSPN	2.52259e-139	0.370872	0.49	0.271	8.94461e-135	SMC-2
XIST	0	0.42892	0.892	0.766	0	M2		CREM	4.75046e-63	0.401511	0.436	0.276	1.68442e-58	CD4+ T_cells		RPL341	1.52686e-141	1.66392	0.728	0.627	5.41394e-137	neutrophils_6	RPL34	CKAP4	1.15537e-35	1.15207	0.692	0.133	4.09673e-31	Plasma_cells		PHLDB2	9.68458e-139	0.409765	0.572	0.351	3.43396e-134	SMC-2
PLEKHO1	0	0.428441	0.772	0.545	0	M2		GIMAP4	7.59492e-63	0.251432	0.645	0.466	2.69301e-58	CD4+ T_cells		RPL15	1.61701e-140	1.75354	0.558	0.33	5.73359e-136	neutrophils_6	RPL15	RPN1	1.66817e-35	1.00202	0.738	0.145	5.91501e-31	Plasma_cells		PNRC1	1.39426e-138	0.369901	0.91	0.739	4.94376e-134	SMC-2
SIRPA	0	0.425179	0.644	0.435	0	M2		ARID5B	9.79729e-63	0.345298	0.441	0.289	3.47392e-58	CD4+ T_cells		HLA-B	1.86398e-140	1.17748	0.928	0.9	6.60929e-136	neutrophils_6	HLA-B	LY96	1.94325e-35	1.25952	0.673	0.129	6.89039e-31	Plasma_cells		GUCY1A1	2.41946e-138	0.353449	0.626	0.399	8.57892e-134	SMC-2
TMED10	0	0.425138	0.664	0.457	0	M2		EIF3F	2.26153e-62	0.275981	0.59	0.415	8.01894e-58	CD4+ T_cells		TMSB4X	5.83079e-140	1.36995	0.974	0.961	2.06748e-135	neutrophils_6	TMSB4X	POLR2L	2.04744e-35	1.29231	0.888	0.46	7.2598e-31	Plasma_cells		ZFYVE21	7.91884e-138	0.34756	0.512	0.295	2.80786e-133	SMC-2
M6PR	0	0.424547	0.695	0.502	0	M2		UBALD2	2.57948e-61	0.258897	0.483	0.31	9.14633e-57	CD4+ T_cells		RPL121	1.04581e-139	1.75194	0.707	0.514	3.70823e-135	neutrophils_6	RPL12	NANS	2.16606e-35	1.27573	0.71	0.137	7.6804e-31	Plasma_cells		GSN	1.11275e-137	0.326911	0.915	0.742	3.94559e-133	SMC-2
FCER1G	0	0.422988	0.983	0.894	0	M2		RASGRP1	4.36746e-61	0.291716	0.467	0.302	1.54862e-56	CD4+ T_cells		RPS231	9.18172e-136	1.58008	0.648	0.485	3.25566e-131	neutrophils_6	RPS23	NDUFAB1	2.69795e-35	1.14799	0.822	0.261	9.56638e-31	Plasma_cells		ABHD2	1.61704e-137	0.345557	0.432	0.231	5.7337e-133	SMC-2
TRAM1	0	0.421137	0.653	0.433	0	M2		TXNIP	5.44744e-61	0.252879	0.955	0.855	1.93155e-56	CD4+ T_cells		ENO11	2.30804e-135	1.4995	0.617	0.263	8.18384e-131	neutrophils_6	ENO1	RER1	2.99809e-35	1.08904	0.804	0.245	1.06306e-30	Plasma_cells		ILK	1.77877e-137	0.382254	0.773	0.557	6.30717e-133	SMC-2
IFI16	0	0.420388	0.872	0.715	0	M2		ARL6IP5	1.99407e-60	0.252904	0.729	0.56	7.07057e-56	CD4+ T_cells		RPL381	2.53077e-135	1.22654	0.548	0.345	8.97359e-131	neutrophils_6	RPL38	SQSTM1	3.08358e-35	1.65806	0.916	0.584	1.09338e-30	Plasma_cells		CKB	4.4431e-137	0.428076	0.749	0.53	1.57543e-132	SMC-2
SCN1B	0	0.420368	0.294	0.07	0	M2		KLF2	1.095e-59	0.437042	0.672	0.51	3.88265e-55	CD4+ T_cells		RPS241	2.65266e-135	1.56878	0.697	0.522	9.40581e-131	neutrophils_6	RPS24	MRPL40	3.27345e-35	1.20599	0.71	0.169	1.1607e-30	Plasma_cells		TGFB1I1	4.07204e-136	0.372078	0.796	0.585	1.44386e-131	SMC-2
ADORA3	0	0.42	0.272	0.056	0	M2		GIMAP1	1.19877e-58	0.264389	0.482	0.317	4.25062e-54	CD4+ T_cells		RPS4X1	3.7318e-135	1.8933	0.663	0.466	1.32322e-130	neutrophils_6	RPS4X	FTL	4.23985e-35	2.45365	1	1	1.50337e-30	Plasma_cells		KANK2	4.29835e-136	0.335403	0.817	0.611	1.52411e-131	SMC-2
WASHC4	0	0.419955	0.644	0.431	0	M2		PEBP1	3.07244e-58	0.268994	0.589	0.421	1.08943e-53	CD4+ T_cells		CD631	5.40575e-135	1.77603	0.712	0.476	1.91677e-130	neutrophils_6	CD63	RHEB	4.34772e-35	1.10496	0.738	0.203	1.54161e-30	Plasma_cells		FZD7	1.03326e-135	0.27658	0.296	0.121	3.66373e-131	SMC-2
TGFBR2	0	0.419815	0.612	0.396	0	M2		TOB1	7.8543e-58	0.286587	0.381	0.229	2.78498e-53	CD4+ T_cells		RPL35A1	1.32704e-134	1.49381	0.627	0.456	4.70543e-130	neutrophils_6	RPL35A	ATP5PF	4.45143e-35	1.61985	0.888	0.474	1.57839e-30	Plasma_cells		PRKG1	2.03833e-135	0.368396	0.547	0.332	7.2275e-131	SMC-2
AXL	0	0.419808	0.374	0.125	0	M2		LINC01578	2.3227e-56	0.272449	0.588	0.426	8.23584e-52	CD4+ T_cells		RPS61	1.43055e-134	1.77667	0.71	0.506	5.07246e-130	neutrophils_6	RPS6	RPL18	6.50294e-35	1.0233	1	0.996	2.30581e-30	Plasma_cells		MYO1C	2.65287e-135	0.410412	0.681	0.472	9.40654e-131	SMC-2
AP2M1	0	0.418197	0.727	0.549	0	M2		B2M	2.33022e-56	0.33041	1	0.997	8.2625e-52	CD4+ T_cells		JPT11	3.10215e-134	0.841745	0.262	0.421	1.09996e-129	neutrophils_6	JPT1	MAN1A1	6.95295e-35	1.09896	0.598	0.066	2.46538e-30	Plasma_cells		SOD1	3.84648e-135	0.3489	0.881	0.699	1.36388e-130	SMC-2
[truncated: 11,404 more rows]
